# Supplementary material for: KATANIN promotes cell elongation and division to generate proper cell numbers in maize organs
Source: Nat Commun. 2026 Mar 27;17:4534. doi: 10.1038/s41467-026-71200-w (PMC13194689; doi:10.1038/s41467-026-71200-w)
Supplement: Supplementary file 9 — Source Data [file 41467_2026_71200_MOESM9_ESM.xlsx]

## Sheet: Figure 1
Figure 1 E
	Plant	Image Name	Genotype	Total Number of Stomata	Total Number of Subsidiary Cells	Total Number of Abnormal Subsidiary Cells	Total Number of Normal Subsidiary Cells	Percentage of Abnormal Subsidiary Cells			Summary Table
	MGH193-1	MGH193 Clt1 Het Base-Mid L5_ROIs	Clt1/+	23	46	1	45	2.17391			Genotype	Total Plants Analyzed	Total Subsidiary Cells Analyzed	Average Percent of Abnormal Subsidiary Cells	Two-Sided Welch's pairwise t-test exact p-values against WT sibling	bonferroni correction of 0.05/
	MGH193-1	MGH193 Clt1 Het Mid-Mid L5_ROIs	Clt1/+	51	102	3	99	2.94118			WT (+/+, +/+)	4	282	0.526316
	MGH193-1	MGH193 Clt1 Het Tip-Mid L5_ROIs	Clt1/+	57	114	2	112	1.75439			dcd3a-2/+ dcd3b-1/+	3	420	1.643	0.52
	MGH223-R4-S6	MGH223 Ro 7 seed 8 clt1 het Base-mid L5_ROIs	Clt1/+	29	58	6	52	10.3448			dcd3a-2 dcd3b-1	3	516	15.0627	4.78e-08
	MGH223-R4-S6	MGH223 Ro 7 seed 8 clt1 het Mid-mid L5_ROIs	Clt1/+	31	62	2	60	3.22581			clt1/clt1	3	656	1.27017
	MGH223-R4-S6	MGH223 Ro 7 seed 8 clt1 het tip-mid L5_ROIs	Clt1/+	34	68	3	65	4.41176			Clt1/+	3	704	4.07081	0.051
	MGH223-Ro7-S8	MGH223 Ro4 seed 6 Clt1 het Base-Mid L5_ROIs	Clt1/+	32	64	3	61	4.6875			Clt1/Clt1	3	712	22.2927	6e-14
	MGH223-Ro7-S8	MGH223 Ro4 seed 6 Clt1 het Mid-Mid L5_ROIs	Clt1/+	42	84	2	82	2.38095
	MGH223-Ro7-S8	MGH223 Ro4 seed 6 Clt1 het Tip-Mid L5_ROIs	Clt1/+	53	106	5	101	4.71698
	MGH191-1	MGH191 Clt1 Mut Base-Mid L5_ROIs	Clt1/Clt1	35	70	15	55	21.4286
	MGH191-1	MGH191 Clt1 Mut Mid-Mid L5_ROIs	Clt1/Clt1	40	80	22	58	27.5
	MGH191-1	MGH191 Clt1 Mut Tip-Mid L5_ROIs	Clt1/Clt1	46	92	15	77	16.3043
	MGH222-Ro2-S9	MGH222 Ro1 seed 9 Clt1 mut Base-Mid L5_ROIs	Clt1/Clt1	35	70	12	58	17.1429
	MGH222-Ro2-S9	MGH222 Ro1 seed 9 Clt1 mut Mid-Mid L5_ROIs	Clt1/Clt1	45	90	24	66	26.6667
	MGH222-Ro2-S9	MGH222 Ro1 seed 9 Clt1 mut Tip-Mid L5_ROIs	Clt1/Clt1	28	56	11	45	19.6429
	MGH222-Ro1-S9	MGH222 Ro2 seed 9 Clt1 mut Base-Mid L5_ROIs	Clt1/Clt1	38	76	17	59	22.3684
	MGH222-Ro1-S9	MGH222 Ro2 seed 9 Clt1 mut Mid-Mid L5_ROIs	Clt1/Clt1	36	72	16	56	22.2222
	MGH222-Ro1-S9	MGH222 Ro2 seed 9 Clt1 mut Tip-Mid L5_ROIs	Clt1/Clt1	53	106	29	77	27.3585
	MGH99-16	MGH99-16-2 (New_Middle)_ROI stomata 89 LA adjusted	dcd3a-2 dcd3b	32	64	6	58	9.375
	MGH99-16	MGH99-16-5 (middle)_ROI stomata 108 LA adjusted	dcd3a-2 dcd3b	22	44	10	34	22.7273
	MGH99-16	MGH99-16-8 (middle)_ROI_Stomata 131 LA adjusted	dcd3a-2 dcd3b	29	58	10	48	17.2414
	MGH94-4	MGH94-4-2 ROIs STOMATA	dcd3a-2 dcd3b	21	42	7	35	16.6667
	MGH94-4	MGH94-4-5 ROIs STOMATA	dcd3a-2 dcd3b	22	44	8	36	18.1818
	MGH94-4	MGH94-4-8-1_ROI stomata 75	dcd3a-2 dcd3b	20	40	6	34	15
	MGH211-2	MGH211-2 Base Mid_ROIs	dcd3a-2 dcd3b	35	70	10	60	14.2857
	MGH211-2	MGH211-2 Mid Mid_ROIs	dcd3a-2 dcd3b	41	82	9	73	10.9756
	MGH211-2	MGH211-2 Tip Mid_ROIs	dcd3a-2 dcd3b	36	72	8	64	11.1111
	MGH94-12	MGH94-12-2 Stomata ROIs	dcd3a-2/+ dcd3b/+	10	20	0	20	0
	MGH94-12	MGH94-12-5 Stomata ROIs_Updated	dcd3a-2/+ dcd3b/+	19	38	1	37	2.63158
	MGH94-12	MGH94-12-8 Stomata ROIs_Updated	dcd3a-2/+ dcd3b/+	21	42	1	41	2.38095
	MGH94-15	MGH94-15-3(middle)-1 ROIs stomata 47 LA adjusted_SM	dcd3a-2/+ dcd3b/+	12	24	0	24	0
	MGH94-15	MGH94-15-5(middle)-1 ROIs stomata 47 LA adjusted_SM	dcd3a-2/+ dcd3b/+	24	48	0	48	0
	MGH94-15	MGH94-15-8(middle)-1 ROIs stomata 47 LA adjusted_SM	dcd3a-2/+ dcd3b/+	27	54	0	54	0
	MGH211-4	MGH211-4 Base Mid_ROIs	dcd3a-2/+ dcd3b/+	21	42	3	39	7.14286
	MGH211-4	MGH211-4 Mid-Mid_ROIs	dcd3a-2/+ dcd3b/+	38	76	1	75	1.31579
	MGH211-4	MGH211-4 Tip-Mid_ROIs	dcd3a-2/+ dcd3b/+	38	76	1	75	1.31579
	KGH38-13	KGH38 Ind13_dcd3a wt dcd3b wt pic2	WT 3A 3B	26	52	0	52	0
	KGH38-13	KGH38 Ind13_dcd3a wt dcd3b wt	WT 3A 3B	27	54	0	54	0
	KGH340-12	KGH340_Ind 12_WT_2 weeks old	WT 3A 3B	38	76	2	74	2.63158
	KGH340-8	KGH340_Ind 8_WT_2 weeks old	WT 3A 3B	22	44	0	44	0
	KGH340-5	KGH340_Ind 5_WT_2 weeks old	WT 3A 3B	28	56	0	56	0
	MGH192	MGH192 WT Base-Mid_ROIs	WT clt1	40	80	1	79	1.25
	MGH192	MGH192 WT Mid-Mid_ROIs	WT clt1	52	104	2	102	1.92308
	MGH192	MGH192 WT Tip-Mid L5_ROIs	WT clt1	36	72	1	71	1.38889
	MGH224-Ro7-S3	MGH224 Ro3 seed 7 WT Base-mid L5_ROIs	WT clt1	26	52	1	51	1.92308
	MGH224-Ro7-S3	MGH224 Ro3 seed 7 WT mid-mid L5_ROIs	WT clt1	34	68	1	67	1.47059
	MGH224-Ro7-S3	MGH224 Ro3 seed 7 WT tip-mid L5_ROIs	WT clt1	51	102	2	100	1.96078
	MGH224-R03-S7	MGH224 Ro7 seed 3 WT Base-Mid L5_ROIs	WT clt1	22	44	0	44	0
	MGH224-R03-S7	MGH224 Ro7 seed 3 WT mid-Mid L5_ROIs	WT clt1	33	66	1	65	1.51515
	MGH224-R03-S7	MGH224 Ro7 seed 3 WT tip-Mid L5_ROIs	WT clt1	34	68	0	68	0

## Sheet: Supp. Figure 1
Genotype	Spikelet Density (spikelets/cm)			Summary
het	25			Genotype	Spikelet Density (spikelets/cm)	Standard Error	Welch’s t-test p-value
het	19.2			WT (n=20 plants)	12.46	0.233554
het	21.6			Clt1/+ (n=20 plants)	19.57	0.58925	3.28e-11
het	19.4
het	18.4
het	19.2
het	21
het	16
het	23
het	20.8
het	13.8
het	20
het	21.6
het	17.6
het	17.6
het	17.8
het	17
het	22.4
het	18.4
het	21.6
B73	11.6
B73	12.8
B73	11.8
B73	13.4
B73	11.8
B73	11.2
B73	11.4
B73	13.8
B73	14.2
B73	11.8
B73	12.6
B73	11.2
B73	13
B73	12.4
B73	11.6
B73	11.6
B73	13
B73	12.6
B73	15
B73	12.4

## Sheet: Supp. Figure 3
Genotype	Height (cm)	Central Rachis Length (cm)	Leaf Length (cm)		Summary
B73/clt1-2	116.5	27.2	82		Genotype	Average Height (cm)	Average Central Rachis Length (cm)	Average Leaf Length (cm)			Tukey HSD test result for Height (cm)
B73/clt1-2	176	26.7	74.5		,+/+ (n=14 plants)	153	25	72.7			Genotypes	diff	lwr	upr	p adj
B73/clt1-2	84.5	24.2	71.3		dcd3b-1/+ (n=6 plants)	151	24.9	74.8			B73/clt1-2-B73/B73	-1.79524	-30.9216	27.3311	0.998326
B73/clt1-2	208.5	26	73.5		Clt1/+ (n=10 plants)	88.4	19.9	62.1			Clt1/B73-B73/B73	-64.5386	-89.2531	-39.824	2.24901e-07
B73/clt1-2	143.5	26.2	81.2		Clt1/dcd3b-1 (n=8 plants)	45.3	11.4	35.6			Clt1/clt-2-B73/B73	-107.704	-134.159	-81.2483	5.77138e-12
B73/clt1-2	178.1	19.3	66.6								Clt1/B73-B73/clt1-2	-62.7433	-93.5678	-31.9189	2.2305e-05
B73/B73	117.2	29.5	79								Clt1/clt-2-B73/clt1-2	-105.908	-138.145	-73.6714	1.34548e-09
B73/B73	167	26.1	69.4								Clt1/clt-2-Clt1/B73	-43.165	-71.479	-14.851	0.00126479
B73/B73	149.5	22.6	72
B73/B73	145.2	24.8	72.8
B73/B73	147.5	25	80								Tukey HSD test result for Central Rachis Length (cm)
B73/B73	150.5	25.8	67.2								Genotypes	diff	lwr	upr	p adj
B73/B73	182.2	21.6	70.6								B73/clt1-2-B73/B73	-0.0380952	-3.96469	3.8885	0.999993
B73/B73	131.5	28.1	72.5								Clt1/B73-B73/B73	-5.05143	-8.38325	-1.71961	0.00134848
B73/B73	129	26	67								Clt1/clt-2-B73/B73	-13.6214	-17.1879	-10.0549	3.11309e-11
B73/B73	166.6	27.3	75.5								Clt1/B73-B73/clt1-2	-5.01333	-9.16885	-0.85782	0.0129506
B73/B73	176	27.8	76.1								Clt1/clt-2-B73/clt1-2	-13.5833	-17.9293	-9.23739	4.37365e-09
B73/B73	154	26.5	76.5								Clt1/clt-2-Clt1/B73	-8.57	-12.3871	-4.75292	4.13599e-06
B73/B73	167	20.4	77.6
B73/B73	158.5	18.1	61
Clt1/clt-2	54.5	12.2	40.9								Tukey HSD test result for Leaf Length (cm)
Clt1/clt-2	42.5	16	45.5								Genotypes	diff	lwr	upr	p adj
Clt1/clt-2	27.2	12	21.4								B73/clt1-2-B73/B73	2.19286	-6.36446	10.7502	0.899402
Clt1/clt-2	38	9.8	37.6								Clt1/B73-B73/B73	-10.5671	-17.8283	-3.30602	0.00213748
Clt1/clt-2	38	5.1	28								Clt1/clt-2-B73/B73	-37.0696	-44.8422	-29.2971	4.27436e-14
Clt1/clt-2	47	14	43.4								Clt1/B73-B73/clt1-2	-12.76	-21.8162	-3.70378	0.00302202
Clt1/clt-2	59	11.7	34.7								Clt1/clt-2-B73/clt1-2	-39.2625	-48.7337	-29.7913	3.54317e-12
Clt1/clt-2	56	10	33.2								Clt1/clt-2-Clt1/B73	-26.5025	-34.8212	-18.1838	2.79372e-09
Clt1/B73	93.2	21.1	65.2
Clt1/B73	85.5	21.4	68
Clt1/B73	78.2	20.9	59.6
Clt1/B73	68.5	20	64
Clt1/B73	98.5	18.2	67
Clt1/B73	90.5	21	68
Clt1/B73	106	21	64.5
Clt1/B73	86.2	23.2	65
Clt1/B73	94.8	15	51.6
Clt1/B73	83	17.4	48

## Sheet: Figure 2, Supp. Figures 6-8
Figure 2B, C, D, E, G; Supplementary Figures 6, 7, 8
	Figure 2B, C; Supplementary Figure 6																		Summary Table for Figure 2B, C; Supplementary Figure 6
	Plant	Genotype	Image Name	Cell Number	Name of BoneJ Threshold Image	Bone Area (um^2)	Total Area (um^2)	Area Ratio	Microtubule Density	Image Description	ROI #	X-Coordinate of ROI Center	Y-Coordinate of ROI Center	ROI Surface Area	Average Fibril Orientation with respect to x axis of image	Anisotropy	MT Angle against growth axis		Genotype	Total Plants Analyzed	Total Cells Analyzed	Average Microtuble Density	Two-sided Wilcoxon test P-value for Average Microtubule Density against WT sibling	Average Microtubule Anisotropy	Two-sided Wilcoxon test P-value for Average Microtubule Anisotropy against WT sibling	Average Microtubule Angle Against Growth Axis	Two-sided Wilcoxon test P-value for Average Microtubule Angle against growth axis against WT sibling	Statistical tests with with Bonferroni correction 0.05/5=0.01
	KGH54-5	WT	20220323_KGH54 Ind 5_DCD3A-DCD3A DCD3B-DCD3B_YT_YFP514_exposure 600_EM200_100x_11_MMStack_Pos0.ome	1	t:1/24 - 20220323_KGH54 Ind 5_DCD3A-DCD3A DCD3B-DCD3B_YT_YFP-1	583.253	954.414	0.611111	0.388889	t:1/24 - 20220323_KGH54 Ind 5_DCD3A-DCD3A DCD3B-DCD3B_YT_YFP	12	15.6	15.12	926.71	-25.83	0.0969	81.817		WT (+/+, +/+)	4	29	0.480379		0.11141		46.5913
	KGH54-5	WT	20220323_KGH54 Ind 5_DCD3A-DCD3A DCD3B-DCD3B_YT_YFP514_exposure 600_EM200_100x_11_MMStack_Pos0.ome	2	Cell2t:1/24 - 20220323_KGH54 Ind 5_DCD3A-DCD3A DCD3B-DCD3B_YT_YFP-1	603.575	959.783	0.628866	0.371134	Cell2t:1/24 - 20220323_KGH54 Ind 5_DCD3A-DCD3A DCD3B-DCD3B_YT_YFP	13	27.51	8.58	924.51	-14.47	0.1784	75.167		,+/+ dcd3b-1	3	22	0.493548	0.63	0.0803545	0.03	42.721	0.71
	KGH54-5	WT	20220323_KGH54 Ind 5_DCD3A-DCD3A DCD3B-DCD3B_YT_YFP514_exposure 600_EM200_100x_11_MMStack_Pos0.ome	3	Cell3t:1/24 - 20220323_KGH54 Ind 5_DCD3A-DCD3A DCD3B-DCD3B_YT_YFP-1	496.82	805.412	0.616852	0.383148	Cell3t:1/24 - 20220323_KGH54 Ind 5_DCD3A-DCD3A DCD3B-DCD3B_YT_YFP	14	23.2	8.67	779.5	16.4	0.1697	16.847		dcd3a-2 +/+	3	33	0.509001	0.22	0.111152	0.78	60.9703	0.07
	KGH54-5	WT	20220323_KGH54 Ind 5_DCD3A-DCD3A DCD3B-DCD3B_YT_YFP514_exposure 600_EM200_100x_11_MMStack_Pos0.ome	4	t:1/24 - 20220323_KGH54 Ind 5_DCD3A-DCD3A DCD3B-DCD3B_YT_YFP-1	400.954	585.266	0.685079	0.314921	t:1/24 - 20220323_KGH54 Ind 5_DCD3A-DCD3A DCD3B-DCD3B_YT_YFP	15	21.32	6.94	563.83	9.61	0.1624	16.823		dcd3a-2/+ dcd3b-1/+	5	29	0.465009	0.44	0.107648	0.6	36.1173	0.1
	KGH55-1	WT	20220323_KGH55 Ind 1_DCD3A-DCD3A DCD3B-DCD3B_YT_YFP514_exposure 600_EM200_100x_2_MMStack_Pos0.ome	1	Cell1-1.tif	952.051	1846.88	0.515493	0.484507	Cell1t:1/24 - 20220323_KGH55 Ind 1_DCD3A-DCD3A DCD3B-DCD3B_YT_YFP	16	19.11	9.36	668.94	-80.87	0.0859	7.985		dcd3a-2 dcd3b-1	3	28	0.469977	0.62	0.08245	0.05	51.1404	0.44
	KGH55-1	WT	20220323_KGH55 Ind 1_DCD3A-DCD3A DCD3B-DCD3B_YT_YFP514_exposure 600_EM200_100x_2_MMStack_Pos0.ome	2	cell2-1.tif	955.469	1698.24	0.562622	0.437378	Cell2t:1/24 - 20220323_KGH55 Ind 1_DCD3A-DCD3A DCD3B-DCD3B_YT_YFP	17	17.96	9.23	643.73	83.8	0.1457	41.987
	KGH55-1	WT	20220323_KGH55 Ind 1_DCD3A-DCD3A DCD3B-DCD3B_YT_YFP514_exposure 600_EM200_100x_2_MMStack_Pos0.ome	3	Cell3-1.tif	988.379	1805.86	0.547318	0.452682	Cell3t:1/24 - 20220323_KGH55 Ind 1_DCD3A-DCD3A DCD3B-DCD3B_YT_YFP	18	19.04	9.02	654.43	-67.62	0.1553	14.036
	KGH55-1	WT	20220323_KGH55 Ind 1_DCD3A-DCD3A DCD3B-DCD3B_YT_YFP514_exposure 600_EM200_100x_2_MMStack_Pos0.ome	4	Cell4-1.tif	1372.36	2915.33	0.47074	0.52926	Cell4t:1/24 - 20220323_KGH55 Ind 1_DCD3A-DCD3A DCD3B-DCD3B_YT_YFP	19	27.06	10.43	1087.23	67.84	0.1782	12.082
	KGH55-1	WT	20220323_KGH55 Ind 1_DCD3A-DCD3A DCD3B-DCD3B_YT_YFP514_exposure 600_EM200_100x_2_MMStack_Pos0.ome	5	Cell5-1.tif	1444.92	3046.88	0.474231	0.525769	Cell5t:1/24 - 20220323_KGH55 Ind 1_DCD3A-DCD3A DCD3B-DCD3B_YT_YFP	20	24.88	11.84	1128.92	-79.99	0.2107	28.452
	KGH45-1	WT	20220316_KGH45 Ind1_DCD3A-DCD3A_DCD3B-DCD3B_YFP514_EM254_Exposure600_100x_2_MMStack_Pos0.ome	1	Cell1t:1/61 - 20220316_KGH45 Ind1_DCD3A-DCD3A_DCD3B-DCD3B_YFP514_-1	324.775	658.723	0.493037	0.506963	Cell1t:1/61 - 20220316_KGH45 Ind1_DCD3A-DCD3A_DCD3B-DCD3B_YFP514_	42	14.04	11.49	620.61	23.41	0.1873	9.976
	KGH45-1	WT	20220316_KGH45 Ind1_DCD3A-DCD3A_DCD3B-DCD3B_YFP514_EM254_Exposure600_100x_2_MMStack_Pos0.ome	2	Cell2_20220316_KGH45 Ind1_DCD3A-DCD3A_DCD3B-DCD3B_YFP514_EM254_Exposure600_100x_2.tif	1105.18	2033.79	0.543407	0.456593	20220316_KGH45 Ind1_DCD3A-DCD3A_DCD3B-DCD3B_YFP514_EM254_Exposure600_100x_2_MMStack_Pos0.ome-2.tif	1	36.45	13.91	1962.7	-89.08	0.0442	4.489
	KGH45-1	WT	20220316_KGH45 Ind1_DCD3A-DCD3A_DCD3B-DCD3B_YFP514_EM200_Exposure254_100x_1_MMStack_Pos0.ome	1	Cell1t:1/61 - 20220316_KGH45 Ind1_DCD3A-DCD3A_DCD3B-DCD3B_YFP514_-1	226.299	617.483	0.366486	0.633514	Cell1t:1/61 - 20220316_KGH45 Ind1_DCD3A-DCD3A_DCD3B-DCD3B_YFP514_	44	22.32	6.95	574.75	-17.2	0.1685	6.616
	KGH45-1	WT	20220316_KGH45 Ind1_DCD3A-DCD3A_DCD3B-DCD3B_YFP514_EM200_Exposure254_100x_1_MMStack_Pos0.ome	2	Cell2t:1/61 - 20220316_KGH45 Ind1_DCD3A-DCD3A_DCD3B-DCD3B_YFP514_-1	322.202	789.304	0.408211	0.591789	Cell2t:1/61 - 20220316_KGH45 Ind1_DCD3A-DCD3A_DCD3B-DCD3B_YFP514_	45	28.61	6.88	702.54	3.06	0.1537	67.17
	KGH45-1	WT	20220316_KGH45 Ind1_DCD3A-DCD3A_DCD3B-DCD3B_YFP514_EM200_Exposure254_100x_1_MMStack_Pos0.ome	3	Cell3t:1/61 - 20220316_KGH45 Ind1_DCD3A-DCD3A_DCD3B-DCD3B_YFP514_-1	278.128	676.546	0.4111	0.5889	Cell3t:1/61 - 20220316_KGH45 Ind1_DCD3A-DCD3A_DCD3B-DCD3B_YFP514_	46	24.53	6.95	634	5.36	0.0718	54.78
	KGH55-1	WT	20220323_KGH55 Ind 1_DCD3A-DCD3A DCD3B-DCD3B_YT_YFP514_exposure 600_EM200_100x_3_MMStack_Pos0.ome	1	20220323_KGH55 Ind 1_DCD3A-DCD3A DCD3B-DCD3B_YT_YFP514_exposure 600_EM200_100x_3_MMStack_Pos0.ome-1.tif	701.509	1593.64	0.440194	0.559806	20220323_KGH55 Ind 1_DCD3A-DCD3A DCD3B-DCD3B_YT_YFP514_exposure 600_EM200_100x_3_MMStack_Pos0.ome-1.tif	40	16.95	52.8	1754.09	-0.14	0.0853	75.38
	KGH55-1	WT	20220323_KGH55 Ind 1_DCD3A-DCD3A DCD3B-DCD3B_YT_YFP514_exposure 600_EM200_100x_3_MMStack_Pos0.ome	2	20220323_KGH55 Ind 1_DCD3A-DCD3A DCD3B-DCD3B_YT_YFP514_exposure 600_EM200_100x_3_MMStack_Pos0.ome-1.tif	434.933	798.832	0.544462	0.455538	20220323_KGH55 Ind 1_DCD3A-DCD3A DCD3B-DCD3B_YT_YFP514_exposure 600_EM200_100x_3_MMStack_Pos0.ome-1.tif	41	40.59	31.68	821.28	-6.85	0.1302	68.75
	KGH55-1	WT	20220323_KGH55 Ind 1_DCD3A-DCD3A DCD3B-DCD3B_YT_YFP514_exposure 600_EM200_100x_3_MMStack_Pos0.ome	3	20220323_KGH55 Ind 1_DCD3A-DCD3A DCD3B-DCD3B_YT_YFP514_exposure 600_EM200_100x_3_MMStack_Pos0.ome-1.tif	461.408	816.47	0.565126	0.434874	20220323_KGH55 Ind 1_DCD3A-DCD3A DCD3B-DCD3B_YT_YFP514_exposure 600_EM200_100x_3_MMStack_Pos0.ome-1.tif	42	44.44	75.71	950.26	33.9	0.0281	65.56
	KGH55-1	WT	20220323_KGH55 Ind 1_DCD3A-DCD3A DCD3B-DCD3B_YT_YFP514_exposure 600_EM200_100x_3_MMStack_Pos0.ome	4	20220323_KGH55 Ind 1_DCD3A-DCD3A DCD3B-DCD3B_YT_YFP514_exposure 600_EM200_100x_3_MMStack_Pos0.ome-1.tif	427.364	776.347	0.55048	0.44952	20220323_KGH55 Ind 1_DCD3A-DCD3A DCD3B-DCD3B_YT_YFP514_exposure 600_EM200_100x_3_MMStack_Pos0.ome-1.tif	43	92.21	50.16	836.49	-21.06	0.1348	81.87
	KGH55-1	WT	20220323_KGH55 Ind 1_DCD3A-DCD3A DCD3B-DCD3B_YT_YFP514_exposure 600_EM200_100x_3_MMStack_Pos0.ome	5	20220323_KGH55 Ind 1_DCD3A-DCD3A DCD3B-DCD3B_YT_YFP514_exposure 600_EM200_100x_3_MMStack_Pos0.ome-1.tif	576.071	996.611	0.57803	0.42197	20220323_KGH55 Ind 1_DCD3A-DCD3A DCD3B-DCD3B_YT_YFP514_exposure 600_EM200_100x_3_MMStack_Pos0.ome-1.tif	44	69.3	37.72	1124.25	-53.32	0.1424	72.9
	KGH45-3	WT	20220317_KGH45 Ind3_DCD3A-DCD3A_DCD3B-DCD3B_YFP514_EM200_Exposure600_100x_1_MMStack_Pos0.ome	1	20220317_KGH45 Ind3_DCD3A-DCD3A_DCD3B-DCD3B_YFP514_EM200_Exposure600_100x_1_MMStack_Pos0.ome-1-1.tif	383.774	786.415	0.488004	0.511996	20220317_KGH45 Ind3_DCD3A-DCD3A_DCD3B-DCD3B_YFP514_EM200_Exposure600_100x_1_MMStack_Pos0.ome-1-1.tif	45	10.53	46.13	855.21	-0.91	0.0703	68.75
	KGH45-3	WT	20220317_KGH45 Ind3_DCD3A-DCD3A_DCD3B-DCD3B_YFP514_EM200_Exposure600_100x_1_MMStack_Pos0.ome	2	20220317_KGH45 Ind3_DCD3A-DCD3A_DCD3B-DCD3B_YFP514_EM200_Exposure600_100x_1_MMStack_Pos0.ome-1-1.tif	567.569	917.223	0.61879	0.38121	20220317_KGH45 Ind3_DCD3A-DCD3A_DCD3B-DCD3B_YFP514_EM200_Exposure600_100x_1_MMStack_Pos0.ome-1-1.tif	46	37.02	63.48	1134.28	43.52	0.076	29.74
	KGH45-3	WT	20220317_KGH45 Ind3_DCD3A-DCD3A_DCD3B-DCD3B_YFP514_EM200_Exposure600_100x_1_MMStack_Pos0.ome	3	20220317_KGH45 Ind3_DCD3A-DCD3A_DCD3B-DCD3B_YFP514_EM200_Exposure600_100x_1_MMStack_Pos0.ome-1-1.tif	226.379	356.851	0.634378	0.365622	20220317_KGH45 Ind3_DCD3A-DCD3A_DCD3B-DCD3B_YFP514_EM200_Exposure600_100x_1_MMStack_Pos0.ome-1-1.tif	47	57.55	62.74	477.74	30.03	0.0912	81.74
	KGH45-3	WT	20220317_KGH45 Ind3_DCD3A-DCD3A_DCD3B-DCD3B_YFP514_EM200_Exposure600_100x_1_MMStack_Pos0.ome	4	20220317_KGH45 Ind3_DCD3A-DCD3A_DCD3B-DCD3B_YFP514_EM200_Exposure600_100x_1_MMStack_Pos0.ome-1-1.tif	238.572	521.219	0.457719	0.542281	20220317_KGH45 Ind3_DCD3A-DCD3A_DCD3B-DCD3B_YFP514_EM200_Exposure600_100x_1_MMStack_Pos0.ome-1-1.tif	48	73.84	68.67	567.83	-15.02	0.1032	75.65
	KGH45-3	WT	20220317_KGH45 Ind3_DCD3A-DCD3A_DCD3B-DCD3B_YFP514_EM200_Exposure600_100x_3_MMStack_Pos0.ome	1	20220317_KGH45 Ind3_DCD3A-DCD3A_DCD3B-DCD3B_YFP514_EM200_Exposure600_100x_3_MMStack_Pos0.ome-1.tif	222.314	433.852	0.512419	0.487581	20220317_KGH45 Ind3_DCD3A-DCD3A_DCD3B-DCD3B_YFP514_EM200_Exposure600_100x_3_MMStack_Pos0.ome-1.tif	49	10.33	70.46	560.19	-60.9	0.0384	90
	KGH45-3	WT	20220317_KGH45 Ind3_DCD3A-DCD3A_DCD3B-DCD3B_YFP514_EM200_Exposure600_100x_3_MMStack_Pos0.ome	2	20220317_KGH45 Ind3_DCD3A-DCD3A_DCD3B-DCD3B_YFP514_EM200_Exposure600_100x_3_MMStack_Pos0.ome-1.tif	213.701	404.021	0.528934	0.471066	20220317_KGH45 Ind3_DCD3A-DCD3A_DCD3B-DCD3B_YFP514_EM200_Exposure600_100x_3_MMStack_Pos0.ome-1.tif	50	12.48	28.15	584.68	-28.17	0.0528	44.17
	KGH45-3	WT	20220317_KGH45 Ind3_DCD3A-DCD3A_DCD3B-DCD3B_YFP514_EM200_Exposure600_100x_3_MMStack_Pos0.ome	3	20220317_KGH45 Ind3_DCD3A-DCD3A_DCD3B-DCD3B_YFP514_EM200_Exposure600_100x_3_MMStack_Pos0.ome-1.tif	142.815	279.552	0.510871	0.489129	20220317_KGH45 Ind3_DCD3A-DCD3A_DCD3B-DCD3B_YFP514_EM200_Exposure600_100x_3_MMStack_Pos0.ome-1.tif	52	56.42	16.91	290.4	-65.7	0.1066	70.97
	KGH45-3	WT	20220317_KGH45 Ind3_DCD3A-DCD3A_DCD3B-DCD3B_YFP514_EM200_Exposure600_100x_3_MMStack_Pos0.ome	4	20220317_KGH45 Ind3_DCD3A-DCD3A_DCD3B-DCD3B_YFP514_EM200_Exposure600_100x_3_MMStack_Pos0.ome-1.tif	132.598	306.847	0.43213	0.56787	20220317_KGH45 Ind3_DCD3A-DCD3A_DCD3B-DCD3B_YFP514_EM200_Exposure600_100x_3_MMStack_Pos0.ome-1.tif	53	56.37	81.1	281.53	58.31	0.1063	54.25
	KGH45-3	WT	20220317_KGH45 Ind3_DCD3A-DCD3A_DCD3B-DCD3B_YFP514_EM200_Exposure600_100x_3_MMStack_Pos0.ome	5	20220317_KGH45 Ind3_DCD3A-DCD3A_DCD3B-DCD3B_YFP514_EM200_Exposure600_100x_3_MMStack_Pos0.ome-1.tif	254.196	549.708	0.46242	0.53758	20220317_KGH45 Ind3_DCD3A-DCD3A_DCD3B-DCD3B_YFP514_EM200_Exposure600_100x_3_MMStack_Pos0.ome-1.tif	54	71.29	64.9	453.88	-48.65	0.0361	24.1
	KGH45-3	WT	20220317_KGH45 Ind3_DCD3A-DCD3A_DCD3B-DCD3B_YFP514_EM200_Exposure600_100x_3_MMStack_Pos0.ome	6	20220317_KGH45 Ind3_DCD3A-DCD3A_DCD3B-DCD3B_YFP514_EM200_Exposure600_100x_3_MMStack_Pos0.ome-1.tif	198.785	484.266	0.410487	0.589513	20220317_KGH45 Ind3_DCD3A-DCD3A_DCD3B-DCD3B_YFP514_EM200_Exposure600_100x_3_MMStack_Pos0.ome-1.tif	55	83.73	42.29	413.87	62.55	0.0205	9.09
	KGH43-1	dcd3a-2/+ dcd3b/+	20220316_KGH43 Ind1_DCD3A-dcd3a_DCD3-dcd3b_YFP514_EM200_Exposure400_100x_1_MMStack_Pos0.ome	1	Cell1_t:1/11 - 20220316_KGH43 Ind1_DCD3A-dcd3a_DCD3-dcd3b_YFP514_E-2	969.291	1908.53	0.507874	0.492126	Cell1_t:1/11 - 20220316_KGH43 Ind1_DCD3A-dcd3a_DCD3-dcd3b_YFP514_E-1	1	44.19	10.57	1840.78	-30.77	0.1072	29.58
	KGH43-1	dcd3a-2/+ dcd3b/+	20220316_KGH43 Ind1_DCD3A-dcd3a_DCD3-dcd3b_YFP514_EM200_Exposure400_100x_1_MMStack_Pos0.ome	2	Cell2t:1/11 - 20220316_KGH43 Ind1_DCD3A-dcd3a_DCD3-dcd3b_YFP514_E-2	646.157	1119.37	0.577249	0.422751	Cell2t:1/11 - 20220316_KGH43 Ind1_DCD3A-dcd3a_DCD3-dcd3b_YFP514_E-1	2	38.31	7.14	1069.74	7.94	0.3038	29.6
	KGH43-1	dcd3a-2/+ dcd3b/+	20220316_KGH43 Ind1_DCD3A-dcd3a_DCD3-dcd3b_YFP514_EM200_Exposure400_100x_1_MMStack_Pos0.ome	3	Cell3t:1/11 - 20220316_KGH43 Ind1_DCD3A-dcd3a_DCD3-dcd3b_YFP514_E-2	515.128	949.343	0.542616	0.457384	Cell3t:1/11 - 20220316_KGH43 Ind1_DCD3A-dcd3a_DCD3-dcd3b_YFP514_E-1	3	32.48	7.4	927.42	24.12	0.1968	53.37
	KGH43-1	dcd3a-2/+ dcd3b/+	20220316_KGH43 Ind1_DCD3A-dcd3a_DCD3-dcd3b_YFP514_EM200_Exposure400_100x_2_MMStack_Pos0.ome	1	Cell1_t:1/19 - 20220316_KGH43 Ind1_DCD3A-dcd3a_DCD3-dcd3b_YFP514_E-1	491.376	856.459	0.57373	0.42627	Cell1_t:1/19 - 20220316_KGH43 Ind1_DCD3A-dcd3a_DCD3-dcd3b_YFP514_E	4	21.64	9.99	830.13	78.56	0.1747	7
	KGH43-1	dcd3a-2/+ dcd3b/+	20220316_KGH43 Ind1_DCD3A-dcd3a_DCD3-dcd3b_YFP514_EM200_Exposure400_100x_2_MMStack_Pos0.ome	2	Cell2_t:1/19 - 20220316_KGH43 Ind1_DCD3A-dcd3a_DCD3-dcd3b_YFP514_E-1	1011.28	1739.47	0.581372	0.418628	Cell2_t:1/19 - 20220316_KGH43 Ind1_DCD3A-dcd3a_DCD3-dcd3b_YFP514_E	5	30.02	14.45	1697.56	-71.43	0.1598	80.84
	KGH43-1	dcd3a-2/+ dcd3b/+	20220316_KGH43 Ind1_DCD3A-dcd3a_DCD3-dcd3b_YFP514_EM200_Exposure400_100x_2_MMStack_Pos0.ome	3	Cell3t:1/19 - 20220316_KGH43 Ind1_DCD3A-dcd3a_DCD3-dcd3b_YFP514_E-1	370.527	702.275	0.52761	0.47239	Cell3t:1/19 - 20220316_KGH43 Ind1_DCD3A-dcd3a_DCD3-dcd3b_YFP514_E	6	22.01	8.47	642.32	-70.57	0.0703	58.39
	KGH43-1	dcd3a-2/+ dcd3b/+	20220316_KGH43 Ind1_DCD3A-dcd3a_DCD3-dcd3b_YFP514_EM200_Exposure400_100x_2_MMStack_Pos0.ome	4	Cell4t:1/19 - 20220316_KGH43 Ind1_DCD3A-dcd3a_DCD3-dcd3b_YFP514_E-1	397.933	702.275	0.566635	0.433365	Cell4t:1/19 - 20220316_KGH43 Ind1_DCD3A-dcd3a_DCD3-dcd3b_YFP514_E	7	21.11	8.35	682.03	26.83	0.146	82.65
	KGH51-2	dcd3a-2/+ dcd3b/+	20220323_KGH51 Ind 2_DCD3A-dcd3a DCD3B-dcd3b_YT_YFP514_exposure 600_EM200_100x_3_MMStack_Pos0.ome	1	Cell1t:1/52 - 20220323_KGH51 Ind 2_DCD3A-dcd3a DCD3B-dcd3b_YT_YFP-1	700.932	1300.22	0.539088	0.460912	Cell1t:1/52 - 20220323_KGH51 Ind 2_DCD3A-dcd3a DCD3B-dcd3b_YT_YFP	8	30.64	10.62	1271.47	63.96	0.1742	53.39
	KGH51-2	dcd3a-2/+ dcd3b/+	20220323_KGH51 Ind 2_DCD3A-dcd3a DCD3B-dcd3b_YT_YFP514_exposure 600_EM200_100x_3_MMStack_Pos0.ome	2	Cell2t:1/52 - 20220323_KGH51 Ind 2_DCD3A-dcd3a DCD3B-dcd3b_YT_YFP-1	481.569	861.493	0.558994	0.441006	Cell2t:1/52 - 20220323_KGH51 Ind 2_DCD3A-dcd3a DCD3B-dcd3b_YT_YFP	9	29.25	7.37	824.76	15.54	0.1324	72.84
	KGH51-2	dcd3a-2/+ dcd3b/+	20220323_KGH51 Ind 2_DCD3A-dcd3a DCD3B-dcd3b_YT_YFP514_exposure 600_EM200_100x_3_MMStack_Pos0.ome	3	t:1/52 - 20220323_KGH51 Ind 2_DCD3A-dcd3a DCD3B-dcd3b_YT_YFP-1	447.787	739.637	0.605414	0.394586	t:1/52 - 20220323_KGH51 Ind 2_DCD3A-dcd3a DCD3B-dcd3b_YT_YFP	10	25.15	7.31	717.82	74.62	0.0954	60.83
	KGH51-2	dcd3a-2/+ dcd3b/+	20220323_KGH51 Ind 2_DCD3A-dcd3a DCD3B-dcd3b_YT_YFP514_exposure 600_EM200_100x_3_MMStack_Pos0.ome	4	Cell4t:1/52 - 20220323_KGH51 Ind 2_DCD3A-dcd3a DCD3B-dcd3b_YT_YFP-1	243.302	357.066	0.681391	0.318609	Cell4t:1/52 - 20220323_KGH51 Ind 2_DCD3A-dcd3a DCD3B-dcd3b_YT_YFP	11	11	8.02	346.33	40.19	0.1048	50.79
	KGH183-2	dcd3a-2/+ dcd3b/+	8-29-2022_KGH183_dcd3a-2 het dcd3b het YT_Plant 2_exp300_em200_YFP514_1_MMStack_Pos0.ome	1	Cell1t:1/61 - 8-29-2022_KGH183_dcd3a-2 het dcd3b het YT_Plant 2_e-1	234.464	476.685	0.491865	0.508135	Cell1t:1/61 - 8-29-2022_KGH183_dcd3a-2 het dcd3b het YT_Plant 2_e	37	13.18	9.05	449.58	31.78	0.1818	8.33
	KGH183-2	dcd3a-2/+ dcd3b/+	8-29-2022_KGH183_dcd3a-2 het dcd3b het YT_Plant 2_exp300_em200_YFP514_1_MMStack_Pos0.ome	2	Cell2t:1/61 - 8-29-2022_KGH183_dcd3a-2 het dcd3b het YT_Plant 2_e-1	423.625	892.703	0.474542	0.525458	Cell2t:1/61 - 8-29-2022_KGH183_dcd3a-2 het dcd3b het YT_Plant 2_e	38	26.04	8.43	843.26	-63.01	0.0941	1.35
	KGH183-2	dcd3a-2/+ dcd3b/+	8-29-2022_KGH183_dcd3a-2 het dcd3b het YT_Plant 2_exp300_em200_YFP514_1_MMStack_Pos0.ome	3	Cell3t:1/61 - 8-29-2022_KGH183_dcd3a-2 het dcd3b het YT_Plant 2_e-1	282.901	650.445	0.434935	0.565065	Cell3t:1/61 - 8-29-2022_KGH183_dcd3a-2 het dcd3b het YT_Plant 2_e	39	18.81	8.56	605.77	81.84	0.1264	12.2
	KGH183-2	dcd3a-2/+ dcd3b/+	8-29-2022_KGH183_dcd3a-2 het dcd3b het YT_Plant 2_exp300_em200_YFP514_1_MMStack_Pos0.ome	4	Cell4t:1/61 - 8-29-2022_KGH183_dcd3a-2 het dcd3b het YT_Plant 2_e-1	525.047	1182.91	0.44386	0.55614	Cell4t:1/61 - 8-29-2022_KGH183_dcd3a-2 het dcd3b het YT_Plant 2_e	40	39.14	7.22	1065.31	-79.48	0.1008	38.96
	KGH183-2	dcd3a-2/+ dcd3b/+	8-29-2022_KGH183_dcd3a-2 het dcd3b het YT_Plant 2_exp300_em200_YFP514_1_MMStack_Pos0.ome	5	Cell5t:1/61 - 8-29-2022_KGH183_dcd3a-2 het dcd3b het YT_Plant 2_e-1	713.312	1262.26	0.565107	0.434893	Cell5t:1/61 - 8-29-2022_KGH183_dcd3a-2 het dcd3b het YT_Plant 2_e	41	35.06	8.71	1189.06	62.03	0.1719	7.59
	KGH51-2	dcd3a-2/+ dcd3b/+	20220323_KGH51 Ind 2_DCD3A-dcd3a DCD3B-dcd3b_YT_YFP514_exposure 600_EM200_100x_2_MMStack_Pos0.ome	1	20220323_KGH51 Ind 2_DCD3A-dcd3a DCD3B-dcd3b_YT_YFP514_exposure 600_EM200_100x_2_MMStack_Pos0.ome-1.tif	250.691	667.166	0.375755	0.624245	20220323_KGH51 Ind 2_DCD3A-dcd3a DCD3B-dcd3b_YT_YFP514_exposure 600_EM200_100x_2_MMStack_Pos0.ome-1.tif	27	72.56	71.07	902.83	-14.93	0.0888	74.22
	KGH51-2	dcd3a-2/+ dcd3b/+	20220323_KGH51 Ind 2_DCD3A-dcd3a DCD3B-dcd3b_YT_YFP514_exposure 600_EM200_100x_2_MMStack_Pos0.ome	2	20220323_KGH51 Ind 2_DCD3A-dcd3a DCD3B-dcd3b_YT_YFP514_exposure 600_EM200_100x_2_MMStack_Pos0.ome-1.tif	921.176	1670.34	0.55149	0.44851	20220323_KGH51 Ind 2_DCD3A-dcd3a DCD3B-dcd3b_YT_YFP514_exposure 600_EM200_100x_2_MMStack_Pos0.ome-1.tif	28	43.78	48.82	1787.43	-20.37	0.1225	63.95
	KGH51-2	dcd3a-2/+ dcd3b/+	20220323_KGH51 Ind 2_DCD3A-dcd3a DCD3B-dcd3b_YT_YFP514_exposure 600_EM200_100x_2_MMStack_Pos0.ome	3	20220323_KGH51 Ind 2_DCD3A-dcd3a DCD3B-dcd3b_YT_YFP514_exposure 600_EM200_100x_2_MMStack_Pos0.ome-1.tif	339.139	596.915	0.568153	0.431847	20220323_KGH51 Ind 2_DCD3A-dcd3a DCD3B-dcd3b_YT_YFP514_exposure 600_EM200_100x_2_MMStack_Pos0.ome-1.tif	29	18.08	32.75	818.71	-35.97	0.0344	78.31
	KGH51-2	dcd3a-2/+ dcd3b/+	20220323_KGH51 Ind 2_DCD3A-dcd3a DCD3B-dcd3b_YT_YFP514_exposure 600_EM200_100x_2_MMStack_Pos0.ome	4	20220323_KGH51 Ind 2_DCD3A-dcd3a DCD3B-dcd3b_YT_YFP514_exposure 600_EM200_100x_2_MMStack_Pos0.ome-1.tif	374.862	573.423	0.653726	0.346274	20220323_KGH51 Ind 2_DCD3A-dcd3a DCD3B-dcd3b_YT_YFP514_exposure 600_EM200_100x_2_MMStack_Pos0.ome-1.tif	30	91.5	46.98	677.94	2.22	0.0331	61.7
	KGH51-2	dcd3a-2/+ dcd3b/+	20220323_KGH51 Ind 2_DCD3A-dcd3a DCD3B-dcd3b_YT_YFP514_exposure 600_EM200_100x_1_MMStack_Pos0.ome	1	Cell 1	923.115	2041.85	0.452098	0.547902	20220323_KGH51 Ind 2_DCD3A-dcd3a DCD3B-dcd3b_YT_YFP514_exposure 600_EM200_100x_1_MMStack_Pos0.ome-1.tif	31	59.8	57.28	2210.65	11.38	0.0631	43.45
	KGH51-2	dcd3a-2/+ dcd3b/+	20220323_KGH51 Ind 2_DCD3A-dcd3a DCD3B-dcd3b_YT_YFP514_exposure 600_EM200_100x_1_MMStack_Pos0.ome	2	20220323_KGH51 Ind 2_DCD3A-dcd3a DCD3B-dcd3b_YT_YFP514_exposure 600_EM200_100x_1_MMStack_Pos0.ome-1.tif	659.709	1241.71	0.531291	0.468709	20220323_KGH51 Ind 2_DCD3A-dcd3a DCD3B-dcd3b_YT_YFP514_exposure 600_EM200_100x_1_MMStack_Pos0.ome-1.tif	32	35.26	36.99	1210.12	4.38	0.0348	9.975
	KGH51-2	dcd3a-2/+ dcd3b/+	20220323_KGH51 Ind 2_DCD3A-dcd3a DCD3B-dcd3b_YT_YFP514_exposure 600_EM200_100x_1_MMStack_Pos0.ome	3	20220323_KGH51 Ind 2_DCD3A-dcd3a DCD3B-dcd3b_YT_YFP514_exposure 600_EM200_100x_1_MMStack_Pos0.ome-1.tif	508.541	829.446	0.613109	0.386891	20220323_KGH51 Ind 2_DCD3A-dcd3a DCD3B-dcd3b_YT_YFP514_exposure 600_EM200_100x_1_MMStack_Pos0.ome-1.tif	33	16.62	61.89	713.11	-25.16	0.0731	5.04
	KGH51-2	dcd3a-2/+ dcd3b/+	20220323_KGH51 Ind 2_DCD3A-dcd3a DCD3B-dcd3b_YT_YFP514_exposure 600_EM200_100x_1_MMStack_Pos0.ome	4	20220323_KGH51 Ind 2_DCD3A-dcd3a DCD3B-dcd3b_YT_YFP514_exposure 600_EM200_100x_1_MMStack_Pos0.ome-1.tif	185.026	342.271	0.540582	0.459418	20220323_KGH51 Ind 2_DCD3A-dcd3a DCD3B-dcd3b_YT_YFP514_exposure 600_EM200_100x_1_MMStack_Pos0.ome-1.tif	34	84.84	69.71	528.3	32.71	0.025	9.09
	KGH183-2	dcd3a-2/+ dcd3b/+	8-29-2022_KGH183_dcd3a-2 het dcd3b het YT_Plant 2_exp300_em200_YFP514_2_MMStack_Pos0.ome	1	Cell 1	203.67	407.228	0.500137	0.499863	8-29-2022_KGH183_dcd3a-2 het dcd3b het YT_Plant 2_exp300_em200_YFP514_2_MMStack_Pos0.ome-1.tif	35	73.98	75.39	507.94	-10.24	0.0778	5.377
	KGH183-2	dcd3a-2/+ dcd3b/+	8-29-2022_KGH183_dcd3a-2 het dcd3b het YT_Plant 2_exp300_em200_YFP514_2_MMStack_Pos0.ome	2	CEll 2	338.319	669.553	0.505291	0.494709	8-29-2022_KGH183_dcd3a-2 het dcd3b het YT_Plant 2_exp300_em200_YFP514_2_MMStack_Pos0.ome-1.tif	36	76.97	28.22	679.25	-9.65	0.0531	5.711
	KGH183-2	dcd3a-2/+ dcd3b/+	8-29-2022_KGH183_dcd3a-2 het dcd3b het YT_Plant 2_exp300_em200_YFP514_2_MMStack_Pos0.ome	3	Cell 3	366.733	679.546	0.539673	0.460327	8-29-2022_KGH183_dcd3a-2 het dcd3b het YT_Plant 2_exp300_em200_YFP514_2_MMStack_Pos0.ome-1.tif	37	60.04	53.05	702.03	3.54	0.0681	25.602
	KGH183-2	dcd3a-2/+ dcd3b/+	8-29-2022_KGH183_dcd3a-2 het dcd3b het YT_Plant 2_exp300_em200_YFP514_2_MMStack_Pos0.ome	4	Cell 4 real	755.13	1221.27	0.618313	0.381687	8-29-2022_KGH183_dcd3a-2 het dcd3b het YT_Plant 2_exp300_em200_YFP514_2_MMStack_Pos0.ome-1.tif	38	41.69	36.57	1214.71	-8.37	0.0729	8.005
	KGH183-2	dcd3a-2/+ dcd3b/+	8-29-2022_KGH183_dcd3a-2 het dcd3b het YT_Plant 2_exp300_em200_YFP514_2_MMStack_Pos0.ome	5	8-29-2022_KGH183_dcd3a-2 het dcd3b het YT_Plant 2_exp300_em200_YFP514_2_MMStack_Pos0.ome-1.tif	165.859	422.218	0.392829	0.607171	8-29-2022_KGH183_dcd3a-2 het dcd3b het YT_Plant 2_exp300_em200_YFP514_2_MMStack_Pos0.ome-1.tif	39	61.61	13.31	413.19	-31.31	0.0347	9.263
	KGH85-2	DCD3A WT dcd3b	20220523_KGH85 Ind 2_dcd3a WT dcd3b mut YT_YFP514_EM Gain 200_Exposure 800ms_2_MMStack_Pos0.ome	1	Cell1_Interphase MT Array-1.tif	350.727	620.391	0.565332	0.434668	Cell1_Interphase MT Array.tif	1	17.04	9.08	582.25	88.42	0.1017	4.33
	KGH85-2	DCD3A WT dcd3b	20220523_KGH85 Ind 2_dcd3a WT dcd3b mut YT_YFP514_EM Gain 200_Exposure 800ms_2_MMStack_Pos0.ome	2	Cell 2_Interphae MT Array-1.tif	844.676	1518.2	0.556366	0.443634	Cell 2_Interphae MT Array.tif	2	33.45	11.19	1434.49	79.04	0.179	5.306
	KGH85-2	DCD3A WT dcd3b	20220523_KGH85 Ind 2_dcd3a WT dcd3b mut YT_YFP514_EM Gain 200_Exposure 800ms_2_MMStack_Pos0.ome	3	Cell 3_Interphase MT Array-1.tif	769.094	1359.58	0.565685	0.434315	Cell 3_Interphase MT Array.tif	3	34.08	9.9	1301.34	-24.36	0.0996	45
	KGH85-2	DCD3A WT dcd3b	20220523_KGH85 Ind 2_dcd3a WT dcd3b mut YT_YFP514_EM Gain 200_Exposure 800ms_5_MMStack_Pos0.ome	1	Cell 1_t:1/61 - 20220523_KGH85 Ind 2_dcd3a WT dcd3b mut YT_YFP514_E-1	495.963	1029.29	0.48185	0.51815	Cell 1_t:1/61 - 20220523_KGH85 Ind 2_dcd3a WT dcd3b mut YT_YFP514_E	4	25.88	9.84	934.28	-14.38	0.0613	22.266
	KGH85-2	DCD3A WT dcd3b	20220523_KGH85 Ind 2_dcd3a WT dcd3b mut YT_YFP514_EM Gain 200_Exposure 800ms_5_MMStack_Pos0.ome	2	Cell2_t:1/61 - 20220523_KGH85 Ind 2_dcd3a WT dcd3b mut YT_YFP514_E-1	530.491	900.496	0.58911	0.41089	Cell2_t:1/61 - 20220523_KGH85 Ind 2_dcd3a WT dcd3b mut YT_YFP514_E	5	31.19	7.05	841.88	2.66	0.0655	23.2
	KGH85-4	DCD3A WT dcd3b	20220526_KGH85 Ind 4_dcd3a WT dcd3b mutant YFP_YFP 514_EM Gain 200_Exposure 600_1_MMStack_Pos0.ome	1	Cell 1t:1/61 - 20220526_KGH85 Ind 4_dcd3a wt dcd3b mutant YFP_YFP -2	976.712	2131.17	0.458298	0.541702	Cell 1t:1/61 - 20220526_KGH85 Ind 4_dcd3a wt dcd3b mutant YFP_YFP -1	23	47.89	11.01	1981.31	-42.03	0.0725	28.18
	KGH85-4	DCD3A WT dcd3b	20220526_KGH85 Ind 4_dcd3a WT dcd3b mutant YFP_YFP 514_EM Gain 200_Exposure 600_1_MMStack_Pos0.ome	2	Cell 2_t:1/61 - 20220526_KGH85 Ind 4_dcd3a wt dcd3b mutant YFP_YFP -2	734.603	1347.35	0.545221	0.454779	Cell 2_t:1/61 - 20220526_KGH85 Ind 4_dcd3a wt dcd3b mutant YFP_YFP -1	24	39.14	8.36	1230.45	11.75	0.0563	86.42
	KGH85-4	DCD3A WT dcd3b	20220526_KGH85 Ind 4_dcd3a WT dcd3b mutant YFP_YFP 514_EM Gain 200_Exposure 600_9_MMStack_Pos0.ome	1	Cell 1t:1/61 - 20220526_KGH85 Ind 4_dcd3a WT dcd3b mutant YFP_YFP -2	460.427	996.698	0.461953	0.538047	Cell 1t:1/61 - 20220526_KGH85 Ind 4_dcd3a WT dcd3b mutant YFP_YFP -1	27	26.16	9.33	945.39	10.07	0.2469	57.26
	KGH85-4	DCD3A WT dcd3b	20220526_KGH85 Ind 4_dcd3a WT dcd3b mutant YFP_YFP 514_EM Gain 200_Exposure 600_9_MMStack_Pos0.ome	2	Cell 2t:1/61 - 20220526_KGH85 Ind 4_dcd3a WT dcd3b mutant YFP_YFP -2	293.081	489.735	0.598447	0.401553	Cell 2t:1/61 - 20220526_KGH85 Ind 4_dcd3a WT dcd3b mutant YFP_YFP -1	28	19.2	6.35	467.25	29.13	0.131	53.13
	KGH85-4	DCD3A WT dcd3b	20220526_KGH85 Ind 4_dcd3a WT dcd3b mutant YFP_YFP 514_EM Gain 200_Exposure 600_9_MMStack_Pos0.ome	3	Cell 3t:1/61 - 20220526_KGH85 Ind 4_dcd3a WT dcd3b mutant YFP_YFP -2	203.926	460.204	0.443121	0.556879	Cell 3t:1/61 - 20220526_KGH85 Ind 4_dcd3a WT dcd3b mutant YFP_YFP -1	29	17.92	6.23	406.7	10.33	0.1309	15.64
	KGH85-4	DCD3A WT dcd3b	20220526_KGH85 Ind 4_dcd3a WT dcd3b mutant YFP_YFP 514_EM Gain 200_Exposure 600_9_MMStack_Pos0.ome	4	Cell 4t:1/61 - 20220526_KGH85 Ind 4_dcd3a WT dcd3b mutant YFP_YFP -2	282.528	613.195	0.460748	0.539252	Cell 4t:1/61 - 20220526_KGH85 Ind 4_dcd3a WT dcd3b mutant YFP_YFP -1	30	28.75	5.3	554.88	5.53	0.1799	40.1
	KGH85-4	DCD3A WT dcd3b	20220526_KGH85 Ind 4_dcd3a WT dcd3b mutant YFP_YFP 514_EM Gain 200_Exposure 600_9_MMStack_Pos0.ome	5	Cell 5	360.273	608.832	0.591744	0.408256	Cell 5t:1/61 - 20220526_KGH85 Ind 4_dcd3a WT dcd3b mutant YFP_YFP -1	31	15.13	10.09	584.22	5.12	0.1334	88.18
	KGH85-2	DCD3A WT dcd3b	20220523_KGH85 Ind 2_dcd3a WT dcd3b mut YT_YFP514_EM Gain 200_Exposure 800ms_6_MMStack_Pos0.ome	1	20220523_KGH85 Ind 2_dcd3a WT dcd3b mut YT_YFP514_EM Gain 200_Exposure 800ms_6_MMStack_Pos0.ome-1.tif	678.428	1348.28	0.50318	0.49682	20220523_KGH85 Ind 2_dcd3a WT dcd3b mut YT_YFP514_EM Gain 200_Exposure 800ms_6_MMStack_Pos0.ome-1.tif	71	36.36	68.98	1240.7	-23.97	0.0068	77.47
	KGH85-2	DCD3A WT dcd3b	20220523_KGH85 Ind 2_dcd3a WT dcd3b mut YT_YFP514_EM Gain 200_Exposure 800ms_6_MMStack_Pos0.ome	2	20220523_KGH85 Ind 2_dcd3a WT dcd3b mut YT_YFP514_EM Gain 200_Exposure 800ms_6_MMStack_Pos0.ome-1.tif	581.999	1192.97	0.487857	0.512143	20220523_KGH85 Ind 2_dcd3a WT dcd3b mut YT_YFP514_EM Gain 200_Exposure 800ms_6_MMStack_Pos0.ome-1.tif	72	56.42	34.88	1191.97	35.49	0.0262	73.81
	KGH85-2	DCD3A WT dcd3b	20220523_KGH85 Ind 2_dcd3a WT dcd3b mut YT_YFP514_EM Gain 200_Exposure 800ms_6_MMStack_Pos0.ome	3	20220523_KGH85 Ind 2_dcd3a WT dcd3b mut YT_YFP514_EM Gain 200_Exposure 800ms_6_MMStack_Pos0.ome-1.tif	255.65	478.785	0.533956	0.466044	20220523_KGH85 Ind 2_dcd3a WT dcd3b mut YT_YFP514_EM Gain 200_Exposure 800ms_6_MMStack_Pos0.ome-1.tif	73	60.66	84.06	607.24	15.07	0.0625	84.47
	KGH85-2	DCD3A WT dcd3b	20220523_KGH85 Ind 2_dcd3a WT dcd3b mut YT_YFP514_EM Gain 200_Exposure 800ms_6_MMStack_Pos0.ome	4	20220523_KGH85 Ind 2_dcd3a WT dcd3b mut YT_YFP514_EM Gain 200_Exposure 800ms_6_MMStack_Pos0.ome-1.tif	168.246	341.712	0.492361	0.507639	20220523_KGH85 Ind 2_dcd3a WT dcd3b mut YT_YFP514_EM Gain 200_Exposure 800ms_6_MMStack_Pos0.ome-1.tif	74	35.68	13.55	410.66	-22.05	0.0355	52.43
	KGH85-1	DCD3A WT dcd3b	20220523_KGH85 Ind 1_DCD3A WT dcd3b mut YT_YFP514_EM Gain 400_Exposure 500ms_1_MMStack_Pos0.ome	1	20220523_KGH85 Ind 1_DCD3A WT dcd3b mut YT_YFP514_EM Gain 400_Exposure 500ms_1_MMStack_Pos0.ome-1-1.tif	493.924	1122.24	0.440125	0.559875	20220523_KGH85 Ind 1_DCD3A WT dcd3b mut YT_YFP514_EM Gain 400_Exposure 500ms_1_MMStack_Pos0.ome-1-1.tif	83	31.48	34.86	1243.35	-24.13	0.0268	23.43
	KGH85-1	DCD3A WT dcd3b	20220523_KGH85 Ind 1_DCD3A WT dcd3b mut YT_YFP514_EM Gain 400_Exposure 500ms_1_MMStack_Pos0.ome	2	20220523_KGH85 Ind 1_DCD3A WT dcd3b mut YT_YFP514_EM Gain 400_Exposure 500ms_1_MMStack_Pos0.ome-1-1.tif	405.662	822.212	0.493379	0.506621	20220523_KGH85 Ind 1_DCD3A WT dcd3b mut YT_YFP514_EM Gain 400_Exposure 500ms_1_MMStack_Pos0.ome-1-1.tif	85	76.5	45.23	1003.47	9.61	0.0116	7
	KGH85-1	DCD3A WT dcd3b	20220523_KGH85 Ind 1_DCD3A WT dcd3b mut YT_YFP514_EM Gain 400_Exposure 500ms_1_MMStack_Pos0.ome	3	20220523_KGH85 Ind 1_DCD3A WT dcd3b mut YT_YFP514_EM Gain 400_Exposure 500ms_1_MMStack_Pos0.ome-1-1.tif	268.03	533.86	0.50206	0.49794	20220523_KGH85 Ind 1_DCD3A WT dcd3b mut YT_YFP514_EM Gain 400_Exposure 500ms_1_MMStack_Pos0.ome-1-1.tif	86	54.34	13.55	549.93	-18.14	0.0353	30.96
	KGH85-1	DCD3A WT dcd3b	20220523_KGH85 Ind 1_DCD3A WT dcd3b mut YT_YFP514_EM Gain 400_Exposure 500ms_1_MMStack_Pos0.ome	4	20220523_KGH85 Ind 1_DCD3A WT dcd3b mut YT_YFP514_EM Gain 400_Exposure 500ms_1_MMStack_Pos0.ome-1-1.tif	306.922	519.504	0.590798	0.409202	20220523_KGH85 Ind 1_DCD3A WT dcd3b mut YT_YFP514_EM Gain 400_Exposure 500ms_1_MMStack_Pos0.ome-1-1.tif	87	92.18	43.19	565.33	-21.18	0.0596	71.57
	KGH85-1	DCD3A WT dcd3b	20220523_KGH85 Ind 1_DCD3A WT dcd3b mut YT_YFP514_EM Gain 400_Exposure 500ms_3_MMStack_Pos0.ome	1	20220523_KGH85 Ind 1_DCD3A WT dcd3b mut YT_YFP514_EM Gain 400_Exposure 500ms_3_MMStack_Pos0.ome-2.tif	555.487	1588.49	0.349695	0.650305	20220523_KGH85 Ind 1_DCD3A WT dcd3b mut YT_YFP514_EM Gain 400_Exposure 500ms_3_MMStack_Pos0.ome-1.tif	88	46.76	56.13	1693.94	55.45	0.0076	37.18
	KGH85-1	DCD3A WT dcd3b	20220523_KGH85 Ind 1_DCD3A WT dcd3b mut YT_YFP514_EM Gain 400_Exposure 500ms_3_MMStack_Pos0.ome	2	20220523_KGH85 Ind 1_DCD3A WT dcd3b mut YT_YFP514_EM Gain 400_Exposure 500ms_3_MMStack_Pos0.ome-3.tif	437.73	1016.41	0.430663	0.569337	20220523_KGH85 Ind 1_DCD3A WT dcd3b mut YT_YFP514_EM Gain 400_Exposure 500ms_3_MMStack_Pos0.ome-1.tif	89	68.61	41.52	911.07	9.59	0.0379	12.53
	KGH40-14	dcd3a-2 DCD3B WT	20220309_KGH40 Ind14_dcd3a-3a_DCD3B-3B_YT_YFP514_Exposure600_EM152_100X_2_MMStack_Pos0.ome	1	Cell1_t:1/61 - 20220309_KGH40 Ind14_dcd3a-3a_DCD3B-3B_YT_YFP514_Ex-2	22877.6	39198.8	0.58363	0.41637	Cell1_t:1/61 - 20220309_KGH40 Ind14_dcd3a-3a_DCD3B-3B_YT_YFP514_Ex-1	37	197.77	50.72	36446.5	3.17	0.1962	67.75
	KGH40-14	dcd3a-2 DCD3B WT	20220309_KGH40 Ind14_dcd3a-3a_DCD3B-3B_YT_YFP514_Exposure600_EM152_100X_2_MMStack_Pos0.ome	2	Cell 2_t:1/61 - 20220309_KGH40 Ind14_dcd3a-3a_DCD3B-3B_YT_YFP514_Ex-2	9931.17	19132.4	0.519076	0.480924	Cell 2_t:1/61 - 20220309_KGH40 Ind14_dcd3a-3a_DCD3B-3B_YT_YFP514_Ex-1	38	84.13	58.12	18151.5	1.8	0.2415	29.54
	KGH40-14	dcd3a-2 DCD3B WT	20220309_KGH40 Ind14_dcd3a-3a_DCD3B-3B_YT_YFP514_Exposure600_EM200_100X_3_MMStack_Pos0.ome	1	Cell 1t:16/61 - 20220309_KGH40 Ind14_dcd3a-3a_DCD3B-3B_YT_YFP514_E-2	7974.91	18079.8	0.441094	0.558906	Cell 1t:16/61 - 20220309_KGH40 Ind14_dcd3a-3a_DCD3B-3B_YT_YFP514_E-1	41	134.11	33.48	16442.5	3.93	0.1751	52.13
	KGH40-14	dcd3a-2 DCD3B WT	20220309_KGH40 Ind14_dcd3a-3a_DCD3B-3B_YT_YFP514_Exposure600_EM200_100X_3_MMStack_Pos0.ome	2	Cell 2_t:16/61 - 20220309_KGH40 Ind14_dcd3a-3a_DCD3B-3B_YT_YFP514_E-2	15214.4	28476.2	0.534285	0.465715	Cell 2_t:16/61 - 20220309_KGH40 Ind14_dcd3a-3a_DCD3B-3B_YT_YFP514_E-1	42	168.36	41.49	26994.2	3.07	0.2219	32.01
	KGH40-14	dcd3a-2 DCD3B WT	20220309_KGH40 Ind14_dcd3a-3a_DCD3B-3B_YT_YFP514_Exposure600_EM200_100X_3_MMStack_Pos0.ome	3	Cell 3_t:16/61 - 20220309_KGH40 Ind14_dcd3a-3a_DCD3B-3B_YT_YFP514_E-2	8395.94	15128	0.554995	0.445005	Cell 3_t:16/61 - 20220309_KGH40 Ind14_dcd3a-3a_DCD3B-3B_YT_YFP514_E-1	43	89.25	42.22	14168.2	-2.78	0.176	4.93
	KGH40-14	dcd3a-2 DCD3B WT	20220309_KGH40 Ind14_dcd3a-3a_DCD3B-3B_YT_YFP514_Exposure600_EM200_100X_3_MMStack_Pos0.ome	4	Cell 4_t:16/61 - 20220309_KGH40 Ind14_dcd3a-3a_DCD3B-3B_YT_YFP514_E-2	7334.15	13394.2	0.547563	0.452437	Cell 4_t:16/61 - 20220309_KGH40 Ind14_dcd3a-3a_DCD3B-3B_YT_YFP514_E-1	44	74.37	44.61	12799.4	11.95	0.23	24.75
	KGH40-14	dcd3a-2 DCD3B WT	20220309_KGH40 Ind14_dcd3a-3a_DCD3B-3B_YT_YFP514_Exposure600_EM200_100X_3_MMStack_Pos0.ome	5	Cell 5_t:16/61 - 20220309_KGH40 Ind14_dcd3a-3a_DCD3B-3B_YT_YFP514_E-2	5335.6	11770.7	0.453296	0.546704	Cell 5_t:16/61 - 20220309_KGH40 Ind14_dcd3a-3a_DCD3B-3B_YT_YFP514_E-1	45	92.76	31	10975.5	-0.59	0.2244	81.92
	KGH40-12	dcd3a-2 DCD3B WT	20220310_KGH40 Ind12_dcd3a-3a_DCD3B-3B_YT_YFP514_Exposure500_EM152_100X_6_MMStack_Pos0.ome	1	Cell1_t:1/61 - 20220309_KGH40 Ind12_dcd3a-3a_DCD3B-3B_YT_YFP514_Ex-2	867.161	1647.07	0.526487	0.473513	Cell1_t:1/61 - 20220309_KGH40 Ind12_dcd3a-3a_DCD3B-3B_YT_YFP514_Ex-1	51	39.66	10.17	1512.01	7.13	0.1216	70.44
	KGH40-12	dcd3a-2 DCD3B WT	20220310_KGH40 Ind12_dcd3a-3a_DCD3B-3B_YT_YFP514_Exposure500_EM152_100X_6_MMStack_Pos0.ome	2	Cell 2_t:1/61 - 20220309_KGH40 Ind12_dcd3a-3a_DCD3B-3B_YT_YFP514_Ex-2	384.957	693.177	0.555352	0.444648	Cell 2_t:1/61 - 20220309_KGH40 Ind12_dcd3a-3a_DCD3B-3B_YT_YFP514_Ex-1	52	26.92	6.18	618.3	3.83	0.2278	65.1
	KGH40-12	dcd3a-2 DCD3B WT	20220310_KGH40 Ind12_dcd3a-3a_DCD3B-3B_YT_YFP514_Exposure500_EM152_100X_6_MMStack_Pos0.ome	3	Cell 3_t:1/61 - 20220309_KGH40 Ind12_dcd3a-3a_DCD3B-3B_YT_YFP514_Ex-2	343.232	576.839	0.595023	0.404977	Cell 3_t:1/61 - 20220309_KGH40 Ind12_dcd3a-3a_DCD3B-3B_YT_YFP514_Ex-1	53	22.94	6.11	547.72	-5.88	0.1711	35.57
	KGH40-12	dcd3a-2 DCD3B WT	20220310_KGH40 Ind12_dcd3a-3a_DCD3B-3B_YT_YFP514_Exposure500_EM152_100X_6_MMStack_Pos0.ome	4	Cell 4_t:1/61 - 20220309_KGH40 Ind12_dcd3a-3a_DCD3B-3B_YT_YFP514_Ex-2	168.428	341.741	0.492853	0.507147	Cell 4_t:1/61 - 20220309_KGH40 Ind12_dcd3a-3a_DCD3B-3B_YT_YFP514_Ex-1	54	13.64	6.2	318.73	36.76	0.0664	70.64
	KGH40-12	dcd3a-2 DCD3B WT	20220310_KGH40 Ind12_dcd3a-3a_DCD3B-3B_YT_YFP514_Exposure500_EM152_100X_6_MMStack_Pos0.ome	5	Cell 5_t:1/61 - 20220309_KGH40 Ind12_dcd3a-3a_DCD3B-3B_YT_YFP514_Ex-2	95.6427	180.099	0.531056	0.468944	Cell 5_t:1/61 - 20220309_KGH40 Ind12_dcd3a-3a_DCD3B-3B_YT_YFP514_Ex-1	55	10.11	4.42	168.69	14.24	0.1791	27.01
	KGH40-14	dcd3a-2 DCD3B WT	20220309_KGH40 Ind14_dcd3a-3a_DCD3B-3B_YT_YFP514_Exposure700_EM152_100X_1_MMStack_Pos0.ome	1	20220309_KGH40 Ind14_dcd3a-3a_DCD3B-3B_YT_YFP514_Exposure700_EM152_100X_1_MMStack_Pos0.ome-1.tif	4427.93	9280.64	0.477115	0.522885	20220309_KGH40 Ind14_dcd3a-3a_DCD3B-3B_YT_YFP514_Exposure700_EM152_100X_1_MMStack_Pos0.ome-1.tif	91	136.21	128.74	11525	-69.81	0.0185	77.12
	KGH40-14	dcd3a-2 DCD3B WT	20220309_KGH40 Ind14_dcd3a-3a_DCD3B-3B_YT_YFP514_Exposure700_EM152_100X_1_MMStack_Pos0.ome	2	20220309_KGH40 Ind14_dcd3a-3a_DCD3B-3B_YT_YFP514_Exposure700_EM152_100X_1_MMStack_Pos0.ome-1.tif	2518.3	5262.77	0.478512	0.521488	20220309_KGH40 Ind14_dcd3a-3a_DCD3B-3B_YT_YFP514_Exposure700_EM152_100X_1_MMStack_Pos0.ome-1.tif	92	225.28	74.96	4548.38	-62.85	0.0649	45
	KGH40-14	dcd3a-2 DCD3B WT	20220309_KGH40 Ind14_dcd3a-3a_DCD3B-3B_YT_YFP514_Exposure700_EM152_100X_1_MMStack_Pos0.ome	3	20220309_KGH40 Ind14_dcd3a-3a_DCD3B-3B_YT_YFP514_Exposure700_EM152_100X_1_MMStack_Pos0.ome-1.tif	3418.41	8385.12	0.407675	0.592325	20220309_KGH40 Ind14_dcd3a-3a_DCD3B-3B_YT_YFP514_Exposure700_EM152_100X_1_MMStack_Pos0.ome-1.tif	93	308.95	65.94	6379.87	2.95	0.1398	36.66
	KGH40-14	dcd3a-2 DCD3B WT	20220309_KGH40 Ind14_dcd3a-3a_DCD3B-3B_YT_YFP514_Exposure700_EM152_100X_1_MMStack_Pos0.ome	4	20220309_KGH40 Ind14_dcd3a-3a_DCD3B-3B_YT_YFP514_Exposure700_EM152_100X_1_MMStack_Pos0.ome-1.tif	6929.68	14534.2	0.476784	0.523216	20220309_KGH40 Ind14_dcd3a-3a_DCD3B-3B_YT_YFP514_Exposure700_EM152_100X_1_MMStack_Pos0.ome-1.tif	94	368.68	259.73	12957.4	31.9	0.0242	68.63
	KGH40-14	dcd3a-2 DCD3B WT	20220309_KGH40 Ind14_dcd3a-3a_DCD3B-3B_YT_YFP514_Exposure700_EM152_100X_1_MMStack_Pos0.ome	5	20220309_KGH40 Ind14_dcd3a-3a_DCD3B-3B_YT_YFP514_Exposure700_EM152_100X_1_MMStack_Pos0.ome-1.tif	2937.55	6789.01	0.432692	0.567308	20220309_KGH40 Ind14_dcd3a-3a_DCD3B-3B_YT_YFP514_Exposure700_EM152_100X_1_MMStack_Pos0.ome-1.tif	95	289.03	249.05	6757.75	-36.77	0.1031	80.71
	KGH40-14	dcd3a-2 DCD3B WT	20220309_KGH40 Ind14_dcd3a-3a_DCD3B-3B_YT_YFP514_Exposure700_EM152_100X_1_MMStack_Pos0.ome	6	20220309_KGH40 Ind14_dcd3a-3a_DCD3B-3B_YT_YFP514_Exposure700_EM152_100X_1_MMStack_Pos0.ome-1.tif	7529.14	16894.4	0.44566	0.55434	20220309_KGH40 Ind14_dcd3a-3a_DCD3B-3B_YT_YFP514_Exposure700_EM152_100X_1_MMStack_Pos0.ome-1.tif	96	208.07	347.59	15690.9	-74.83	0.0634	84.43
	KGH40-14	dcd3a-2 DCD3B WT	20220309_KGH40 Ind14_dcd3a-3a_DCD3B-3B_YT_YFP514_Exposure700_EM152_100X_1_MMStack_Pos0.ome	7	20220309_KGH40 Ind14_dcd3a-3a_DCD3B-3B_YT_YFP514_Exposure700_EM152_100X_1_MMStack_Pos0.ome-1.tif	4985.1	9102.27	0.547677	0.452323	20220309_KGH40 Ind14_dcd3a-3a_DCD3B-3B_YT_YFP514_Exposure700_EM152_100X_1_MMStack_Pos0.ome-1.tif	97	115.46	365.7	10927.3	51.42	0.0439	62
	KGH40-14	dcd3a-2 DCD3B WT	20220309_KGH40 Ind14_dcd3a-3a_DCD3B-3B_YT_YFP514_Exposure700_EM152_100X_4_MMStack_Pos0.ome	1	20220309_KGH40 Ind14_dcd3a-3a_DCD3B-3B_YT_YFP514_Exposure700_EM152_100X_4_MMStack_Pos0.ome-2.tif	5940.38	12490.3	0.475598	0.524402	20220309_KGH40 Ind14_dcd3a-3a_DCD3B-3B_YT_YFP514_Exposure700_EM152_100X_4_MMStack_Pos0.ome-1.tif	98	123.41	112.53	14935.1	-1.32	0.1792	72.55
	KGH40-14	dcd3a-2 DCD3B WT	20220309_KGH40 Ind14_dcd3a-3a_DCD3B-3B_YT_YFP514_Exposure700_EM152_100X_4_MMStack_Pos0.ome	2	20220309_KGH40 Ind14_dcd3a-3a_DCD3B-3B_YT_YFP514_Exposure700_EM152_100X_4_MMStack_Pos0.ome-2.tif	13019	27251.7	0.477733	0.522267	20220309_KGH40 Ind14_dcd3a-3a_DCD3B-3B_YT_YFP514_Exposure700_EM152_100X_4_MMStack_Pos0.ome-1.tif	99	143.58	330.06	23656.7	13.26	0.023	68.55
	KGH40-14	dcd3a-2 DCD3B WT	20220309_KGH40 Ind14_dcd3a-3a_DCD3B-3B_YT_YFP514_Exposure700_EM152_100X_4_MMStack_Pos0.ome	3	20220309_KGH40 Ind14_dcd3a-3a_DCD3B-3B_YT_YFP514_Exposure700_EM152_100X_4_MMStack_Pos0.ome-2.tif	15715.7	38025.4	0.413294	0.586706	20220309_KGH40 Ind14_dcd3a-3a_DCD3B-3B_YT_YFP514_Exposure700_EM152_100X_4_MMStack_Pos0.ome-1.tif	100	253.38	301.78	40689.9	16.05	0.0604	54.46
	KGH40-13	dcd3a-2 DCD3B WT	20220310_KGH40 Ind13_dcd3a-3a_DCD3B-3B_YT_YFP514_Exposure500_EM152_100X_1_MMStack_Pos0.ome	1	Cell 1	462.229	918.193	0.503411	0.496589	20220310_KGH40 Ind13_dcd3a-3a_DCD3B-3B_YT_YFP514_Exposure500_EM152_100X_1_MMStack_Pos0.ome-1.tif	101	25.13	34.74	959.84	-5.09	0.0852	90
	KGH40-13	dcd3a-2 DCD3B WT	20220310_KGH40 Ind13_dcd3a-3a_DCD3B-3B_YT_YFP514_Exposure500_EM152_100X_1_MMStack_Pos0.ome	2	Cell 2	306.661	810.392	0.378411	0.621589	20220310_KGH40 Ind13_dcd3a-3a_DCD3B-3B_YT_YFP514_Exposure500_EM152_100X_1_MMStack_Pos0.ome-1.tif	102	45.87	21.5	863.45	37.64	0.0234	79.29
	KGH40-13	dcd3a-2 DCD3B WT	20220310_KGH40 Ind13_dcd3a-3a_DCD3B-3B_YT_YFP514_Exposure500_EM152_100X_1_MMStack_Pos0.ome	3	Cell 3	365.912	693.268	0.527808	0.472192	20220310_KGH40 Ind13_dcd3a-3a_DCD3B-3B_YT_YFP514_Exposure500_EM152_100X_1_MMStack_Pos0.ome-1.tif	103	43.2	75.76	753.19	76.91	0.0184	85.91
	KGH40-13	dcd3a-2 DCD3B WT	20220310_KGH40 Ind13_dcd3a-3a_DCD3B-3B_YT_YFP514_Exposure500_EM152_100X_1_MMStack_Pos0.ome	4	20220310_KGH40 Ind13_dcd3a-3a_DCD3B-3B_YT_YFP514_Exposure500_EM152_100X_1_MMStack_Pos0.ome-1.tif	466.778	1289.88	0.361876	0.638124	20220310_KGH40 Ind13_dcd3a-3a_DCD3B-3B_YT_YFP514_Exposure500_EM152_100X_1_MMStack_Pos0.ome-1.tif	104	63.26	59.15	1404.29	-84.53	0.1366	66.8
	KGH40-13	dcd3a-2 DCD3B WT	20220310_KGH40 Ind13_dcd3a-3a_DCD3B-3B_YT_YFP514_Exposure500_EM152_100X_1_MMStack_Pos0.ome	5	20220310_KGH40 Ind13_dcd3a-3a_DCD3B-3B_YT_YFP514_Exposure500_EM152_100X_1_MMStack_Pos0.ome-1.tif	140.279	380.641	0.368534	0.631466	20220310_KGH40 Ind13_dcd3a-3a_DCD3B-3B_YT_YFP514_Exposure500_EM152_100X_1_MMStack_Pos0.ome-1.tif	105	89.18	44.02	259.57	-60.04	0.111	57.99
	KGH40-12	dcd3a-2 DCD3B WT	20220310_KGH40 Ind12_dcd3a-3a_DCD3B-3B_YT_YFP514_Exposure500_EM152_100X_2_MMStack_Pos0.ome	1	Cell 1	347.343	646.024	0.537662	0.462338	20220310_KGH40 Ind12_dcd3a-3a_DCD3B-3B_YT_YFP514_Exposure500_EM152_100X_2_MMStack_Pos0.ome-1.tif	106	15.32	34.7	831.98	17.04	0.0576	79.99
	KGH40-12	dcd3a-2 DCD3B WT	20220310_KGH40 Ind12_dcd3a-3a_DCD3B-3B_YT_YFP514_Exposure500_EM152_100X_2_MMStack_Pos0.ome	2	Cell 2	406.109	726.418	0.559058	0.440942	20220310_KGH40 Ind12_dcd3a-3a_DCD3B-3B_YT_YFP514_Exposure500_EM152_100X_2_MMStack_Pos0.ome-1.tif	107	30.04	53.64	680.37	-53.38	0.0603	80.54
	KGH40-12	dcd3a-2 DCD3B WT	20220310_KGH40 Ind12_dcd3a-3a_DCD3B-3B_YT_YFP514_Exposure500_EM152_100X_2_MMStack_Pos0.ome	3	CEll 3	365.39	704.94	0.518328	0.481672	20220310_KGH40 Ind12_dcd3a-3a_DCD3B-3B_YT_YFP514_Exposure500_EM152_100X_2_MMStack_Pos0.ome-1.tif	108	47.32	18.93	675.78	-82.86	0.0578	86.63
	KGH40-12	dcd3a-2 DCD3B WT	20220310_KGH40 Ind12_dcd3a-3a_DCD3B-3B_YT_YFP514_Exposure500_EM152_100X_2_MMStack_Pos0.ome	4	CEll 4	73.9804	177.195	0.417508	0.582492	20220310_KGH40 Ind12_dcd3a-3a_DCD3B-3B_YT_YFP514_Exposure500_EM152_100X_2_MMStack_Pos0.ome-1.tif	109	66.69	9.79	181.11	-24.26	0.0771	81.51
	KGH40-12	dcd3a-2 DCD3B WT	20220310_KGH40 Ind12_dcd3a-3a_DCD3B-3B_YT_YFP514_Exposure500_EM152_100X_2_MMStack_Pos0.ome	5	Cell 5	495.826	918.864	0.539607	0.460393	20220310_KGH40 Ind12_dcd3a-3a_DCD3B-3B_YT_YFP514_Exposure500_EM152_100X_2_MMStack_Pos0.ome-1.tif	110	67.45	56.31	1000.6	62.44	0.0581	60.37
	KGH40-12	dcd3a-2 DCD3B WT	20220310_KGH40 Ind12_dcd3a-3a_DCD3B-3B_YT_YFP514_Exposure500_EM152_100X_2_MMStack_Pos0.ome	6	CEll 6	295.288	564.25	0.523328	0.476672	20220310_KGH40 Ind12_dcd3a-3a_DCD3B-3B_YT_YFP514_Exposure500_EM152_100X_2_MMStack_Pos0.ome-1.tif	111	46.72	83.88	555.15	37.54	0.031	31.09
	KGH54-1	dcd3a-2 dcd3b	20220323_KGH54 Ind 1_dcd3a-dcd3a dcd3b-dcd3b_YT_YFP514_exposure 300_EM200_100x_4_MMStack_Pos0.ome	1	Cell1t:1/61 - 20220323_KGH54 Ind 1_dcd3a-dcd3a dcd3b-dcd3b_YT_YFP-1	876.632	1949.06	0.449771	0.550229	Cell1t:1/61 - 20220323_KGH54 Ind 1_dcd3a-dcd3a dcd3b-dcd3b_YT_YFP	21	30.3	16.12	1886.38	82.33	0.0883	15.28
	KGH54-1	dcd3a-2 dcd3b	20220323_KGH54 Ind 1_dcd3a-dcd3a dcd3b-dcd3b_YT_YFP514_exposure 300_EM200_100x_4_MMStack_Pos0.ome	2	Cell2t:1/61 - 20220323_KGH54 Ind 1_dcd3a-dcd3a dcd3b-dcd3b_YT_YFP-1	521.393	1148.83	0.453846	0.546154	Cell2t:1/61 - 20220323_KGH54 Ind 1_dcd3a-dcd3a dcd3b-dcd3b_YT_YFP	22	37.4	7.56	1076.12	77.42	0.0441	13.63
	KGH54-1	dcd3a-2 dcd3b	20220323_KGH54 Ind 1_dcd3a-dcd3a dcd3b-dcd3b_YT_YFP514_exposure 300_EM200_100x_4_MMStack_Pos0.ome	3	Cell3t:1/61 - 20220323_KGH54 Ind 1_dcd3a-dcd3a dcd3b-dcd3b_YT_YFP-1	310.904	591.643	0.525493	0.474507	Cell3t:1/61 - 20220323_KGH54 Ind 1_dcd3a-dcd3a dcd3b-dcd3b_YT_YFP	23	12.64	11.95	570.5	46.79	0.0914	10.9
	KGH50-8	dcd3a-2 dcd3b	20220323_KGH50 Ind 8_dcd3a-dcd3a dcd3b-dcd3b_YT_YFP514_exposure 300_EM200_100x_3_MMStack_Pos0.ome	1	Cell1t:1/61 - 20220323_KGH50 Ind 8_dcd3a-dcd3a dcd3b-dcd3b_YT_YFP-1	576.355	965.749	0.596795	0.403205	Cell1t:1/61 - 20220323_KGH50 Ind 8_dcd3a-dcd3a dcd3b-dcd3b_YT_YFP	24	16.95	14.39	920.33	75.8	0.1003	74.06
	KGH50-8	dcd3a-2 dcd3b	20220323_KGH50 Ind 8_dcd3a-dcd3a dcd3b-dcd3b_YT_YFP514_exposure 300_EM200_100x_3_MMStack_Pos0.ome	2	Cell2t:1/61 - 20220323_KGH50 Ind 8_dcd3a-dcd3a dcd3b-dcd3b_YT_YFP-1	355.463	591.195	0.601261	0.398739	Cell2t:1/61 - 20220323_KGH50 Ind 8_dcd3a-dcd3a dcd3b-dcd3b_YT_YFP	25	14.55	10.1	570.43	71.38	0.1342	78.29
	KGH50-8	dcd3a-2 dcd3b	20220323_KGH50 Ind 8_dcd3a-dcd3a dcd3b-dcd3b_YT_YFP514_exposure 300_EM200_100x_3_MMStack_Pos0.ome	3	Cell3t:1/61 - 20220323_KGH50 Ind 8_dcd3a-dcd3a dcd3b-dcd3b_YT_YFP-1	244.085	434.587	0.561647	0.438353	Cell3t:1/61 - 20220323_KGH50 Ind 8_dcd3a-dcd3a dcd3b-dcd3b_YT_YFP	26	10.61	10.1	410.76	29.78	0.0927	73.12
	KGH50-8	dcd3a-2 dcd3b	20220323_KGH50 Ind 8_dcd3a-dcd3a dcd3b-dcd3b_YT_YFP514_exposure 300_EM200_100x_3_MMStack_Pos0.ome	4	Cell4t:1/61 - 20220323_KGH50 Ind 8_dcd3a-dcd3a dcd3b-dcd3b_YT_YFP-1	277.606	494.471	0.561421	0.438579	Cell4t:1/61 - 20220323_KGH50 Ind 8_dcd3a-dcd3a dcd3b-dcd3b_YT_YFP	27	8.52	14.35	473.22	-9.25	0.1438	62.79
	KGH50-8	dcd3a-2 dcd3b	20220323_KGH50 Ind 8_dcd3a-dcd3a dcd3b-dcd3b_YT_YFP514_exposure 300_EM200_100x_3_MMStack_Pos0.ome	5	Cell5t:1/61 - 20220323_KGH50 Ind 8_dcd3a-dcd3a dcd3b-dcd3b_YT_YFP-1	179.689	337.938	0.531722	0.468278	Cell5t:1/61 - 20220323_KGH50 Ind 8_dcd3a-dcd3a dcd3b-dcd3b_YT_YFP	28	5.07	16.43	321.72	71.79	0.0706	82.7
	KGH50-8	dcd3a-2 dcd3b	20220323_KGH50 Ind 8_dcd3a-dcd3a dcd3b-dcd3b_YT_YFP514_exposure 300_EM200_100x_3_MMStack_Pos0.ome	6	Cell6t:1/61 - 20220323_KGH50 Ind 8_dcd3a-dcd3a dcd3b-dcd3b_YT_YFP-1	215.597	354.978	0.607353	0.392647	Cell6t:1/61 - 20220323_KGH50 Ind 8_dcd3a-dcd3a dcd3b-dcd3b_YT_YFP	29	10.9	8.22	336.15	-62.33	0.1807	84.09
	KGH187-1	dcd3a-2 dcd3b	08-31-22_KGH187_dcd3a-2 mut dcd3b mut YT_Plant 1_YFP514_exposure 200_em gain 200_1_MMStack_Pos0.ome	1	Cell1t:1/61 - 08-31-22_KGH187_dcd3a-2 mut dcd3b mut YT_Plant 1_YF-1	244.458	507.111	0.482059	0.517941	Cell1t:1/61 - 08-31-22_KGH187_dcd3a-2 mut dcd3b mut YT_Plant 1_YF	30	13.07	9.66	490.63	-55.92	0.0338	91.88
	KGH187-1	dcd3a-2 dcd3b	08-31-22_KGH187_dcd3a-2 mut dcd3b mut YT_Plant 1_YFP514_exposure 200_em gain 200_1_MMStack_Pos0.ome	2	Cell2t:1/61 - 08-31-22_KGH187_dcd3a-2 mut dcd3b mut YT_Plant 1_YF-1	291.776	529.484	0.551056	0.448944	Cell2t:1/61 - 08-31-22_KGH187_dcd3a-2 mut dcd3b mut YT_Plant 1_YF	31	13.59	9.57	493.65	-2.35	0.0839	16.17
	KGH187-1	dcd3a-2 dcd3b	08-31-22_KGH187_dcd3a-2 mut dcd3b mut YT_Plant 1_YFP514_exposure 200_em gain 200_1_MMStack_Pos0.ome	3	Cell3t:1/61 - 08-31-22_KGH187_dcd3a-2 mut dcd3b mut YT_Plant 1_YF-1	422.506	921.004	0.458745	0.541255	Cell3t:1/61 - 08-31-22_KGH187_dcd3a-2 mut dcd3b mut YT_Plant 1_YF	32	23.7	9.45	854	-83.79	0.1149	3.21
	KGH187-1	dcd3a-2 dcd3b	08-31-22_KGH187_dcd3a-2 mut dcd3b mut YT_Plant 1_YFP514_exposure 200_em gain 200_1_MMStack_Pos0.ome	4	Cell4t:1/61 - 08-31-22_KGH187_dcd3a-2 mut dcd3b mut YT_Plant 1_YF-1	381.378	659.991	0.577853	0.422147	Cell4t:1/61 - 08-31-22_KGH187_dcd3a-2 mut dcd3b mut YT_Plant 1_YF	33	17.06	9.57	621.58	-56.73	0.0789	3.21
	KGH187-1	dcd3a-2 dcd3b	08-31-22_KGH187_dcd3a-2 mut dcd3b mut YT_Plant 1_YFP514_exposure 200_em gain 200_1_MMStack_Pos0.ome	5	Cell5t:61/61 - 08-31-22_KGH187_dcd3a-2 mut dcd3b mut YT_Plant 1_Y-1	286.965	537.725	0.533666	0.466334	Cell5t:61/61 - 08-31-22_KGH187_dcd3a-2 mut dcd3b mut YT_Plant 1_Y	34	20.22	6.61	493.28	-84.64	0.1147	90
	KGH187-1	dcd3a-2 dcd3b	08-31-22_KGH187_dcd3a-2 mut dcd3b mut YT_Plant 1_YFP514_exposure 200_em gain 200_1_MMStack_Pos0.ome	6	Cell6t:61/61 - 08-31-22_KGH187_dcd3a-2 mut dcd3b mut YT_Plant 1_Y-1	203.516	370.49	0.549316	0.450684	Cell6t:61/61 - 08-31-22_KGH187_dcd3a-2 mut dcd3b mut YT_Plant 1_Y	35	13.78	6.6	349.09	-49.14	0.0908	82.72
	KGH187-1	dcd3a-2 dcd3b	08-31-22_KGH187_dcd3a-2 mut dcd3b mut YT_Plant 1_YFP514_exposure 200_em gain 200_1_MMStack_Pos0.ome	7	Cell7t:1/61 - 08-31-22_KGH187_dcd3a-2 mut dcd3b mut YT_Plant 1_YF-1	164.028	339.616	0.482982	0.517018	Cell7t:1/61 - 08-31-22_KGH187_dcd3a-2 mut dcd3b mut YT_Plant 1_YF	36	12.67	6.69	321.64	75.32	0.113	54.78
	KGH54-1	dcd3a-2 dcd3b	20220323_KGH54 Ind 1_dcd3a-dcd3a dcd3b-dcd3b_YT_YFP514_exposure 300_EM200_100x_5_MMStack_Pos0.ome	1	20220323_KGH54 Ind 1_dcd3a-dcd3a dcd3b-dcd3b_YT_YFP514_exposure 300_EM200_100x_5_MMStack_Pos0.ome-1.tif	576.854	960.254	0.60073	0.39927	20220323_KGH54 Ind 1_dcd3a-dcd3a dcd3b-dcd3b_YT_YFP514_exposure 300_EM200_100x_5_MMStack_Pos0.ome-1.tif	15	54.22	63.1	1126	28.38	0.0844	69.15
	KGH54-1	dcd3a-2 dcd3b	20220323_KGH54 Ind 1_dcd3a-dcd3a dcd3b-dcd3b_YT_YFP514_exposure 300_EM200_100x_5_MMStack_Pos0.ome	2	20220323_KGH54 Ind 1_dcd3a-dcd3a dcd3b-dcd3b_YT_YFP514_exposure 300_EM200_100x_5_MMStack_Pos0.ome-1.tif	749.872	1130.44	0.663346	0.336654	20220323_KGH54 Ind 1_dcd3a-dcd3a dcd3b-dcd3b_YT_YFP514_exposure 300_EM200_100x_5_MMStack_Pos0.ome-1.tif	16	79.3	46.65	1301.78	39.56	0.0926	37.06
	KGH54-1	dcd3a-2 dcd3b	20220323_KGH54 Ind 1_dcd3a-dcd3a dcd3b-dcd3b_YT_YFP514_exposure 300_EM200_100x_6_MMStack_Pos0.ome	1	20220323_KGH54 Ind 1_dcd3a-dcd3a dcd3b-dcd3b_YT_YFP514_exposure 300_EM200_100x_6_MMStack_Pos0.ome-1.tif	331.98	544.86	0.609294	0.390706	20220323_KGH54 Ind 1_dcd3a-dcd3a dcd3b-dcd3b_YT_YFP514_exposure 300_EM200_100x_6_MMStack_Pos0.ome-1.tif	17	67.46	70	862	84.5	0.0412	90
	KGH54-1	dcd3a-2 dcd3b	20220323_KGH54 Ind 1_dcd3a-dcd3a dcd3b-dcd3b_YT_YFP514_exposure 300_EM200_100x_6_MMStack_Pos0.ome	2	20220323_KGH54 Ind 1_dcd3a-dcd3a dcd3b-dcd3b_YT_YFP514_exposure 300_EM200_100x_6_MMStack_Pos0.ome-1.tif	432.398	950.447	0.454941	0.545059	20220323_KGH54 Ind 1_dcd3a-dcd3a dcd3b-dcd3b_YT_YFP514_exposure 300_EM200_100x_6_MMStack_Pos0.ome-1.tif	18	51.19	55.91	1095.95	-89.81	0.0657	46.12
	KGH54-1	dcd3a-2 dcd3b	20220323_KGH54 Ind 1_dcd3a-dcd3a dcd3b-dcd3b_YT_YFP514_exposure 300_EM200_100x_6_MMStack_Pos0.ome	3	20220323_KGH54 Ind 1_dcd3a-dcd3a dcd3b-dcd3b_YT_YFP514_exposure 300_EM200_100x_6_MMStack_Pos0.ome-1.tif	442.727	882.06	0.501923	0.498077	20220323_KGH54 Ind 1_dcd3a-dcd3a dcd3b-dcd3b_YT_YFP514_exposure 300_EM200_100x_6_MMStack_Pos0.ome-1.tif	19	33.8	57.35	1042.07	-80.3	0.0511	58.39
	KGH54-1	dcd3a-2 dcd3b	20220323_KGH54 Ind 1_dcd3a-dcd3a dcd3b-dcd3b_YT_YFP514_exposure 300_EM200_100x_6_MMStack_Pos0.ome	4	20220323_KGH54 Ind 1_dcd3a-dcd3a dcd3b-dcd3b_YT_YFP514_exposure 300_EM200_100x_6_MMStack_Pos0.ome-1.tif	352.712	753.228	0.468267	0.531733	20220323_KGH54 Ind 1_dcd3a-dcd3a dcd3b-dcd3b_YT_YFP514_exposure 300_EM200_100x_6_MMStack_Pos0.ome-1.tif	20	69.83	17.96	853.5	-52.54	0.0778	76.37
	KGH50-8	dcd3a-2 dcd3b	20220323_KGH50 Ind 8_dcd3a-dcd3a dcd3b-dcd3b_YT_YFP514_exposure 300_EM200_100x_4_MMStack_Pos0.ome	1	20220323_KGH50 Ind 8_dcd3a-dcd3a dcd3b-dcd3b_YT_YFP514_exposure 300_EM200_100x_4_MMStack_Pos0.ome-1.tif	240.026	660.902	0.36318	0.63682	20220323_KGH50 Ind 8_dcd3a-dcd3a dcd3b-dcd3b_YT_YFP514_exposure 300_EM200_100x_4_MMStack_Pos0.ome-1.tif	21	15.18	59.87	722.61	89.89	0.0112	29.54
	KGH50-8	dcd3a-2 dcd3b	20220323_KGH50 Ind 8_dcd3a-dcd3a dcd3b-dcd3b_YT_YFP514_exposure 300_EM200_100x_4_MMStack_Pos0.ome	2	20220323_KGH50 Ind 8_dcd3a-dcd3a dcd3b-dcd3b_YT_YFP514_exposure 300_EM200_100x_4_MMStack_Pos0.ome-1.tif	191.849	342.495	0.560152	0.439848	20220323_KGH50 Ind 8_dcd3a-dcd3a dcd3b-dcd3b_YT_YFP514_exposure 300_EM200_100x_4_MMStack_Pos0.ome-1.tif	22	16.3	22.62	552.35	-15.56	0.0473	61.34
	KGH50-8	dcd3a-2 dcd3b	20220323_KGH50 Ind 8_dcd3a-dcd3a dcd3b-dcd3b_YT_YFP514_exposure 300_EM200_100x_4_MMStack_Pos0.ome	3	20220323_KGH50 Ind 8_dcd3a-dcd3a dcd3b-dcd3b_YT_YFP514_exposure 300_EM200_100x_4_MMStack_Pos0.ome-1.tif	359.797	690.658	0.520948	0.479052	20220323_KGH50 Ind 8_dcd3a-dcd3a dcd3b-dcd3b_YT_YFP514_exposure 300_EM200_100x_4_MMStack_Pos0.ome-1.tif	23	34.86	44.33	979.23	25.88	0.1213	24.62
	KGH50-8	dcd3a-2 dcd3b	20220323_KGH50 Ind 8_dcd3a-dcd3a dcd3b-dcd3b_YT_YFP514_exposure 300_EM200_100x_4_MMStack_Pos0.ome	4	20220323_KGH50 Ind 8_dcd3a-dcd3a dcd3b-dcd3b_YT_YFP514_exposure 300_EM200_100x_4_MMStack_Pos0.ome-1.tif	353.495	627.752	0.563113	0.436887	20220323_KGH50 Ind 8_dcd3a-dcd3a dcd3b-dcd3b_YT_YFP514_exposure 300_EM200_100x_4_MMStack_Pos0.ome-1.tif	24	52.1	16.25	574.62	11.6	0.0659	32.62
	KGH50-8	dcd3a-2 dcd3b	20220323_KGH50 Ind 8_dcd3a-dcd3a dcd3b-dcd3b_YT_YFP514_exposure 300_EM200_100x_4_MMStack_Pos0.ome	5	20220323_KGH50 Ind 8_dcd3a-dcd3a dcd3b-dcd3b_YT_YFP514_exposure 300_EM200_100x_4_MMStack_Pos0.ome-1.tif	337.088	731.154	0.461036	0.538964	20220323_KGH50 Ind 8_dcd3a-dcd3a dcd3b-dcd3b_YT_YFP514_exposure 300_EM200_100x_4_MMStack_Pos0.ome-1.tif	25	47.92	76.74	848.24	27.63	0.0452	41.99
	KGH50-8	dcd3a-2 dcd3b	20220323_KGH50 Ind 8_dcd3a-dcd3a dcd3b-dcd3b_YT_YFP514_exposure 300_EM200_100x_4_MMStack_Pos0.ome	6	20220323_KGH50 Ind 8_dcd3a-dcd3a dcd3b-dcd3b_YT_YFP514_exposure 300_EM200_100x_4_MMStack_Pos0.ome-1.tif	743.347	1354.69	0.54872	0.45128	20220323_KGH50 Ind 8_dcd3a-dcd3a dcd3b-dcd3b_YT_YFP514_exposure 300_EM200_100x_4_MMStack_Pos0.ome-1.tif	26	72.54	44.76	1364.01	46.62	0.0288	27.9
	Figure 2 D, E													Summary Table for Figure 2 D, E
	Plant	Genotype	Image Name	Image Description	ROI #	X-Coordinate of ROI Center	Y-Coordinate of ROI Center	ROI Surface Area	Average Fibril Orientation with respect to x axis of image	Microtubule Angle Against Growth Axis	Anisotropy			Genotype	Total Plants Analyzed	Total Cells Analyzed	Average Microtubule Angle Against Growth Axis	Two-sided Wilcoxon test P-value for Average Microtubule Angle Against Growth Axis against WT sibling	Average Microtubule Anisotropy	Two-sided Wilcoxon test P-value for Average Microtubule Anisotropy Against WT sibling
	Roll 3 Seed 1	dcd3a-2 dcd3b	20251111_Roll 3 Root Div and Elongation_40x_YFP-TUBULIN.lif - Roll 3 Seed 1_DBL MUT_40x Zoom 2 elong zone 1	MAX_20251111_Roll 3 Root Div and Elongation_40x_YFP-TUBULIN.lif - Roll 3 Seed 1_DBL MUT_40x Zoom 2 elong zone 1	1	2.65	65.7	155.75	-58.52	31.48	0.0779			dcd3a-2/+ dcd3b-1/+	3	31	76.8381		0.110058
	Roll 3 Seed 1	dcd3a-2 dcd3b	20251111_Roll 3 Root Div and Elongation_40x_YFP-TUBULIN.lif - Roll 3 Seed 1_DBL MUT_40x Zoom 2 elong zone 1	MAX_20251111_Roll 3 Root Div and Elongation_40x_YFP-TUBULIN.lif - Roll 3 Seed 1_DBL MUT_40x Zoom 2 elong zone 1-1	2	16.1	41.75	336.64	-8.54	81.46	0.039			dcd3a-2 dcd3b-1	3	44	66.4952	0.006	0.0458364	6.3e-11
	Roll 3 Seed 1	dcd3a-2 dcd3b	20251111_Roll 3 Root Div and Elongation_40x_YFP-TUBULIN.lif - Roll 3 Seed 1_DBL MUT_40x Zoom 2 elong zone 1	MAX_20251111_Roll 3 Root Div and Elongation_40x_YFP-TUBULIN.lif - Roll 3 Seed 1_DBL MUT_40x Zoom 2 elong zone 1-2	3	73.18	66.87	253.68	-10.55	79.45	0.0488
	Roll 3 Seed 1	dcd3a-2 dcd3b	20251111_Roll 3 Root Div and Elongation_40x_YFP-TUBULIN.lif - Roll 3 Seed 1_DBL MUT_40x Zoom 2 elong zone 1	MAX_20251111_Roll 3 Root Div and Elongation_40x_YFP-TUBULIN.lif - Roll 3 Seed 1_DBL MUT_40x Zoom 2 elong zone 1-2	4	93.12	30.87	305.75	11.03	78.97	0.0576
	Roll 3 Seed 1	dcd3a-2 dcd3b	20251111_Roll 3 Root Div and Elongation_40x_YFP-TUBULIN.lif - Roll 3 Seed 1_DBL MUT_40x Zoom 2 elong zone 1	MAX_20251111_Roll 3 Root Div and Elongation_40x_YFP-TUBULIN.lif - Roll 3 Seed 1_DBL MUT_40x Zoom 2 elong zone 1-3	5	73.01	90.96	372.47	3.16	86.84	0.0483
	Roll 3 Seed 1	dcd3a-2 dcd3b	20251111_Roll 3 Root Div and Elongation_40x_YFP-TUBULIN.lif - Roll 3 Seed 1_DBL MUT_40x Zoom 2 elong zone 1	MAX_20251111_Roll 3 Root Div and Elongation_40x_YFP-TUBULIN.lif - Roll 3 Seed 1_DBL MUT_40x Zoom 2 elong zone 1-3	6	93.37	52.86	263.86	22.74	67.26	0.0999
	Roll 3 Seed 1	dcd3a-2 dcd3b	20251111_Roll 3 Root Div and Elongation_40x_YFP-TUBULIN.lif - Roll 3 Seed 1_DBL MUT_40x Zoom 2 elong zone 1	MAX_20251111_Roll 3 Root Div and Elongation_40x_YFP-TUBULIN.lif - Roll 3 Seed 1_DBL MUT_40x Zoom 2 elong zone 1-4	7	91.45	101.31	492.55	32.21	57.79	0.0215
	Roll 3 Seed 1	dcd3a-2 dcd3b	20251111_Roll 3 Root Div and Elongation_40x_YFP-TUBULIN.lif - Roll 3 Seed 1_DBL MUT_40x Zoom 2 elong zone 1	MAX_20251111_Roll 3 Root Div and Elongation_40x_YFP-TUBULIN.lif - Roll 3 Seed 1_DBL MUT_40x Zoom 2 elong zone 1-4	8	112.81	82.97	410.39	-8.69	81.31	0.029
	Roll 3 Seed 1	dcd3a-2 dcd3b	20251111_Roll 3 Root Div and Elongation_40x_YFP-TUBULIN.lif - Roll 3 Seed 1_DBL MUT_40x Zoom 2 elong zone 1	MAX_20251111_Roll 3 Root Div and Elongation_40x_YFP-TUBULIN.lif - Roll 3 Seed 1_DBL MUT_40x Zoom 2 elong zone 1-4	9	133.91	87.56	360.58	1.9	88.1	0.05
	Roll 3 Seed 1	dcd3a-2 dcd3b	20251111_Roll 3 Root Div and Elongation_40x_YFP-TUBULIN.lif - Roll 3 Seed 1_DBL MUT_40x Zoom 2 elong zone 1	MAX_20251111_Roll 3 Root Div and Elongation_40x_YFP-TUBULIN.lif - Roll 3 Seed 1_DBL MUT_40x Zoom 2 elong zone 1	10	32.52	81.92	267.42	5.3	84.7	0.072
	Roll 3 Seed 1	dcd3a-2 dcd3b	20251111_Roll 3 Root Div and Elongation_40x_YFP-TUBULIN.lif - Roll 3 Seed 1_DBL MUT_40x Zoom 2 elong zone 1	MAX_20251111_Roll 3 Root Div and Elongation_40x_YFP-TUBULIN.lif - Roll 3 Seed 1_DBL MUT_40x Zoom 2 elong zone 1	11	13.56	98.54	245.83	-4	86	0.0726
	Roll 3 Seed 1	dcd3a-2 dcd3b	20251111_Roll 3 Root Div and Elongation_40x_YFP-TUBULIN.lif - Roll 3 Seed 1_DBL MUT_40x Zoom 2 elong zone 2	MAX_20251111_Roll 3 Root Div and Elongation_40x_YFP-TUBULIN.lif - Roll 3 Seed 1_DBL MUT_40x Zoom 2 elong zone 2	12	11.72	47.26	432.47	-13.34	76.66	0.0615
	Roll 3 Seed 1	dcd3a-2 dcd3b	20251111_Roll 3 Root Div and Elongation_40x_YFP-TUBULIN.lif - Roll 3 Seed 1_DBL MUT_40x Zoom 2 elong zone 2	MAX_20251111_Roll 3 Root Div and Elongation_40x_YFP-TUBULIN.lif - Roll 3 Seed 1_DBL MUT_40x Zoom 2 elong zone 2-2	13	81.68	42.6	393.65	-5.46	84.54	0.0352
	Roll 3 Seed 1	dcd3a-2 dcd3b	20251111_Roll 3 Root Div and Elongation_40x_YFP-TUBULIN.lif - Roll 3 Seed 1_DBL MUT_40x Zoom 2 elong zone 2	MAX_20251111_Roll 3 Root Div and Elongation_40x_YFP-TUBULIN.lif - Roll 3 Seed 1_DBL MUT_40x Zoom 2 elong zone 2-3	14	82.92	17.82	304.54	33.6	56.4	0.0508
	Roll 3 Seed 1	dcd3a-2 dcd3b	20251111_Roll 3 Root Div and Elongation_40x_YFP-TUBULIN.lif - Roll 3 Seed 1_DBL MUT_40x Zoom 2 elong zone 2	MAX_20251111_Roll 3 Root Div and Elongation_40x_YFP-TUBULIN.lif - Roll 3 Seed 1_DBL MUT_40x Zoom 2 elong zone 2-1	15	59.84	48.6	320.55	-2.13	87.87	0.046
	Roll 6 Seed 7	dcd3a-2 dcd3b	20251111_Roll 3 Root Div and Elongation_40x_YFP-TUBULIN.lif - Roll 6 seed 7_DBL MUT_40x zoom 2 elong zone 5-3	MAX_20251111_Roll 3 Root Div and Elongation_40x_YFP-TUBULIN.lif - Roll 6 seed 7_DBL MUT_40x zoom 2 elong zone 5-3	30	58.62	73.06	539.7	40.26	49.74	0.0503
	Roll 6 Seed 7	dcd3a-2 dcd3b	20251111_Roll 3 Root Div and Elongation_40x_YFP-TUBULIN.lif - Roll 6 seed 7_DBL MUT_40x zoom 2 elong zone 5-3	MAX_20251111_Roll 3 Root Div and Elongation_40x_YFP-TUBULIN.lif - Roll 6 seed 7_DBL MUT_40x zoom 2 elong zone 5-1	31	27.83	69.55	340.28	19.04	70.96	0.0835
	Roll 6 Seed 7	dcd3a-2 dcd3b	20251111_Roll 3 Root Div and Elongation_40x_YFP-TUBULIN.lif - Roll 6 seed 7_DBL MUT_40x zoom 2 elong zone 5-3	MAX_20251111_Roll 3 Root Div and Elongation_40x_YFP-TUBULIN.lif - Roll 6 seed 7_DBL MUT_40x zoom 2 elong zone 5	32	8.66	64.91	547.86	33.13	56.87	0.0494
	Roll 6 Seed 7	dcd3a-2 dcd3b	20251111_Roll 3 Root Div and Elongation_40x_YFP-TUBULIN.lif - Roll 6 seed 7_DBL MUT_40x zoom 2 elong zone 5-3	MAX_20251111_Roll 3 Root Div and Elongation_40x_YFP-TUBULIN.lif - Roll 6 seed 7_DBL MUT_40x zoom 2 elong zone 5	33	22.49	35.69	454.47	33.66	56.34	0.0783
	Roll 6 Seed 7	dcd3a-2 dcd3b	20251111_Roll 3 Root Div and Elongation_40x_YFP-TUBULIN.lif - Roll 6 seed 7_DBL MUT_40x zoom 2 elong zone 5-3	MAX_20251111_Roll 3 Root Div and Elongation_40x_YFP-TUBULIN.lif - Roll 6 seed 7_DBL MUT_40x zoom 2 elong zone 5-2	34	44.31	64.6	456.49	40.32	49.68	0.0726
	Roll 6 Seed 7	dcd3a-2 dcd3b	20251111_Roll 3 Root Div and Elongation_40x_YFP-TUBULIN.lif - Roll 6 seed 7_DBL MUT_40x zoom 2 elong zone 5-3	MAX_20251111_Roll 3 Root Div and Elongation_40x_YFP-TUBULIN.lif - Roll 6 seed 7_DBL MUT_40x zoom 2 elong zone 5-2	35	29.03	96.96	283.84	9.5	80.5	0.0599
	Roll 6 Seed 7	dcd3a-2 dcd3b	20251111_Roll 3 Root Div and Elongation_40x_YFP-TUBULIN.lif - Roll 6 seed 7_DBL MUT_40x zoom 2 elong zone 1	z:20/47 - Roll 6 seed 7_DBL MUT_40x zoom 2 elong zone 1	36	54.81	125.31	694.96	24.03	65.97	0.0378
	Roll 6 Seed 7	dcd3a-2 dcd3b	20251111_Roll 3 Root Div and Elongation_40x_YFP-TUBULIN.lif - Roll 6 seed 7_DBL MUT_40x zoom 2 elong zone 1	MAX_20251111_Roll 3 Root Div and Elongation_40x_YFP-TUBULIN.lif - Roll 6 seed 7_DBL MUT_40x zoom 2 elong zone 1	37	24.77	39.89	865.1	20.09	69.91	0.0497
	Roll 6 Seed 7	dcd3a-2 dcd3b	20251111_Roll 3 Root Div and Elongation_40x_YFP-TUBULIN.lif - Roll 6 seed 7_DBL MUT_40x zoom 2 elong zone 2	z:4/49 - Roll 6 seed 7_DBL MUT_40x zoom 2 elong zone 2	38	57.33	76.33	940.71	11.79	78.21	0.0237
	Roll 6 Seed 7	dcd3a-2 dcd3b	20251111_Roll 3 Root Div and Elongation_40x_YFP-TUBULIN.lif - Roll 6 seed 7_DBL MUT_40x zoom 2 elong zone 2	z:4/49 - Roll 6 seed 7_DBL MUT_40x zoom 2 elong zone 2	39	126.75	75.53	1038.48	38.7	51.3	0.0289
	Roll 6 Seed 7	dcd3a-2 dcd3b	20251111_Roll 3 Root Div and Elongation_40x_YFP-TUBULIN.lif - Roll 6 seed 7_DBL MUT_40x zoom 2 elong zone 2	z:22/49 - Roll 6 seed 7_DBL MUT_40x zoom 2 elong zone 2	40	36.74	105.69	1341.97	28.43	61.57	0.0118
	Roll 6 Seed 7	dcd3a-2 dcd3b	20251111_Roll 3 Root Div and Elongation_40x_YFP-TUBULIN.lif - Roll 6 seed 7_DBL MUT_40x zoom 2 elong zone 3	z:14/75 - Roll 6 seed 7_DBL MUT_40x zoom 2 elong zone 3	41	97.15	65.52	758.03	46.43	43.57	0.0449
	Roll 6 Seed 7	dcd3a-2 dcd3b	20251111_Roll 3 Root Div and Elongation_40x_YFP-TUBULIN.lif - Roll 6 seed 7_DBL MUT_40x zoom 2 elong zone 3	z:33/75 - Roll 6 seed 7_DBL MUT_40x zoom 2 elong zone 3	42	104.44	122.85	453.58	24.24	65.76	0.0398
	Roll 6 Seed 7	dcd3a-2 dcd3b	20251111_Roll 3 Root Div and Elongation_40x_YFP-TUBULIN.lif - Roll 6 seed 7_DBL MUT_40x zoom 2 elong zone 3	z:33/75 - Roll 6 seed 7_DBL MUT_40x zoom 2 elong zone 3	43	88.49	95.22	518.43	27.84	62.16	0.0405
	Roll 6 Seed 7	dcd3a-2 dcd3b	20251111_Roll 3 Root Div and Elongation_40x_YFP-TUBULIN.lif - Roll 6 seed 7_DBL MUT_40x zoom 2 elong zone 3	z:33/75 - Roll 6 seed 7_DBL MUT_40x zoom 2 elong zone 3	44	64.41	113.72	395.76	25.87	64.13	0.0109
	Roll 10 Seed 1	dcd3a-2 dcd3b	20251215_Rolls Root Div and Elong Zones.lif - Better DBL MUT roll 10 seed 1 - below elong zone	MAX_20251215_Rolls Root Div and Elong Zones.lif - Better DBL MUT roll 10 seed 1 - below elong zone.tif	1	99.57	24.08	565.74	49.11	40.89	0.0253
	Roll 10 Seed 1	dcd3a-2 dcd3b	20251215_Rolls Root Div and Elong Zones.lif - Better DBL MUT roll 10 seed 1 - below elong zone	MAX_20251215_Rolls Root Div and Elong Zones.lif - Better DBL MUT roll 10 seed 1 - below elong zone.tif	2	118.06	35.68	566.56	45.07	44.93	0.0564
	Roll 10 Seed 1	dcd3a-2 dcd3b	20251215_Rolls Root Div and Elong Zones.lif - Better DBL MUT roll 10 seed 1 - below elong zone	MAX_20251215_Rolls Root Div and Elong Zones.lif - Better DBL MUT roll 10 seed 1 - below elong zone-1.tif	3	138.1	62.54	304.06	5.78	84.22	0.0697
	Roll 10 Seed 1	dcd3a-2 dcd3b	20251215_Rolls Root Div and Elong Zones.lif - Better DBL MUT roll 10 seed 1 - below elong zone	MAX_20251215_Rolls Root Div and Elong Zones.lif - Better DBL MUT roll 10 seed 1 - below elong zone-2.tif	4	101.76	54.39	234.94	-14.31	75.69	0.0521
	Roll 10 Seed 1	dcd3a-2 dcd3b	20251215_Rolls Root Div and Elong Zones.lif - Better DBL MUT roll 10 seed 1 - below elong zone	MAX_20251215_Rolls Root Div and Elong Zones.lif - Better DBL MUT roll 10 seed 1 - below elong zone-2.tif	5	136.25	104.44	239.31	8.62	81.38	0.0435
	Roll 10 Seed 1	dcd3a-2 dcd3b	20251215_Rolls Root Div and Elong Zones.lif - Better DBL MUT roll 10 seed 1 - below elong zone	MAX_20251215_Rolls Root Div and Elong Zones.lif - Better DBL MUT roll 10 seed 1 - below elong zone-3.tif	6	85.07	40.7	532.92	-11.4	78.6	0.0225
	Roll 10 Seed 1	dcd3a-2 dcd3b	20251215_Rolls Root Div and Elong Zones.lif - Better DBL MUT roll 10 seed 1 - below elong zone	MAX_20251215_Rolls Root Div and Elong Zones.lif - Better DBL MUT roll 10 seed 1 - below elong zone-4.tif	7	120.46	93.91	560.56	-13.38	76.62	0.0659
	Roll 10 Seed 1	dcd3a-2 dcd3b	20251215_Rolls Root Div and Elong Zones.lif - Better DBL MUT roll 10 seed 1 - below elong zone	MAX_20251215_Rolls Root Div and Elong Zones.lif - Better DBL MUT roll 10 seed 1 - below elong zone-7.tif	8	24.12	18.38	549.37	56.75	33.25	0.0059
	Roll 10 Seed 1	dcd3a-2 dcd3b	20251215_Rolls Root Div and Elong Zones.lif - Better DBL MUT roll 10 seed 1 - below elong zone	MAX_20251215_Rolls Root Div and Elong Zones.lif - Better DBL MUT roll 10 seed 1 - below elong zone-7.tif	9	42.32	11.69	378.05	7.55	82.45	0.0147
	Roll 10 Seed 1	dcd3a-2 dcd3b	20251215_Rolls Root Div and Elong Zones.lif - Better DBL MUT roll 10 seed 1 - below elong zone	MAX_20251215_Rolls Root Div and Elong Zones.lif - Better DBL MUT roll 10 seed 1 - below elong zone-7.tif	10	38.53	40.5	583.98	15.96	74.04	0.0228
	Roll 10 Seed 1	dcd3a-2 dcd3b	20251215_Rolls Root Div and Elong Zones.lif - Better DBL MUT roll 10 seed 1 - below elong zone	MAX_20251215_Rolls Root Div and Elong Zones.lif - Better DBL MUT roll 10 seed 1 - below elong zone-7.tif	11	59.44	62.03	906.93	-55.98	34.02	0.0265
	Roll 10 Seed 1	dcd3a-2 dcd3b	20251215_Rolls Root Div and Elong Zones.lif - Better DBL MUT roll 10 seed 1 - below elong zone	MAX_20251215_Rolls Root Div and Elong Zones.lif - Better DBL MUT roll 10 seed 1 - below elong zone-6.tif	12	43.71	78.13	467.36	19.67	70.33	0.0278
	Roll 10 Seed 1	dcd3a-2 dcd3b	20251215_Rolls Root Div and Elong Zones.lif - Better DBL MUT roll 10 seed 1 - below elong zone	MAX_20251215_Rolls Root Div and Elong Zones.lif - Better DBL MUT roll 10 seed 1 - below elong zone-5.tif	13	8.27	98.27	591.03	58.58	31.42	0.0495
	Roll 10 Seed 1	dcd3a-2 dcd3b	20251215_Rolls Root Div and Elong Zones.lif - Better DBL MUT roll 10 seed 1 - below elong zone	MAX_20251215_Rolls Root Div and Elong Zones.lif - Better DBL MUT roll 10 seed 1 - below elong zone-5.tif	14	43	119.54	702.14	27.55	62.45	0.0421
	Roll 1 Seed 8	dcd3a-2/+ dcd3b/+	20251111_Roll 1 Root Images_Div and Elong Zone_YFP-TUBULIN.lif - roll 1 seed 8_40x zoom 2 elong zone 2	MAX_20251111_Roll 1 Root Images_Div and Elong Zone_YFP-TUBULIN.lif - roll 1 seed 8_40x zoom 2 elong zone 2	1	20.76	67.04	516.57	13.07	76.93	0.0799
	Roll 1 Seed 8	dcd3a-2/+ dcd3b/+	20251111_Roll 1 Root Images_Div and Elong Zone_YFP-TUBULIN.lif - roll 1 seed 8_40x zoom 2 elong zone 2	MAX_20251111_Roll 1 Root Images_Div and Elong Zone_YFP-TUBULIN.lif - roll 1 seed 8_40x zoom 2 elong zone 2-1	2	22.24	120.33	513.66	43.9	46.1	0.0621
	Roll 1 Seed 8	dcd3a-2/+ dcd3b/+	20251111_Roll 1 Root Images_Div and Elong Zone_YFP-TUBULIN.lif - roll 1 seed 8_40x zoom 2 elong zone 2	MAX_20251111_Roll 1 Root Images_Div and Elong Zone_YFP-TUBULIN.lif - roll 1 seed 8_40x zoom 2 elong zone 2-2	3	37.83	41.56	599.62	20.09	69.91	0.0635
	Roll 1 Seed 8	dcd3a-2/+ dcd3b/+	20251111_Roll 1 Root Images_Div and Elong Zone_YFP-TUBULIN.lif - roll 1 seed 8_40x zoom 2 elong zone 2	MAX_20251111_Roll 1 Root Images_Div and Elong Zone_YFP-TUBULIN.lif - roll 1 seed 8_40x zoom 2 elong zone 2-3	4	80.5	73.13	632.77	-10.16	79.84	0.0347
	Roll 1 Seed 8	dcd3a-2/+ dcd3b/+	20251111_Roll 1 Root Images_Div and Elong Zone_YFP-TUBULIN.lif - roll 1 seed 8_40x zoom 2 elong zone 2	MAX_20251111_Roll 1 Root Images_Div and Elong Zone_YFP-TUBULIN.lif - roll 1 seed 8_40x zoom 2 elong zone 2-3	5	80.55	18.9	323.87	17.1	72.9	0.0918
	Roll 1 Seed 8	dcd3a-2/+ dcd3b/+	20251111_Roll 1 Root Images_Div and Elong Zone_YFP-TUBULIN.lif - roll 1 seed 8_40x zoom 2 elong zone 2	MAX_20251111_Roll 1 Root Images_Div and Elong Zone_YFP-TUBULIN.lif - roll 1 seed 8_40x zoom 2 elong zone 2	6	94.26	56.28	324.35	23.33	66.67	0.1168
	Roll 3 Seed 2	dcd3a-2/+ dcd3b/+	20251111_Roll 3 Root Div and Elongation_40x_YFP-TUBULIN.lif - Roll 3 Seed 2_40X Elong zone Zoom 2_pic 1-2	MAX_20251111_Roll 3 Root Div and Elongation_40x_YFP-TUBULIN.lif - Roll 3 Seed 2_40X Elong zone Zoom 2_pic 1-2	16	77.27	46.96	421.96	-6.88	83.12	0.1629
	Roll 3 Seed 2	dcd3a-2/+ dcd3b/+	20251111_Roll 3 Root Div and Elongation_40x_YFP-TUBULIN.lif - Roll 3 Seed 2_40X Elong zone Zoom 2_pic 1-2	MAX_20251111_Roll 3 Root Div and Elongation_40x_YFP-TUBULIN.lif - Roll 3 Seed 2_40X Elong zone Zoom 2_pic 1-2	17	77.8	84.88	355.73	4.22	85.78	0.1049
	Roll 3 Seed 2	dcd3a-2/+ dcd3b/+	20251111_Roll 3 Root Div and Elongation_40x_YFP-TUBULIN.lif - Roll 3 Seed 2_40X Elong zone Zoom 2_pic 1-2	MAX_20251111_Roll 3 Root Div and Elongation_40x_YFP-TUBULIN.lif - Roll 3 Seed 2_40X Elong zone Zoom 2_pic 1-2	18	76.99	116.12	320.71	-1.5	88.5	0.1399
	Roll 3 Seed 2	dcd3a-2/+ dcd3b/+	20251111_Roll 3 Root Div and Elongation_40x_YFP-TUBULIN.lif - Roll 3 Seed 2_40X Elong zone Zoom 2_pic 1-2	MAX_20251111_Roll 3 Root Div and Elongation_40x_YFP-TUBULIN.lif - Roll 3 Seed 2_40X Elong zone Zoom 2_pic 1-1	19	62.07	65.23	317.8	-12.2	77.8	0.1466
	Roll 3 Seed 2	dcd3a-2/+ dcd3b/+	20251111_Roll 3 Root Div and Elongation_40x_YFP-TUBULIN.lif - Roll 3 Seed 2_40X Elong zone Zoom 2_pic 1-2	MAX_20251111_Roll 3 Root Div and Elongation_40x_YFP-TUBULIN.lif - Roll 3 Seed 2_40X Elong zone Zoom 2_pic 1-1	20	62.49	98.73	298.31	16.39	73.61	0.1611
	Roll 3 Seed 2	dcd3a-2/+ dcd3b/+	20251111_Roll 3 Root Div and Elongation_40x_YFP-TUBULIN.lif - Roll 3 Seed 2_40X Elong zone Zoom 2_pic 1-2	MAX_20251111_Roll 3 Root Div and Elongation_40x_YFP-TUBULIN.lif - Roll 3 Seed 2_40X Elong zone Zoom 2_pic 1-1	21	62.53	130.7	219.31	-1.8	88.2	0.1379
	Roll 3 Seed 2	dcd3a-2/+ dcd3b/+	20251111_Roll 3 Root Div and Elongation_40x_YFP-TUBULIN.lif - Roll 3 Seed 2_40X Elong zone Zoom 2_pic 1-2	MAX_20251111_Roll 3 Root Div and Elongation_40x_YFP-TUBULIN.lif - Roll 3 Seed 2_40X Elong zone Zoom 2_pic 1-1	22	62.09	32.01	224.08	-0.26	89.74	0.0726
	Roll 3 Seed 2	dcd3a-2/+ dcd3b/+	20251111_Roll 3 Root Div and Elongation_40x_YFP-TUBULIN.lif - Roll 3 Seed 2_40X Elong zone Zoom 2_pic 1-2	MAX_20251111_Roll 3 Root Div and Elongation_40x_YFP-TUBULIN.lif - Roll 3 Seed 2_40X Elong zone Zoom 2_pic 1	23	31.28	27.35	496.76	2.44	87.56	0.1613
	Roll 3 Seed 2	dcd3a-2/+ dcd3b/+	20251111_Roll 3 Root Div and Elongation_40x_YFP-TUBULIN.lif - Roll 3 Seed 2_40X Elong zone Zoom 2_pic 1-2	MAX_20251111_Roll 3 Root Div and Elongation_40x_YFP-TUBULIN.lif - Roll 3 Seed 2_40X Elong zone Zoom 2_pic 1	24	46.89	64.07	548.43	-6.48	83.52	0.1807
	Roll 3 Seed 2	dcd3a-2/+ dcd3b/+	20251111_Roll 3 Root Div and Elongation_40x_YFP-TUBULIN.lif - Roll 3 Seed 2_40X Elong zone Zoom 2_pic 1-2	z:30/42 - Roll 3 Seed 2_40X Elong zone Zoom 2_pic 1	25	30.36	98.13	293.06	-7.95	82.05	0.1621
	Roll 3 Seed 2	dcd3a-2/+ dcd3b/+	20251111_Roll 3 Root Div and Elongation_40x_YFP-TUBULIN.lif - Roll 3 Seed 2_40X Elong zone Zoom 2_pic 1-2	z:30/42 - Roll 3 Seed 2_40X Elong zone Zoom 2_pic 1	26	29.17	127.44	143.21	1.15	88.85	0.129
	Roll 3 Seed 2	dcd3a-2/+ dcd3b/+	20251111_Roll 3 Root Div and Elongation_40x_YFP-TUBULIN.lif - Roll 3 Seed 2_40X Elong zone Zoom 2_pic 1-2	MAX_20251111_Roll 3 Root Div and Elongation_40x_YFP-TUBULIN.lif - Roll 3 Seed 2_40X Elong zone Zoom 2_pic 1-3	27	16.22	80.86	315.54	-24.5	65.5	0.081
	Roll 3 Seed 2	dcd3a-2/+ dcd3b/+	20251111_Roll 3 Root Div and Elongation_40x_YFP-TUBULIN.lif - Roll 3 Seed 2_40X Elong zone Zoom 2_pic 1-2	MAX_20251111_Roll 3 Root Div and Elongation_40x_YFP-TUBULIN.lif - Roll 3 Seed 2_40X Elong zone Zoom 2_pic 1-3	28	16.93	40.94	286.18	1.78	88.22	0.1071
	Roll 3 Seed 5	dcd3a-2/+ dcd3b/+	20251111_Roll 3 Root Div and Elongation_40x_YFP-TUBULIN.lif - Roll 3 seed 5_40x zoom 2 elong zone 2	z:35/36 - Roll 3 seed 5_40x zoom 2 elong zone 2	45	37.36	123.49	267.34	5.2	84.8	0.1165
	Roll 3 Seed 5	dcd3a-2/+ dcd3b/+	20251111_Roll 3 Root Div and Elongation_40x_YFP-TUBULIN.lif - Roll 3 seed 5_40x zoom 2 elong zone 2	z:35/36 - Roll 3 seed 5_40x zoom 2 elong zone 2	46	37.11	84.92	273.97	-2.44	87.56	0.1244
	Roll 3 Seed 5	dcd3a-2/+ dcd3b/+	20251111_Roll 3 Root Div and Elongation_40x_YFP-TUBULIN.lif - Roll 3 seed 5_40x zoom 2 elong zone 2	z:35/36 - Roll 3 seed 5_40x zoom 2 elong zone 2	47	53.71	93.3	354.11	17.25	72.75	0.1126
	Roll 3 Seed 5	dcd3a-2/+ dcd3b/+	20251111_Roll 3 Root Div and Elongation_40x_YFP-TUBULIN.lif - Roll 3 seed 5_40x zoom 2 elong zone 2	z:28/36 - Roll 3 seed 5_40x zoom 2 elong zone 2	48	69.64	100.54	404.81	13.65	76.35	0.076
	Roll 3 Seed 5	dcd3a-2/+ dcd3b/+	20251111_Roll 3 Root Div and Elongation_40x_YFP-TUBULIN.lif - Roll 3 seed 5_40x zoom 2 elong zone 2	z:28/36 - Roll 3 seed 5_40x zoom 2 elong zone 2	49	69.54	57.2	257.88	8.12	81.88	0.1007
	Roll 3 Seed 5	dcd3a-2/+ dcd3b/+	20251111_Roll 3 Root Div and Elongation_40x_YFP-TUBULIN.lif - Roll 3 seed 5_40x zoom 2 elong zone 2	MAX_20251111_Roll 3 Root Div and Elongation_40x_YFP-TUBULIN.lif - Roll 3 seed 5_40x zoom 2 elong zone 2	50	116.66	18.87	198.44	14.06	75.94	0.0919
	Roll 3 Seed 5	dcd3a-2/+ dcd3b/+	20251111_Roll 3 Root Div and Elongation_40x_YFP-TUBULIN.lif - Roll 3 seed 5_40x zoom 2 elong zone 2	MAX_20251111_Roll 3 Root Div and Elongation_40x_YFP-TUBULIN.lif - Roll 3 seed 5_40x zoom 2 elong zone 2	51	114.12	75.75	445.17	19.9	70.1	0.1444
	Roll 3 Seed 5	dcd3a-2/+ dcd3b/+	20251111_Roll 3 Root Div and Elongation_40x_YFP-TUBULIN.lif - Roll 3 seed 5_40x zoom 2 elong zone 2	MAX_20251111_Roll 3 Root Div and Elongation_40x_YFP-TUBULIN.lif - Roll 3 seed 5_40x zoom 2 elong zone 2	52	114.98	116.12	220.92	29.01	60.99	0.1038
	Roll 3 Seed 5	dcd3a-2/+ dcd3b/+	20251111_Roll 3 Root Div and Elongation_40x_YFP-TUBULIN.lif - Roll 3 seed 5_40x zoom 2 elong zone 2	z:18/36 - Roll 3 seed 5_40x zoom 2 elong zone 2	53	99.34	102.53	247.29	13.51	76.49	0.075
	Roll 3 Seed 5	dcd3a-2/+ dcd3b/+	20251111_Roll 3 Root Div and Elongation_40x_YFP-TUBULIN.lif - Roll 3 seed 5_40x zoom 2 elong zone 2	z:18/36 - Roll 3 seed 5_40x zoom 2 elong zone 2	54	102.28	16.83	160.84	5.24	84.76	0.0747
	Roll 3 Seed 5	dcd3a-2/+ dcd3b/+	20251111_Roll 3 Root Div and Elongation_40x_YFP-TUBULIN.lif - Roll 3 seed 5_40x zoom 2 elong zone 2	z:18/36 - Roll 3 seed 5_40x zoom 2 elong zone 2	55	99.71	65.3	115.23	49.04	40.96	0.0824
	Roll 3 Seed 5	dcd3a-2/+ dcd3b/+	20251111_Roll 3 Root Div and Elongation_40x_YFP-TUBULIN.lif - Roll 3 seed 5_40x zoom 2 elong zone 2	z:18/36 - Roll 3 seed 5_40x zoom 2 elong zone 2	56	98.66	127.83	206.37	15.4	74.6	0.1135
	Figure 2G and Supplementary Figure 7 and 8																						Summary Table for Figure 2G and Supplementary Figure 7 and 8
	Plant ID	Image Name	Genotype	Cell # per Genotype	Crop # of Image	Area of Cropped Image (um^2)	Amount of Severing Events	Time-Lapse Time (mins)	Severing Frequency (events/um^2/min)	Name of BoneJ Threshold Image	Bone Area (um^2)	Total Area (um^2)	Area Ratio	Microtubule Density	Image Description	ROI #	X-Coordinate of ROI Center	Y-Coordinate of ROI Center	ROI Surface Area	Average Fibril Orientation with respect to x axis of image	Anisotropy		Genotype	Total Number of Plant Analyzed	Total Number of Cells Analyzed	Average Severing Frequency (events/um^2/min)	Two-sided Pairwise Student's t-test P-value for Severing Frequency Against WT Sibling	Average Microtubule Density	Two-sided pairwise Welch's test P-value for Microtubule Density Against WT Sibling	Average for Microtubule Anisotropy	Two-sided pairwise Welch's test P-value for Microtubule Anisotropy Against WT Sibling
	KGH280-1	2022-11-2_KGH280 CLT1 Het with CT_Plant1_EM Gain 200_Exposure 2000_CFP445_11_MMStack_Pos0.ome	CLT1/clt1	1	1	803.49	8	2	0.00497828	2022-11-2_KGH280 CLT1 Het with CT_Plant1_EM Gain 200_Exposure 2000_CFP445_11_MMStack_Pos0.ome-1.tif	275.413	792.568	0.347495	0.652505	FibrilTool_Cell 1_2022-11-2_KGH280 CLT1 Het with CT_Plant1_EM Gain 200_Exposure 2000_CFP445_11_MMStack_Pos0	1	31.48	6.08	763.48	-10.3	0.0784		WT (+/+, +/+)	4	15	0.00538	-	0.554426	-	0.1276	-
	KGH280-1	2022-11-2_KGH280 CLT1 Het with CT_Plant1_EM Gain 200_Exposure 2000_CFP445_11_MMStack_Pos0.ome	CLT1/clt1	2	2	913.76	6	2	0.00328314	2022-11-2_KGH280 CLT1 Het with CT_Plant1_EM Gain 200_Exposure 2000_CFP445_11_MMStack_Pos0.ome-1.tif	381.163	909.132	0.419261	0.580739	FibrilTool_Cell 2_2022-11-2_KGH280 CLT1 Het with CT_Plant1_EM Gain 200_Exposure 2000_CFP445_11_MMStack_Pos0	2	28.87	7.82	858.49	16.15	0.2088		,+/+, dcd3b-1	4	10	0.00366	0.0001	0.60525	0.0204	0.09572	0.196	Statistical tests with Bonferroni correction .05/6=0.008.
	KGH280-1	2022-11-2_KGH280 CLT1 Het with CT_Plant1_EM Gain 200_Exposure 2000_CFP445_13_MMStack_Pos0.ome	CLT1/clt1	3	1	635.66	8	2	0.00629267	2022-11-2_KGH280 CLT1 Het with CT_Plant1_EM Gain 200_Exposure 2000_CFP445_13_MMStack_Pos0.ome-1.tif	285.667	639.871	0.446445	0.553555	FibrilTOol_Cell 1_2022-11-2_KGH280 CLT1 Het with CT_Plant1_EM Gain 200_Exposure 2000_CFP445_13_MMStack_Pos0	1	24.64	6.21	593.41	-2.09	0.1352		dcd3a-2 /+, dcd3b-1	3	10	0.0035	2e-05	0.620109	0.00291	0.10326	0.323
	KGH280-1	2022-11-2_KGH280 CLT1 Het with CT_Plant1_EM Gain 200_Exposure 2000_CFP445_13_MMStack_Pos0.ome	CLT1/clt1	4	2	818.33	6	2	0.003666	2022-11-2_KGH280 CLT1 Het with CT_Plant1_EM Gain 200_Exposure 2000_CFP445_13_MMStack_Pos0.ome-2.tif	258.26	809.683	0.318965	0.681035	FibrilTool_Cell 2_2022-11-2_KGH280 CLT1 Het with CT_Plant1_EM Gain 200_Exposure 2000_CFP445_13	2	22.08	9.04	749.05	-29.88	0.0541		dcd3a-2 ,+/+	3	9	0.00488	0.25	0.611968	0.0112	0.149667	0.385
	KGH281-1	2022-11-10_KGH281_ CLT1 Het_Plant #1_CFP_Exposure 1000_EM200_2_MMStack_Pos0.ome	CLT1/clt1	5	1	638.678	2	1	0.00313147	2022-11-10_KGH281_ CLT1 Het_Plant #1_CFP_Exposure 1000_EM200_2_MMStack_Pos0.ome-1.tif	273.586	637.41	0.429215	0.570785	FibrilTool_Cell 1_2022-11-10_KGH281_ CLT1 Het_Plant #1_CFP_Exposure 1000_EM200_2_MMStack_Pos0	1	21.29	7.4	610.67	86.26	0.0906		dcd3a-2 ,dcd3b-1/+	6	12	0.0047	0.09	0.586238	0.124	0.0871333	0.0843
	KGH281-1	2022-11-10_KGH281_ CLT1 Het_Plant #1_CFP_Exposure 1000_EM200_2_MMStack_Pos0.ome	CLT1/clt1	6	2	928.186	5	1	0.00538685	2022-11-10_KGH281_ CLT1 Het_Plant #1_CFP_Exposure 1000_EM200_2_MMStack_Pos0.ome-1.tif	345.553	916.403	0.377075	0.622925	FibrilTool_Cell 2_2022-11-10_KGH281_ CLT1 Het_Plant #1_CFP_Exposure 1000_EM200_2_MMStack_Pos0	2	36.98	6.2	886.68	-84.85	0.166		dcd3a-2/+, dcd3b-1/+	5	25	0.00512	0.656	0.601275	0.00774	0.142368	0.453
	KGH281-1	2022-11-10_KGH281_ CLT1 Het_Plant #1_CFP_Exposure 1000_EM200_2_MMStack_Pos0.ome	CLT1/clt1	7	3	736.821	3	1	0.00407155	2022-11-10_KGH281_ CLT1 Het_Plant #1_CFP_Exposure 1000_EM200_2_MMStack_Pos0.ome-2.tif	220.487	735.33	0.299848	0.700152	FibrilTool_2022-11-10_KGH281_ CLT1 Het_Plant #1_CFP_Exposure 1000_EM200_2_MMStack_Pos0	3	22.36	8.06	707.55	-87.63	0.0756		dcd3a-2, dcd3b-1	5	25	0.0023	1.3e-06	0.592802	0.0211	0.0993208	0.155
	KGH281-1	2022-11-10_KGH281_ CLT1 Het_Plant #1_CFP_Exposure 1000_EM200_12_MMStack_Pos0.ome	CLT1/clt1	8	1	1176.53	5	1	0.00424979	2022-11-10_KGH281_ CLT1 Het_Plant #1_CFP_Exposure 1000_EM200_12_MMStack_Pos0.ome-1.tif	528.565	1175.26	0.449743	0.550257	FibrilTool_Cell 1_2022-11-10_KGH281_ CLT1 Het_Plant #1_CFP_Exposure 1000_EM200_12_MMStack_Pos0	1	29.47	9.94	1141.14	85.18	0.2357		dcd3a-1/+, dcd3b-1/+	3	15	0.00529	-	0.459585	-	0.11472	-
	KGH281-1	2022-11-10_KGH281_ CLT1 Het_Plant #1_CFP_Exposure 1000_EM200_13_MMStack_Pos0.ome	CLT1/clt1	9	1	1319.19	6	1	0.00454823	2022-11-10_KGH281_ CLT1 Het_Plant #1_CFP_Exposure 1000_EM200_13_MMStack_Pos0.ome-1.tif	607.169	1306.59	0.464697	0.535303	FibrilTool_Cell 1_2022-11-10_KGH281_ CLT1 Het_Plant #1_CFP_Exposure 1000_EM200_13_MMStack_Pos0	1	46.11	7.02	1268.15	15.08	0.0424		dcd3a-1, dcd3b-1	3	20	0.00395	0.00261757	0.443578	0.378	0.114885	0.994
	KGH281-1	2022-11-10_KGH281_ CLT1 Het_Plant #1_CFP_Exposure 1000_EM200_13_MMStack_Pos0.ome	CLT1/clt1	10	2	1197.07	4	1	0.00334148	2022-11-10_KGH281_ CLT1 Het_Plant #1_CFP_Exposure 1000_EM200_13_MMStack_Pos0.ome-1.tif	481.992	1186.82	0.40612	0.59388	FibrilTool_Cell 2_2022-11-10_KGH281_ CLT1 Het_Plant #1_CFP_Exposure 1000_EM200_13_MMStack_Pos0	2	41.85	6.9	1123.35	53.37	0.113		clt1/clt1	8	19	0.00389	-	0.601296	-	0.0968368	-
	LGH10-13	02-27-2023_LGH10 Ind 13_CLT1 HET with CT_exposure 900_em gain 450_CFP445_100X_7_MMStack_Pos0.ome	CLT1/clt1	11	1	752.07	4	2	0.00265933	02-27-2023_LGH10 Ind 13_CLT1 HET with CT_exposure 900_em gain 450_CFP445_100X_7_MMStack_Pos0.ome-1.tif	269.671	750.991	0.359086	0.640914	02-27-2023_LGH10 Ind 13_CLT1 HET with CT_exposure 900_em gain 450_CFP445_100X_7_MMStack_Pos0.ome-1.tif	2	25.37	7.14	713.18	-53.06	0.0381		Clt1/+	5	23	0.00342	0.294	0.578516	0.289	0.0980391	0.939	Statistical tests with Bonferroni correction .05/2=0.025
	LGH10-13	02-27-2023_LGH10 Ind 13_CLT1 HET with CT_exposure 900_em gain 450_CFP445_100X_7_MMStack_Pos0.ome	CLT1/clt1	12	2	753.19	2	2	0.00132769	02-27-2023_LGH10 Ind 13_CLT1 HET with CT_exposure 900_em gain 450_CFP445_100X_7_MMStack_Pos0.ome-1.tif	222.314	751.737	0.295734	0.704266	02-27-2023_LGH10 Ind 13_CLT1 HET with CT_exposure 900_em gain 450_CFP445_100X_7_MMStack_Pos0.ome-1.tif	3	30.53	6.17	700.95	72.19	0.0755		Clt1/Clt1	4	20	0.00191	5.44e-05	0.580257	0.342	0.066075	0.0634
	LGH10-11	02-27-2023_LGH10 Ind 11_CLT1 HET with CT_exposure 900_em gain 450_CFP445_100X_3_MMStack_Pos0.ome	CLT1/clt1	13	1	1428.23	6	1.5	0.00280067	Cell 1_02-27-2023_LGH10 Ind 11_CLT1 HET with CT_exposure 900_em gain 450_CFP445_100X_3_MMStack_Pos0.ome-2.tif	681.373	1414.43	0.48173	0.51827	Cell 1_02-27-2023_LGH10 Ind 11_CLT1 HET with CT_exposure 900_em gain 450_CFP445_100X_3_MMStack_Pos0.ome-2.tif	1	33.59	10.57	1342.35	83.3	0.1004
	LGH10-11	02-27-2023_LGH10 Ind 11_CLT1 HET with CT_exposure 900_em gain 450_CFP445_100X_4_MMStack_Pos0.ome	CLT1/clt1	14	1	1088.83	4	1.5	0.00244911	02-27-2023_LGH10 Ind 11_CLT1 HET with CT_exposure 900_em gain 450_CFP445_100X_4_MMStack_Pos0.ome-1.tif	394.14	1077.64	0.365744	0.634256	02-27-2023_LGH10 Ind 11_CLT1 HET with CT_exposure 900_em gain 450_CFP445_100X_4_MMStack_Pos0.ome-1.tif	2	32.59	8.22	996.24	75.67	0.0204
	KGH281-1	2022-11-10_KGH281_ CLT1 Het_Plant #1_CFP_Exposure 1000_EM200_14_MMStack_Pos0.ome	CLT1/clt1	15	1	731.526	2	1	0.00273401	Cell 1_2022-11-10_KGH281_ CLT1 Het_Plant #1_CFP_Exposure 1000_EM200_14_MMStack_Pos0.ome-3.tif	326.163	722.95	0.451155	0.548845	Cell 1_2022-11-10_KGH281_ CLT1 Het_Plant #1_CFP_Exposure 1000_EM200_14_MMStack_Pos0.ome-2.tif	1	25.45	7.2	675.59	-18.11	0.1257
	KGH281-1	2022-11-10_KGH281_ CLT1 Het_Plant #1_CFP_Exposure 1000_EM200_14_MMStack_Pos0.ome	CLT1/clt1	16	2	980.465	1	1	0.00101992	Cell 2_2022-11-10_KGH281_ CLT1 Het_Plant #1_CFP_Exposure 1000_EM200_14_MMStack_Pos0.ome-3.tif	435.194	969.875	0.448712	0.551288	Cell 2_2022-11-10_KGH281_ CLT1 Het_Plant #1_CFP_Exposure 1000_EM200_14_MMStack_Pos0.ome-2.tif	2	27.8	8.59	900.11	75.23	0.0341
	KGH281-1	2022-11-10_KGH281_ CLT1 Het_Plant #1_CFP_Exposure 1000_EM200_15_MMStack_Pos0.ome	CLT1/clt1	17	1	664.183	5	1	0.00752805	Cell 1_2022-11-10_KGH281_ CLT1 Het_Plant #1_CFP_Exposure 1000_EM200_15_MMStack_Pos0.ome-2.tif	347.716	659.56	0.527194	0.472806	Cell 1_2022-11-10_KGH281_ CLT1 Het_Plant #1_CFP_Exposure 1000_EM200_15_MMStack_Pos0.ome-3.tif	3	26.24	6.23	585.69	-37.55	0.0906
	KGH281-1	2022-11-10_KGH281_ CLT1 Het_Plant #1_CFP_Exposure 1000_EM200_17_MMStack_Pos0.ome	CLT1/clt1	18	1	2121.31	5	1	0.00235704	Cell 1_2022-11-10_KGH281_ CLT1 Het_Plant #1_CFP_Exposure 1000_EM200_17_MMStack_Pos0.ome-3.tif	1291.15	2111.46	0.611497	0.388503	Cell 1_2022-11-10_KGH281_ CLT1 Het_Plant #1_CFP_Exposure 1000_EM200_17_MMStack_Pos0.ome-2.tif	4	43.49	12.21	2003.96	89.44	0.1448
	LGH53-1	20230503_LGH53-1_het clt1_CT700_EM450_100X_5_MMStack_Pos0.ome	CLT1/clt1	19	1	869.419	5	2	0.00287548	Cell 1_20230503_LGH53-1_het clt1_CT700_EM450_100X_5_MMStack_Pos0.ome-3.tif	416.513	862.931	0.482672	0.517328	Cell 1_20230503_LGH53-1_het clt1_CT700_EM450_100X_5_MMStack_Pos0.ome-2.tif	6	19.44	11.02	793.28	1.98	0.0649
	LGH53-1	20230503_LGH53-1_het clt1_CT700_EM450_100X_5_MMStack_Pos0.ome	CLT1/clt1	20	2	1954.11	5	2	0.00127936	Cell 2_20230503_LGH53-1_het clt1_CT700_EM450_100X_5_MMStack_Pos0.ome-3.tif	805.544	1941.43	0.414924	0.585076	Cell 2_20230503_LGH53-1_het clt1_CT700_EM450_100X_5_MMStack_Pos0.ome-2.tif	7	42.35	11.06	1768.11	87.97	0.1174
	LGH53-1	20230503_LGH53-1_het clt1_CT700_EM450_100X_6_MMStack_Pos0.ome	CLT1/clt1	21	1	605.23	3	2	0.0024784	Cell 1_20230503_LGH53-1_het clt1_CT700_EM450_100X_6_MMStack_Pos0.ome-3.tif	290.03	602.359	0.481491	0.518509	Cell 1_20230503_LGH53-1_het clt1_CT700_EM450_100X_6_MMStack_Pos0.ome-2.tif	8	17.59	8.26	510.7	-51.92	0.1055
	LGH53-1	20230503_LGH53-1_het clt1_CT700_EM450_100X_6_MMStack_Pos0.ome	CLT1/clt1	22	2	950.559	4	2	0.00210402	Cell 2_20230503_LGH53-1_het clt1_CT700_EM450_100X_6_MMStack_Pos0.ome-3.tif	432.584	944.817	0.45785	0.54215	Cell 2_20230503_LGH53-1_het clt1_CT700_EM450_100X_6_MMStack_Pos0.ome-2.tif	9	28.13	7.95	788.84	-46.58	0.0557
	LGH53-1	20230503_LGH53-1_het clt1_CT700_EM450_100X_6_MMStack_Pos0.ome	CLT1/clt1	23	3	841.677	7	2	0.00415836	Cell 3_20230503_LGH53-1_het clt1_CT700_EM450_100X_6_MMStack_Pos0.ome-3.tif	299.501	837.799	0.357486	0.642514	Cell 3_20230503_LGH53-1_het clt1_CT700_EM450_100X_6_MMStack_Pos0.ome-2.tif	10	25.88	8.28	605.16	80.11	0.082
	KGH281-1-1	2022-11-10_KGH281_ WT_Plant #1_CFP_Exposure 1000_EM200_3_MMStack_Pos0.ome	clt1/clt1	1	1	1072.19	8	1	0.00746136	2022-11-10_KGH281_ WT_Plant #1_CFP_Exposure 1000_EM200_3_MMStack_Pos0.ome-1.tif	507.385	1063.43	0.477121	0.522879	FibrilTOol_Cell 1_2022-11-10_KGH281_ WT_Plant #1_CFP_Exposure 1000_EM200_3_MMStack_Pos0	1	34.81	7.62	1025.55	-57.24	0.1171
	KGH281-1-1	2022-11-10_KGH281_ WT_Plant #1_CFP_Exposure 1000_EM200_3_MMStack_Pos0.ome	clt1/clt1	2	2	818	3	1	0.00366748	2022-11-10_KGH281_ WT_Plant #1_CFP_Exposure 1000_EM200_3_MMStack_Pos0.ome-1.tif	370.611	815.5	0.454458	0.545542	FibrilTOol_Cell 2_2022-11-10_KGH281_ WT_Plant #1_CFP_Exposure 1000_EM200_3_MMStack_Pos0	2	23.19	8.56	785.71	-83.59	0.033
	KGH281-1-1	2022-11-10_KGH281_ WT_Plant #1_CFP_Exposure 1000_EM200_3_MMStack_Pos0.ome	clt1/clt1	3	3	1060.9	5	1	0.00471298	2022-11-10_KGH281_ WT_Plant #1_CFP_Exposure 1000_EM200_3_MMStack_Pos0.ome-2.tif	366.509	1051.54	0.348546	0.651454	FIbrilTool_Cell 3_2022-11-10_KGH281_ WT_Plant #1_CFP_Exposure 1000_EM200_3_MMStack_Pos0	3	22.6	11.55	1019.32	-68.92	0.111
	KGH280-1-1	2022-11-2_KGH280 WT with CT_Plant1_EM Gain 200_Exposure 2000_CFP445_10_MMStack_Pos0.ome	clt1/clt1	4	1	1757.41	7	1	0.00398313	2022-11-2_KGH280 WT with CT_Plant1_EM Gain 200_Exposure 2000_CFP445_10_MMStack_Pos0.ome-2.tif	355.397	1740.63	0.204177	0.795823	FibrilTool_Cell 1_2022-11-2_KGH280 WT with CT_Plant1_EM Gain 200_Exposure 2000_CFP445_10_MMStack_Pos0	1	37.91	11.59	1673.1	-35.88	0.0705
	KGH340-5	01.30.23_KGH340_WT with CT_Ind 5_100X_CFP_Exposure550_EM610_5_MMStack_Pos0.ome	clt1/clt1	5	1	824.52	5	2	0.00303207	01.30.23_KGH340_WT with CT_Ind 5_100X_CFP_Exposure550_EM610_5_MMStack_Pos0.ome-1.tif	312.963	812.554	0.385159	0.614841	01.30.23_KGH340_WT with CT_Ind 5_100X_CFP_Exposure550_EM610_5_MMStack_Pos0.ome-1.tif	1	27.34	7.39	758.3	11.51	0.1182
	KGH340-6	01.30.23_KGH340_WT with CT_Ind 6_100X_CFP_Exposure500_EM610_2_MMStack_Pos0.ome	clt1/clt1	6	1	761.62	5	2	0.00328248	01.30.23_KGH340_WT with CT_Ind 6_100X_CFP_Exposure500_EM610_2_MMStack_Pos0.ome-2.tif	343.8	754.011	0.455962	0.544038	01.30.23_KGH340_WT with CT_Ind 6_100X_CFP_Exposure500_EM610_2_MMStack_Pos0.ome-1.tif	1	26.66	6.81	703.71	10.75	0.193
	KGH340-6	01.30.23_KGH340_WT with CT_Ind 6_100X_CFP_Exposure500_EM610_2_MMStack_Pos0.ome	clt1/clt1	6	2	933.63	7	2	0.00374881	01.30.23_KGH340_WT with CT_Ind 6_100X_CFP_Exposure500_EM610_2_MMStack_Pos0.ome-2.tif	318.369	928.484	0.342892	0.657108	01.30.23_KGH340_WT with CT_Ind 6_100X_CFP_Exposure500_EM610_2_MMStack_Pos0.ome-1.tif	2	28.82	8.03	881.54	28.96	0.0562
	KGH340-5	01.30.23_KGH340_WT with CT_Ind 5_100X_CFP_Exposure550_EM610_1_MMStack_Pos0.ome	clt1/clt1	7	1	757.96	6	2	0.00395799	01.30.23_KGH340_WT with CT_Ind 5_100X_CFP_Exposure550_EM610_1_MMStack_Pos0.ome-3.tif	295.586	754.496	0.391766	0.608234	01.30.23_KGH340_WT with CT_Ind 5_100X_CFP_Exposure550_EM610_1_MMStack_Pos0.ome-2.tif	3	29.18	6.32	719.15	-83.55	0.0855
	KGH340-5	01.30.23_KGH340_WT with CT_Ind 5_100X_CFP_Exposure550_EM610_3_MMStack_Pos0.ome	clt1/clt1	8	1	517.49	6	2	0.00579721	01.30.23_KGH340_WT with CT_Ind 5_100X_CFP_Exposure550_EM610_3_MMStack_Pos0.ome-2.tif	181.371	511.412	0.354648	0.645352	01.30.23_KGH340_WT with CT_Ind 5_100X_CFP_Exposure550_EM610_3_MMStack_Pos0.ome-1.tif	4	20.38	6.14	468.08	-3.87	0.1975
	KGH340-1	01.30.23_KGH340_WT with CT_Ind 1_100X_CFP_Exposure450_EM500_2_MMStack_Pos0.ome	clt1/clt1	9	1	1464.66	3	2	0.00102413	01.30.23_KGH340_WT with CT_Ind 1_100X_CFP_Exposure450_EM500_2_MMStack_Pos0.ome-2.tif	501.978	1457.68	0.344367	0.655633	01.30.23_KGH340_WT with CT_Ind 1_100X_CFP_Exposure450_EM500_2_MMStack_Pos0.ome-1.tif	5	32.54	11.11	1374.16	3.6	0.086
	KGH340-1	01.30.23_KGH340_WT with CT_Ind 1_100X_CFP_Exposure450_EM500_3_MMStack_Pos0.ome	clt1/clt1	10	1	840.11	6	2	0.00357096	01.30.23_KGH340_WT with CT_Ind 1_100X_CFP_Exposure450_EM500_3_MMStack_Pos0.ome-2.tif	306.735	833.622	0.367955	0.632045	01.30.23_KGH340_WT with CT_Ind 1_100X_CFP_Exposure450_EM500_3_MMStack_Pos0.ome-1.tif	6	31.42	6.61	786.45	15.85	0.0202
	LGH10-6	02-27-2023_LGH10 Ind 6_CLT1 WT with CT_exposure 900_em gain 450_CFP445_100X_7_MMStack_Pos0.ome	clt1/clt1	11	1	782.686	3	2	0.00191648	02-27-2023_LGH10 Ind 6_CLT1 WT with CT_exposure 900_em gain 450_CFP445_100X_7_MMStack_Pos0.ome-1.tif	309.122	775.229	0.398749	0.601251	Cell 1_02-27-2023_LGH10 Ind 6_CLT1 WT with CT_exposure 900_em gain 450_CFP445_100X_7_MMStack-1.tif	5	22.33	8.45	705.8	75.23	0.1659
	LGH53-4	20230503_LGH53-4_WT clt1_CT700_EM450_100X_3_MMStack_Pos0.ome	clt1/clt1	12	1	843.429	7	2	0.00414973	Cell 1_20230503_LGH53-4_WT clt1_CT700_EM450_100X_3_MMStack_Pos0.ome-3.tif	388.136	833.287	0.46579	0.53421	Cell 1_20230503_LGH53-4_WT clt1_CT700_EM450_100X_3_MMStack_Pos0.ome-2.tif	11	18.24	11.4	783.1	-27.06	0.0523
	LGH53-4	20230503_LGH53-4_WT clt1_CT700_EM450_100X_3_MMStack_Pos0.ome	clt1/clt1	13	2	1645.88	7	2	0.00212653	Cell 2_20230503_LGH53-4_WT clt1_CT700_EM450_100X_3_MMStack_Pos0.ome-3.tif	728.394	1638.46	0.444561	0.555439	Cell 2_20230503_LGH53-4_WT clt1_CT700_EM450_100X_3_MMStack_Pos0.ome-2.tif	12	32.73	12.3	1510.97	82.68	0.0638
	LGH54-8	20230509_LGH54-8_Clt1 wt_CT600_EM450_100X_1_MMStack_Pos0.ome	clt1/clt1	14	1	529.05	3	1	0.00567054	Cell 1_20230509_LGH54-8_Clt1 wt_CT600_EM450_100X_1_MMStack_Pos0.ome-3.tif	246.589	524.463	0.470174	0.529826	Cell 1_20230509_LGH54-8_Clt1 wt_CT600_EM450_100X_1_MMStack_Pos0.ome-2.tif	1	13.85	9.66	474.79	-81.86	0.0841
	LGH54-8	20230509_LGH54-8_Clt1 wt_CT600_EM450_100X_1_MMStack_Pos0.ome	clt1/clt1	15	2	630.25	2	1	0.00317334	Cell 2_20230509_LGH54-8_Clt1 wt_CT600_EM450_100X_1_MMStack_Pos0.ome-3.tif	293.908	622.868	0.471863	0.528137	Cell 2_20230509_LGH54-8_Clt1 wt_CT600_EM450_100X_1_MMStack_Pos0.ome-2.tif	2	22.18	6.7	541.06	82.13	0.1164
	LGH54-8	20230509_LGH54-8_Clt1 wt_CT600_EM450_100X_2_MMStack_Pos0.ome	clt1/clt1	16	1	522.93	2	1	0.0038246	Cell 1_20230509_LGH54-8_Clt1 wt_CT600_EM450_100X_2_MMStack_Pos0.ome-3.tif	208.555	515.477	0.404586	0.595414	Cell 1_20230509_LGH54-8_Clt1 wt_CT600_EM450_100X_2_MMStack_Pos0.ome-2.tif	3	18.53	6.81	450.74	-62.93	0.1618
	LGH54-8	20230509_LGH54-8_Clt1 wt_CT600_EM450_100X_2_MMStack_Pos0.ome	clt1/clt1	17	2	491.84	2	1	0.00406636	Cell 2_20230509_LGH54-8_Clt1 wt_CT600_EM450_100X_2_MMStack_Pos0.ome-3.tif	217.877	491.165	0.443592	0.556408	Cell 2_20230509_LGH54-8_Clt1 wt_CT600_EM450_100X_2_MMStack_Pos0.ome-2.tif	4	14.07	8.66	448.28	85.46	0.0778
	LGH54-8	20230509_LGH54-8_Clt1 wt_CT600_EM450_100X_6_MMStack_Pos0.ome	clt1/clt1	18	1	636.25	3	1	0.00471513	Cell 1_20230509_LGH54-8_Clt1 wt_CT600_EM450_100X_6_MMStack_Pos0.ome-3.tif	223.545	640.505	0.349013	0.650987	Cell 1_20230509_LGH54-8_Clt1 wt_CT600_EM450_100X_6_MMStack_Pos0.ome-2.tif	5	17.08	8.6	464.5	4.47	0.0296
	LGH10-3	02-27-2023_LGH10 Ind 3_CLT1 MUT with CT_exposure 900_em gain 450_CFP445_100X_5_MMStack_Pos0.ome	CLT1/CLT1	1	1	954.55	4	2	0.00209523	02-27-2023_LGH10 Ind 3_CLT1 MUT with CT_exposure 900_em gain 450_CFP445_100X_5_MMStack_Pos0.ome-1.tif	385.414	951.268	0.405159	0.594841	02-27-2023_LGH10 Ind 3_CLT1 MUT with CT_exposure 900_em gain 450_CFP445_100X_5_MMStack_Pos0.ome-1.tif	1	25.3	9.37	898.17	-39.93	0.0564
	LGH53-6	20230503_LGH53-6_mut clt1_CT700_EM450_100X_1_MMStack_Pos0.ome	CLT1/CLT1	2	1	1249.91	2	2	0.000800058	20230503_LGH53-6_mut clt1_CT700_EM450_100X_1_MMStack_Pos0.ome-1.tif	560.186	1240.37	0.451629	0.548371	20230503_LGH53-6_mut clt1_CT700_EM450_100X_1_MMStack_Pos0.ome-2.tif	1	28.31	10.73	1188.09	15.07	0.1178
	LGH53-6	20230503_LGH53-6_mut clt1_CT700_EM450_100X_2_MMStack_Pos0.ome	CLT1/CLT1	3	1	905.66	1	2	0.000552084	20230503_LGH53-6_mut clt1_CT700_EM450_100X_2_MMStack_Pos0.ome-2.tif	330.526	898.952	0.367679	0.632321	20230503_LGH53-6_mut clt1_CT700_EM450_100X_2_MMStack_Pos0.ome-1.tif	2	23.79	9.37	821.62	24.38	0.0972
	LGH53-6	20230503_LGH53-6_mut clt1_CT700_EM450_100X_4_MMStack_Pos0.ome	CLT1/CLT1	4	1	1102.85	3	1	0.00272023	20230503_LGH53-6_mut clt1_CT700_EM450_100X_4_MMStack_Pos0.ome-2.tif	533.45	1096.02	0.486715	0.513285	20230503_LGH53-6_mut clt1_CT700_EM450_100X_4_MMStack_Pos0.ome-1.tif	3	21.19	12.78	1030.99	49.06	0.1547
	LGH53-6	20230503_LGH53-6_mut clt1_CT700_EM450_100X_5_MMStack_Pos0.ome	CLT1/CLT1	5	1	1396.01	2	1	0.00143265	20230503_LGH53-6_mut clt1_CT700_EM450_100X_5_MMStack_Pos0.ome-3.tif	675.221	1381.06	0.488916	0.511084	20230503_LGH53-6_mut clt1_CT700_EM450_100X_5_MMStack_Pos0.ome-2.tif	4	39.15	8.78	1236.45	-81.18	0.0955
	LGH53-6	20230503_LGH53-6_mut clt1_CT700_EM450_100X_6_MMStack_Pos0.ome	CLT1/CLT1	6	1	1804.73	3	2	0.000831149	20230503_LGH53-6_mut clt1_CT700_EM450_100X_6_MMStack_Pos0.ome-2.tif	595.684	1796.56	0.331569	0.668431	20230503_LGH53-6_mut clt1_CT700_EM450_100X_6_MMStack_Pos0.ome-3.tif	5	35.1	12.53	1662.17	-23.36	0.0426
	LGH53-6	20230503_LGH53-6_mut clt1_CT700_EM450_100X_6_MMStack_Pos0.ome	CLT1/CLT1	7	2	685.96	2	2	0.00145781	20230503_LGH53-6_mut clt1_CT700_EM450_100X_6_MMStack_Pos0.ome-3.tif	358.044	683.611	0.523755	0.476245	20230503_LGH53-6_mut clt1_CT700_EM450_100X_6_MMStack_Pos0.ome-2.tif	6	18.31	9.27	631.26	-19.31	0.1637
	LGH54-6	20230505_LGH54-6_Clt1 mut_CT800_EM450_100X_4_MMStack_Pos0.ome	CLT1/CLT1	8	1	1239.02	3	1.5	0.00161418	20230505_LGH54-6_Clt1 mut_CT800_EM450_100X_4_MMStack_Pos0.ome-3.tif	494.036	1229.14	0.401936	0.598064	20230505_LGH54-6_Clt1 mut_CT800_EM450_100X_4_MMStack_Pos0.ome-2.tif	7	26.52	11.47	1111.46	-63.54	0.032
	LGH54-6	20230505_LGH54-6_Clt1 mut_CT800_EM450_100X_5_MMStack_Pos0.ome	CLT1/CLT1	9	1	1619.96	2	1.5	0.000823066	20230505_LGH54-6_Clt1 mut_CT800_EM450_100X_5_MMStack_Pos0.ome-3.tif	594.64	1612.73	0.368717	0.631283	20230505_LGH54-6_Clt1 mut_CT800_EM450_100X_5_MMStack_Pos0.ome-2.tif	8	33.64	12.02	1476.55	-72.5	0.0445
	LGH55-1	20230509_LGH55-1_Clt1 mut_CT700_EM450_100X_1_MMStack_Pos0.ome	CLT1/CLT1	10	1	1034.46	3	1.5	0.00193338	20230509_LGH55-1_Clt1 mut_CT700_EM450_100X_1_MMStack_Pos0.ome-1-2.tif	526.85	1027	0.512998	0.487002	20230509_LGH55-1_Clt1 mut_CT700_EM450_100X_1_MMStack_Pos0.ome-1-1.tif	1	28.45	9.12	971.14	-70.07	0.0148
	LGH55-1	20230509_LGH55-1_Clt1 mut_CT700_EM450_100X_2_MMStack_Pos0.ome	CLT1/CLT1	11	1	564.25	2	1.5	0.00236302	20230509_LGH55-1_Clt1 mut_CT700_EM450_100X_2_MMStack_Pos0.ome-1.tif	231.636	560.819	0.413032	0.586968	20230509_LGH55-1_Clt1 mut_CT700_EM450_100X_2_MMStack_Pos0.ome-2.tif	1	22.98	6.03	486.65	60.72	0.0836
	LGH55-1	20230509_LGH55-1_Clt1 mut_CT700_EM450_100X_2_MMStack_Pos0.ome	CLT1/CLT1	12	2	551.796	1	1.5	0.00120818	20230509_LGH55-1_Clt1 mut_CT700_EM450_100X_2_MMStack_Pos0.ome-2.tif	207.212	548.887	0.377514	0.622486	20230509_LGH55-1_Clt1 mut_CT700_EM450_100X_2_MMStack_Pos0.ome-1.tif	2	22.25	6.18	523.05	69.88	0.0308
	LGH55-1	20230509_LGH55-1_Clt1 mut_CT700_EM450_100X_2_MMStack_Pos0.ome	CLT1/CLT1	13	3	746.293	3	1.5	0.00267991	Cell 3_20230509_LGH55-1_Clt1 mut_CT700_EM450_100X_2_MMStack_Pos0.ome-3.tif	280.633	738.164	0.380178	0.619822	Cell 3_20230509_LGH55-1_Clt1 mut_CT700_EM450_100X_2_MMStack_Pos0.ome-2.tif	3	19.41	9.37	683.16	-72.6	0.0797
	LGH55-1	20230509_LGH55-1_Clt1 mut_CT800_EM450_100X_10_MMStack_Pos0.ome	CLT1/CLT1	14	1	1214.12	2	0.5	0.00329458	Cell 1_20230509_LGH55-1_Clt1 mut_CT800_EM450_100X_10_MMStack_Pos0.ome-2.tif	549.745	1206.54	0.455636	0.544364	Cell 1_20230509_LGH55-1_Clt1 mut_CT800_EM450_100X_10_MMStack_Pos0.ome-2.tif	4	23.32	12.05	1033.9	10.65	0.0823
	LGH55-1	Cell 1_20230509_LGH55-1_Clt1 mut_CT800_EM450_100X_5_MMStack_Pos0.ome	CLT1/CLT1	15	1	1218.25	3	0.5	0.00492508	Cell 1_20230509_LGH55-1_Clt1 mut_CT800_EM450_100X_5_MMStack_Pos0.ome-2.tif	422.591	1211.43	0.348836	0.651164	20230509_LGH55-1_Clt1 mut_CT800_EM450_100X_5_MMStack_Pos0.ome-1.tif	5	23.99	12.69	1148.82	-5.12	0.0076
	LGH55-1	20230509_LGH55-1_Clt1 mut_CT800_EM450_100X_6_MMStack_Pos0.ome	CLT1/CLT1	16	1	930.871	1	0.5	0.00214853	20230509_LGH55-1_Clt1 mut_CT800_EM450_100X_6_MMStack_Pos0.ome-2.tif	461.707	927.813	0.497629	0.502371	20230509_LGH55-1_Clt1 mut_CT800_EM450_100X_6_MMStack_Pos0.ome-1.tif	6	16.83	13.72	876.09	-23.08	0.0193
	LGH55-1	20230509_LGH55-1_Clt1 mut_CT800_EM450_100X_7_MMStack_Pos0.ome	CLT1/CLT1	17	1	1239.13	1	0.5	0.00161403	20230509_LGH55-1_Clt1 mut_CT800_EM450_100X_7_MMStack_Pos0.ome-2.tif	464.615	1245.06	0.373166	0.626834	20230509_LGH55-1_Clt1 mut_CT800_EM450_100X_7_MMStack_Pos0.ome-1.tif	7	25.4	11.93	1156.58	-1.27	0.0783
	LGH55-1	20230509_LGH55-1_Clt1 mut_CT800_EM450_100X_8_MMStack_Pos0.ome	CLT1/CLT1	18	1	872.253	1	0.5	0.00229291	20230509_LGH55-1_Clt1 mut_CT800_EM450_100X_8_MMStack_Pos0.ome-1.tif	411.926	869.867	0.473551	0.526449	20230509_LGH55-1_Clt1 mut_CT800_EM450_100X_8_MMStack_Pos0.ome-2.tif	8	15.57	13.87	824.45	51.68	0.0409
	LGH55-1	20230509_LGH55-1_Clt1 mut_CT800_EM450_100X_10_MMStack_Pos0.ome	CLT1/CLT1	19	2	586.288	1	0.5	0.00341129	Cell 2_20230509_LGH55-1_Clt1 mut_CT800_EM450_100X_10_MMStack_Pos0.ome-3.tif	212.172	582.074	0.36451	0.63549	Cell 2_20230509_LGH55-1_Clt1 mut_CT800_EM450_100X_10_MMStack_Pos0.ome-2.tif	9	20.63	6.43	502.28	-42.2	0.0587
	LGH55-1	20230509_LGH55-1_Clt1 mut_CT800_EM450_100X_10_MMStack_Pos0.ome	CLT1/CLT1	20	3	242.599	0	0.5	0	Cell 3_20230509_LGH55-1_Clt1 mut_CT800_EM450_100X_10_MMStack-2.tif	89.2687	240.138	0.371739	0.628261	Cell 3_20230509_LGH55-1_Clt1 mut_CT800_EM450_100X_10_MMStack-1.tif	10	8.95	6.88	206.02	-52.24	0.0211
	LGH84-1	20230712_LGH84_Plant 1_dcd3a-1 mut dcd3b mut_YT YFP514_EM50 _Exposure 500_100X_1_MMStack_Pos0.ome	dcd3a-1/dcd3a-1, dcd3b/dcd3b	1	1	1193.79	11	2	0.00460717	Cell 1_20230712_LGH84_Plant 1_dcd3a-1 mut dcd3b mut_YT YFP514_EM50 _Exposure 500_100X_1_MMStack_Pos0.ome-2.tif	628.013	1183.99	0.530423	0.469577	Cell 1_20230712_LGH84_Plant 1_dcd3a-1 mut dcd3b mut_YT YFP514_EM50 _Exposure 500_100X_1_MMStack_Pos0.ome-3.tif	1	31.3	9.52	1117.43	72.21	0.1691
	LGH84-1	20230712_LGH84_Plant 1_dcd3a-1 mut dcd3b mut_YT YFP514_EM50 _Exposure 500_100X_1_MMStack_Pos0.ome	dcd3a-1/dcd3a-1, dcd3b/dcd3b	2	2	953.65	7	2	0.00367011	Cell 2_20230712_LGH84_Plant 1_dcd3a-1 mut dcd3b mut_YT YFP514_EM50 _Exposure 500_100X_1_MMStack-2.tif	534.606	948.024	0.563916	0.436084	Cell 2_20230712_LGH84_Plant 1_dcd3a-1 mut dcd3b mut_YT YFP514_EM50 _Exposure 500_100X_1_MMStack-1.tif	1	21.8	10.64	875.42	-77.39	0.1475
	LGH84-1	20230712_LGH84_Plant 1_dcd3a-1 mut dcd3b mut_YT YFP514_EM50 _Exposure 500_100X_1_MMStack_Pos0.ome	dcd3a-1/dcd3a-1, dcd3b/dcd3b	3	3	857.71	7	2	0.00408063	Cell 3_20230712_LGH84_Plant 1_dcd3a-1 mut dcd3b mut_YT YFP514_EM50 _Exposure 500_100X_1_MMStack-2.tif	413.231	859.799	0.480614	0.519386	Cell 3_20230712_LGH84_Plant 1_dcd3a-1 mut dcd3b mut_YT YFP514_EM50 _Exposure 500_100X_1_MMStack-1.tif	2	18.2	11.81	805.39	87.45	0.0684
	LGH84-1	20230712_LGH84_Plant 1_dcd3a-1 mut dcd3b mut_YT YFP514_EM50 _Exposure 500_100X_4_MMStack_Pos0.ome	dcd3a-1/dcd3a-1, dcd3b/dcd3b	4	1	1760.62	15	2	0.00425986	Cell 1_20230712_LGH84_Plant 1_dcd3a-1 mut dcd3b mut_YT YFP514_EM50 _Exposure 500_100X_4_MMStack_Pos0.ome-2.tif	972.559	1758.53	0.553053	0.446947	Cell 1_20230712_LGH84_Plant 1_dcd3a-1 mut dcd3b mut_YT YFP514_EM50 _Exposure 500_100X_4_MMStack_Pos0.ome-3.tif	3	34.89	12.69	1679.25	75.95	0.1227
	LGH84-1	20230712_LGH84_Plant 1_dcd3a-1 mut dcd3b mut_YT YFP514_EM50 _Exposure 500_100X_4_MMStack_Pos0.ome	dcd3a-1/dcd3a-1, dcd3b/dcd3b	5	2	1141.18	12	2	0.00525772	Cell 2_20230712_LGH84_Plant 1_dcd3a-1 mut dcd3b mut_YT YFP514_EM50 _Exposure 500_100X_4_MMStack_Pos0.ome-3.tif	675.556	1129.17	0.598276	0.401724	Cell 2_20230712_LGH84_Plant 1_dcd3a-1 mut dcd3b mut_YT YFP514_EM50 _Exposure 500_100X_4_MMStack_Pos0.ome-2.tif	4	28.53	9.97	1032.74	-60.26	0.0664
	LGH84-1	20230712_LGH84_Plant 1_dcd3a-1 mut dcd3b mut_YT YFP514_EM50 _Exposure 500_100X_6_MMStack_Pos0.ome	dcd3a-1/dcd3a-1, dcd3b/dcd3b	6	1	1063.13	10	2	0.00470309	Cell 1_20230712_LGH84_Plant 1_dcd3a-1 mut dcd3b mut_YT YFP514_EM50 _Exposure 500_100X_6_MMStack_Pos0.ome-3.tif	600.867	1052.36	0.570973	0.429027	Cell 1_20230712_LGH84_Plant 1_dcd3a-1 mut dcd3b mut_YT YFP514_EM50 _Exposure 500_100X_6_MMStack_Pos0.ome-2.tif	5	26.32	9.94	1012.42	77.61	0.0951
	LGH84-1	20230712_LGH84_Plant 1_dcd3a-1 mut dcd3b mut_YT YFP514_EM50 _Exposure 500_100X_6_MMStack_Pos0.ome	dcd3a-1/dcd3a-1, dcd3b/dcd3b	7	2	868.38	8	2	0.00460628	Cell 2_20230712_LGH84_Plant 1_dcd3a-1 mut dcd3b mut_YT YFP514_EM50 _Exposure 500_100X_6_MMStack-2.tif	469.5	860.321	0.545726	0.454274	Cell 2_20230712_LGH84_Plant 1_dcd3a-1 mut dcd3b mut_YT YFP514_EM50 _Exposure 500_100X_6_MMStack-1.tif	1	21.55	9.85	811.29	81.67	0.0889
	LGH84-1	20230712_LGH84_Plant 1_dcd3a-1 mut dcd3b mut_YT YFP514_EM50 _Exposure 500_100X_7_MMStack_Pos0.ome	dcd3a-1/dcd3a-1, dcd3b/dcd3b	8	1	1250.88	7	2	0.00279803	20230712_LGH84_Plant 1_dcd3a-1 mut dcd3b mut_YT YFP514_EM50 _Exposure 500_100X_7_MMStack_Pos0.ome-2.tif	632.824	1240.37	0.510191	0.489809	20230712_LGH84_Plant 1_dcd3a-1 mut dcd3b mut_YT YFP514_EM50 _Exposure 500_100X_7_MMStack_Pos0.ome-1.tif	2	28.73	10.86	1181.38	-73.83	0.0319
	LGH84-1	20230712_LGH84_Plant 1_dcd3a-1 mut dcd3b mut_YT YFP514_EM50 _Exposure 500_100X_7_MMStack_Pos0.ome	dcd3a-1/dcd3a-1, dcd3b/dcd3b	9	2	1004.78	8	2	0.00398097	Cell 2_20230712_LGH84_Plant 1_dcd3a-1 mut dcd3b mut_YT YFP514_EM50 _Exposure 500_100X_7_MMStack_Pos0.ome-3.tif	563.579	998.96	0.564166	0.435834	Cell 2_20230712_LGH84_Plant 1_dcd3a-1 mut dcd3b mut_YT YFP514_EM50 _Exposure 500_100X_7_MMStack_Pos0.ome-2.tif	3	27.32	9.2	960.63	45.77	0.0566
	LGH84-2	20230713_LGH84_Plant 2_dcd3a-1 mut dcd3b mut_YT YFP514_EM50 _Exposure 600_100X_2_MMStack_Pos0.ome	dcd3a-1/dcd3a-1, dcd3b/dcd3b	10	1	1445.3	9	2	0.00311354	Cell 1_20230713_LGH84_Plant 2_dcd3a-1 mut dcd3b mut_YT YFP514_EM50 _Exposure 600_100X_2_MMStack_Pos0.ome-3.tif	775.117	1437.7	0.539138	0.460862	Cell 1_20230713_LGH84_Plant 2_dcd3a-1 mut dcd3b mut_YT YFP514_EM50 _Exposure 600_100X_2_MMStack_Pos0.ome-2.tif	4	34.59	10.33	1373.86	78.41	0.1817
	LGH84-2	20230713_LGH84_Plant 2_dcd3a-1 mut dcd3b mut_YT YFP514_EM50 _Exposure 600_100X_2_MMStack_Pos0.ome	dcd3a-1/dcd3a-1, dcd3b/dcd3b	11	2	1094.19	6	2	0.00274175	Cell 2_20230713_LGH84_Plant 2_dcd3a-1 mut dcd3b mut_YT YFP514_EM50 _Exposure 600_100X_2_MMStack_Pos0.ome-3.tif	627.678	1090.09	0.575802	0.424198	Cell 2_20230713_LGH84_Plant 2_dcd3a-1 mut dcd3b mut_YT YFP514_EM50 _Exposure 600_100X_2_MMStack_Pos0.ome-2.tif	5	30.01	8.97	1027.9	88.25	0.1019
	LGH84-2	20230713_LGH84_Plant 2_dcd3a-1 mut dcd3b mut_YT YFP514_EM50 _Exposure 600_100X_3_MMStack_Pos0.ome	dcd3a-1/dcd3a-1, dcd3b/dcd3b	12	1	1229.14	9	2	0.0036611	Cell 1_20230713_LGH84_Plant 2_dcd3a-1 mut dcd3b mut_YT YFP514_EM50 _Exposure 600_100X_3_MMStack_Pos0.ome-3.tif	742.75	1227.84	0.604926	0.395074	Cell 1_20230713_LGH84_Plant 2_dcd3a-1 mut dcd3b mut_YT YFP514_EM50 _Exposure 600_100X_3_MMStack_Pos0.ome-2.tif	6	21.63	14.21	1173.1	-83.99	0.1595
	LGH84-2	20230713_LGH84_Plant 2_dcd3a-1 mut dcd3b mut_YT YFP514_EM50 _Exposure 600_100X_4_MMStack_Pos0.ome	dcd3a-1/dcd3a-1, dcd3b/dcd3b	13	1	1218.59	9	2	0.00369279	Cell 1_20230713_LGH84_Plant 2_dcd3a-1 mut dcd3b mut_YT YFP514_EM50 _Exposure 600_100X_4_MMStack_Pos0.ome-3.tif	702.59	1206.25	0.58246	0.41754	Cell 1_20230713_LGH84_Plant 2_dcd3a-1 mut dcd3b mut_YT YFP514_EM50 _Exposure 600_100X_4_MMStack_Pos0.ome-2.tif	7	25.28	11.95	1132.6	76.61	0.1572
	LGH84-2	20230713_LGH84_Plant 2_dcd3a-1 mut dcd3b mut_YT YFP514_EM50 _Exposure 600_100X_4_MMStack_Pos0.ome	dcd3a-1/dcd3a-1, dcd3b/dcd3b	14	2	1176.3	9	2	0.00382556	Cell 2_20230713_LGH84_Plant 2_dcd3a-1 mut dcd3b mut_YT YFP514_EM50 _Exposure 600_100X_4_MMStack_Pos0.ome-3.tif	691.553	1167.65	0.592259	0.407741	Cell 2_20230713_LGH84_Plant 2_dcd3a-1 mut dcd3b mut_YT YFP514_EM50 _Exposure 600_100X_4_MMStack_Pos0.ome-2.tif	8	29.54	9.76	1092.4	-81.1	0.143
	LGH84-2	20230713_LGH84_Plant 2_dcd3a-1 mut dcd3b mut_YT YFP514_EM50 _Exposure 600_100X_5_MMStack_Pos0.ome	dcd3a-1/dcd3a-1, dcd3b/dcd3b	15	1	1055.3	9	2	0.00426419	Cell 1_20230713_LGH84_Plant 2_dcd3a-1 mut dcd3b mut_YT YFP514_EM50 _Exposure 600_100X_5_MMStack_Pos0.ome-3.tif	627.827	1054.89	0.595157	0.404843	Cell 1_20230713_LGH84_Plant 2_dcd3a-1 mut dcd3b mut_YT YFP514_EM50 _Exposure 600_100X_5_MMStack_Pos0.ome-2.tif	9	19.82	13.37	990.53	55.66	0.1031
	LGH84-2	20230713_LGH84_Plant 2_dcd3a-1 mut dcd3b mut_YT YFP514_EM50 _Exposure 600_100X_5_MMStack_Pos0.ome	dcd3a-1/dcd3a-1, dcd3b/dcd3b	16	2	960.03	9	2	0.00468735	Cell 2_20230713_LGH84_Plant 2_dcd3a-1 mut dcd3b mut_YT YFP514_EM50 _Exposure 600_100X_5_MMStack-2.tif	644.644	953.654	0.675973	0.324027	Cell 2_20230713_LGH84_Plant 2_dcd3a-1 mut dcd3b mut_YT YFP514_EM50 _Exposure 600_100X_5_MMStack-1.tif	1	32.83	7.24	910.14	78.21	0.1431
	LGH84-3	20230714_LGH84_Plant #3_dcd3a-1 mut dcd3b mut_YT YFP514_EM50 _Exposure 500_100X_3_MMStack_Pos0.ome	dcd3a-1/dcd3a-1, dcd3b/dcd3b	17	1	778.995	6	2	0.00385112	Cell 1_20230714_LGH84_Plant #3_dcd3a-1 mut dcd3b mut_YT YFP514_EM50 _Exposure 500_100X_3_MMStack_Pos0.ome-3.tif	392.35	772.171	0.508113	0.491887	Cell 1_20230714_LGH84_Plant #3_dcd3a-1 mut dcd3b mut_YT YFP514_EM50 _Exposure 500_100X_3_MMStack_Pos0.ome-2.tif	1	15.95	12	752.52	76.31	0.1318
	LGH84-3	20230714_LGH84_Plant #3_dcd3a-1 mut dcd3b mut_YT YFP514_EM50 _Exposure 500_100X_3_MMStack_Pos0.ome	dcd3a-1/dcd3a-1, dcd3b/dcd3b	18	2	803.419	7	2	0.00435638	Cell 2_20230714_LGH84_Plant #3_dcd3a-1 mut dcd3b mut_YT YFP514_EM50 _Exposure 500_100X_3_MMStack_Pos0.ome-3.tif	466.144	801.89	0.581307	0.418693	Cell 2_20230714_LGH84_Plant #3_dcd3a-1 mut dcd3b mut_YT YFP514_EM50 _Exposure 500_100X_3_MMStack_Pos0.ome-2.tif	2	17.79	11.05	734.29	76.46	0.0948
	LGH84-3	20230714_LGH84_Plant #3_dcd3a-1 mut dcd3b mut_YT YFP514_EM50 _Exposure 500_100X_4_MMStack_Pos0.ome	dcd3a-1/dcd3a-1, dcd3b/dcd3b	19	1	838.022	6	2	0.00357986	Cell 1_20230714_LGH84_Plant #3_dcd3a-1 mut dcd3b mut_YT YFP514_EM50 _Exposure 500_100X_4_MMStack_Pos0.ome-3.tif	374.899	830.565	0.451378	0.548622	Cell 1_20230714_LGH84_Plant #3_dcd3a-1 mut dcd3b mut_YT YFP514_EM50 _Exposure 500_100X_4_MMStack_Pos0.ome-2.tif	3	24.97	8.32	746.67	-78.12	0.1024
	LGH84-3	20230714_LGH84_Plant #3_dcd3a-1 mut dcd3b mut_YT YFP514_EM50 _Exposure 500_100X_4_MMStack_Pos0.ome	dcd3a-1/dcd3a-1, dcd3b/dcd3b	20	2	939.746	6	2	0.00319235	Cell 2_20230714_LGH84_Plant #3_dcd3a-1 mut dcd3b mut_YT YFP514_EM50 _Exposure 500_100X_4_MMStack_Pos0.ome-3.tif	470.88	933.183	0.504595	0.495405	Cell 2_20230714_LGH84_Plant #3_dcd3a-1 mut dcd3b mut_YT YFP514_EM50 _Exposure 500_100X_4_MMStack_Pos0.ome-2.tif	4	27.99	8.15	881.99	64.85	0.1326
	LGH83-1	20230712_LGH83_Plant 1_dcd3a-1 het dcd3b het_YT YFP514_EM50 _Exposure 600_100X_6_MMStack_Pos0.ome	DCD3A-1/dcd3a-1, DCD3B/dcd3b	1	1	749.388	3	1	0.00400327	Cell 1_20230712_LGH83_Plant 1_dcd3a-1 het dcd3b het_YT YFP514_EM50 _Exposure 600_100X_6_MMStack-2.tif	391.53	741.52	0.52801	0.47199	Cell 1_20230712_LGH83_Plant 1_dcd3a-1 het dcd3b het_YT YFP514_EM50 _Exposure 600_100X_6_MMStack-1.tif	5	15.53	11.67	679.88	59.63	0.1375
	LGH83-1	20230712_LGH83_Plant 1_dcd3a-1 het dcd3b het_YT YFP514_EM50 _Exposure 600_100X_7_MMStack_Pos0.ome	DCD3A-1/dcd3a-1, DCD3B/dcd3b	2	1	763.408	4	2	0.00261983	Cell 1_20230712_LGH83_Plant 1_dcd3a-1 het dcd3b het_YT YFP514_EM50 _Exposure 600_100X_7_MMStack_Pos0.ome-3.tif	377.099	760.089	0.496124	0.503876	Cell 1_20230712_LGH83_Plant 1_dcd3a-1 het dcd3b het_YT YFP514_EM50 _Exposure 600_100X_7_MMStack_Pos0.ome-2.tif	6	20.18	9.38	681.34	43.73	0.07
	LGH83-1	20230712_LGH83_Plant 1_dcd3a-1 het dcd3b het_YT YFP514_EM50 _Exposure 600_100X_7_MMStack_Pos0.ome	DCD3A-1/dcd3a-1, DCD3B/dcd3b	3	2	690.285	11	2	0.00796772	Cell 2_20230712_LGH83_Plant 1_dcd3a-1 het dcd3b het_YT YFP514_EM50 _Exposure 600_100X_7_MMStack_Pos0.ome-3.tif	409.279	687.004	0.595745	0.404255	Cell 2_20230712_LGH83_Plant 1_dcd3a-1 het dcd3b het_YT YFP514_EM50 _Exposure 600_100X_7_MMStack_Pos0.ome-2.tif	7	18.39	9.49	615.89	75.83	0.1993
	LGH83-1	20230712_LGH83_Plant 1_dcd3a-1 het dcd3b het_YT YFP514_EM50 _Exposure 600_100X_6_MMStack_Pos0.ome	DCD3A-1/dcd3a-1, DCD3B/dcd3b	4	2	664.183	7	2	0.00526963	Cell 2_20230712_LGH83_Plant 1_dcd3a-1 het dcd3b het_YT YFP514_EM50 _Exposure 600_100X_6_MMStack_Pos0.ome-3.tif	327.17	655.085	0.499431	0.500569	Cell 2_20230712_LGH83_Plant 1_dcd3a-1 het dcd3b het_YT YFP514_EM50 _Exposure 600_100X_6_MMStack_Pos0.ome-2.tif	8	27.53	5.75	587.74	67.12	0.0957
	LGH83-2	20230713_LGH83_Plant 2_dcd3a-1 het dcd3b het_YT YFP514_EM50 _Exposure 700_100X_2_MMStack_Pos0.ome	DCD3A-1/dcd3a-1, DCD3B/dcd3b	5	1	594.044	4	1	0.00673351	Cell 1_20230713_LGH83_Plant 2_dcd3a-1 het dcd3b het_YT YFP514_EM50 _Exposure 700_100X_2_MMStack_Pos0.ome-3.tif	262.698	587.742	0.446961	0.553039	Cell 1_20230713_LGH83_Plant 2_dcd3a-1 het dcd3b het_YT YFP514_EM50 _Exposure 700_100X_2_MMStack_Pos0.ome-2.tif	9	13.71	10.72	553.36	17.84	0.095
	LGH83-2	20230713_LGH83_Plant 2_dcd3a-1 het dcd3b het_YT YFP514_EM50 _Exposure 700_100X_2_MMStack_Pos0.ome	DCD3A-1/dcd3a-1, DCD3B/dcd3b	6	2	324.261	2	1	0.00616787	20230713_LGH83_Plant 2_dcd3a-1 het dcd3b het_YT YFP514_EM50 _Exposure 700_100X_2_MMStack_Pos0.ome-3.tif	153.741	317.586	0.484091	0.515909	20230713_LGH83_Plant 2_dcd3a-1 het dcd3b het_YT YFP514_EM50 _Exposure 700_100X_2_MMStack_Pos0.ome-2.tif	10	15.81	4.87	289.58	49.92	0.1204
	LGH83-2	20230713_LGH83_Plant 2_dcd3a-1 het dcd3b het_YT YFP514_EM50 _Exposure 700_100X_3_MMStack_Pos0.ome	DCD3A-1/dcd3a-1, DCD3B/dcd3b	7	1	429.34	2	1	0.00465831	Cell 1_20230713_LGH83_Plant 2_dcd3a-1 het dcd3b het_YT YFP514_EM50 _Exposure 700_100X_3-2.tif	230.891	425.76	0.542302	0.457698	Cell 1_20230713_LGH83_Plant 2_dcd3a-1 het dcd3b het_YT YFP514_EM50 _Exposure 700_100X_3-1.tif	1	16.61	6.36	401.71	-8.36	0.1323
	LGH83-2	20230713_LGH83_Plant 2_dcd3a-1 het dcd3b het_YT YFP514_EM50 _Exposure 700_100X_3_MMStack_Pos0.ome	DCD3A-1/dcd3a-1, DCD3B/dcd3b	8	2	456.52	3	1	0.00657145	Cell 2_20230713_LGH83_Plant 2_dcd3a-1 het dcd3b het_YT YFP514_EM50 _Exposure 700_100X_3_MMStack_Pos0.ome-3.tif	270.715	452.832	0.597826	0.402174	Cell 2_20230713_LGH83_Plant 2_dcd3a-1 het dcd3b het_YT YFP514_EM50 _Exposure 700_100X_3_MMStack_Pos0.ome-2.tif	2	17.81	6.08	406.03	-49.93	0.011
	LGH83-2	20230713_LGH83_Plant 2_dcd3a-1 het dcd3b het_YT YFP514_EM50 _Exposure 700_100X_4_MMStack_Pos0.ome	DCD3A-1/dcd3a-1, DCD3B/dcd3b	9	1	569.25	4	1	0.00702679	Cell 1_20230713_LGH83_Plant 2_dcd3a-1 het dcd3b het_YT YFP514_EM50 _Exposure 700_100X_4_MMStack_Pos0.ome-3.tif	307.519	566.786	0.542566	0.457434	Cell 1_20230713_LGH83_Plant 2_dcd3a-1 het dcd3b het_YT YFP514_EM50 _Exposure 700_100X_4_MMStack_Pos0.ome-2.tif	3	15.31	8.96	521	51.2	0.0991
	LGH83-3	20230714_LGH83_Plant #3_dcd3a-1 het dcd3b het_YT YFP514_EM100 _Exposure 500_100X_1_MMStack_Pos0.ome	DCD3A-1/dcd3a-1, DCD3B/dcd3b	10	1	1145.65	5	1	0.00436433	Cell 1_20230714_LGH83_Plant #3_dcd3a-1 het dcd3b het_YT YFP514_EM100 _Exposure 500_100X_1-2.tif	751.476	1140.13	0.659112	0.340888	Cell 1_20230714_LGH83_Plant #3_dcd3a-1 het dcd3b het_YT YFP514_EM100 _Exposure 500_100X_1-1.tif	1	28.22	10.04	1065.93	-19.49	0.089
	LGH83-3	20230714_LGH83_Plant #3_dcd3a-1 het dcd3b het_YT YFP514_EM100 _Exposure 500_100X_1_MMStack_Pos0.ome	DCD3A-1/dcd3a-1, DCD3B/dcd3b	11	2	1159.75	6	1	0.00517353	Cell 2_20230714_LGH83_Plant #3_dcd3a-1 het dcd3b het_YT YFP514_EM100 _Exposure 500_100X_1_MMStack_Pos0.ome-3.tif	670.858	1152.66	0.582007	0.417993	Cell 2_20230714_LGH83_Plant #3_dcd3a-1 het dcd3b het_YT YFP514_EM100 _Exposure 500_100X_1_MMStack_Pos0.ome-2.tif	2	32.34	8.79	1030.51	47.24	0.0485
	LGH83-3	20230714_LGH83_Plant #3_dcd3a-1 het dcd3b het_YT YFP514_EM100 _Exposure 500_100X_2_MMStack_Pos0.ome	DCD3A-1/dcd3a-1, DCD3B/dcd3b	12	1	1008.65	5	1	0.00495712	20230714_LGH83_Plant #3_dcd3a-1 het dcd3b het_YT YFP514_EM100 _Exposure 500_100X_2_MMStack_Pos0.ome-3.tif	512.866	997.505	0.514149	0.485851	20230714_LGH83_Plant #3_dcd3a-1 het dcd3b het_YT YFP514_EM100 _Exposure 500_100X_2_MMStack_Pos0.ome-2.tif	3	23.34	11.06	895.11	88.27	0.211
	LGH83-3	20230714_LGH83_Plant #3_dcd3a-1 het dcd3b het_YT YFP514_EM100 _Exposure 500_100X_2_MMStack_Pos0.ome	DCD3A-1/dcd3a-1, DCD3B/dcd3b	13	2	741.89	4	1	0.00539163	Cell 2_20230714_LGH83_Plant #3_dcd3a-1 het dcd3b het_YT YFP514_EM100 _Exposure 500_100X_2_MMStack_Pos0.ome-3.tif	384.892	738.313	0.521313	0.478687	Cell 2_20230714_LGH83_Plant #3_dcd3a-1 het dcd3b het_YT YFP514_EM100 _Exposure 500_100X_2_MMStack_Pos0.ome-2.tif	4	21.81	8.37	689.69	-53.79	0.1612
	LGH83-3	20230714_LGH83_Plant #3_dcd3a-1 het dcd3b het_YT YFP514_EM100 _Exposure 600_100X_4_MMStack_Pos0.ome	DCD3A-1/dcd3a-1, DCD3B/dcd3b	14	1	1126.19	5	1	0.00443976	Cell 1_20230714_LGH83_Plant #3_dcd3a-1 het dcd3b het_YT YFP514_EM100 _Exposure 600_100X_4-2.tif	577.748	1116.87	0.517294	0.482706	Cell 1_20230714_LGH83_Plant #3_dcd3a-1 het dcd3b het_YT YFP514_EM100 _Exposure 600_100X_4-1.tif	1	27.67	9.96	1046.54	74.8	0.1454
	LGH83-3	20230714_LGH83_Plant #3_dcd3a-1 het dcd3b het_YT YFP514_EM100 _Exposure 600_100X_5_MMStack_Pos0.ome	DCD3A-1/dcd3a-1, DCD3B/dcd3b	15	1	983.224	4	1	0.00406825	Cell 1_20230714_LGH83_Plant #3_dcd3a-1 het dcd3b het_YT YFP514_EM100 _Exposure 600_100X_5_MMStack_Pos0.ome-3.tif	566.114	977.258	0.579289	0.420711	Cell 1_20230714_LGH83_Plant #3_dcd3a-1 het dcd3b het_YT YFP514_EM100 _Exposure 600_100X_5_MMStack_Pos0.ome-2.tif	2	27.7	8.68	904.36	74.13	0.1054
	KGH38-5	20220309_KGH38 Ind5_dcd3a-3a_dcd3b-3b_YT_YFP514_Exposure400_EM200_100X_4_MMStack_Pos0.ome	dcd3a-2/dcd3a-2, dcd3b/dcd3b	1	1	1006.19	2	2	0.000993844	Cell 1_20220309_KGH38 Ind5_dcd3a-3a_dcd3b-3b_YT_YFP514_Exposure400_EM200_100X_4_MMStack_Pos0.ome-1.tif	376.353	1001.27	0.375875	0.624125	FibrilTool_Cell 1_20220309_KGH38 Ind5_dcd3a-3a_dcd3b-3b_YT_YFP514_Exposure400_EM200_100X_4_MMStack_Pos0	16	26.04	9.3	926.32	-11.34	0.1411
	KGH38-5	20220309_KGH38 Ind5_dcd3a-3a_dcd3b-3b_YT_YFP514_Exposure400_EM200_100X_4_MMStack_Pos0.ome	dcd3a-2/dcd3a-2, dcd3b/dcd3b	2	2	975.282	0	2	0	Cell 2_20220309_KGH38 Ind5_dcd3a-3a_dcd3b-3b_YT_YFP514_Exposure400_EM200_100X_4_MMStack_Pos0-1.ome	372.699	965.512	0.386012	0.613988	FibrilTool_Cell 2_20220309_KGH38 Ind5_dcd3a-3a_dcd3b-3b_YT_YFP514_Exposure400_EM200_100X_4	17	18.11	13.18	923.75	16.74	0.0658
	KGH38-5	20220309_KGH38 Ind5_dcd3a-3a_dcd3b-3b_YT_YFP514_Exposure400_EM200_100X_4_MMStack_Pos0.ome	dcd3a-2/dcd3a-2, dcd3b/dcd3b	3	3	802.822	1	2	0.000622803	Cell 3_20220309_KGH38 Ind5_dcd3a-3a_dcd3b-3b_YT_YFP514_Exposure400_EM200_100X_4_MMStack_Pos0-1.tif	282.311	796.93	0.354249	0.645751	FibrilTool_Cell3	18	15.05	13.27	767.85	-17.35	0.0602
	KGH39-1	20220310_KGH39 Ind1_dcd3a-3a_dcd3b-3b_YT_YFP514_Exposure400_EM152_100X_2_MMStack_Pos0.ome	dcd3a-2/dcd3a-2, dcd3b/dcd3b	4	1	664.705	2	2	0.00150443	Cell 1_20220310_KGH39 Ind1_dcd3a-3a_dcd3b-3b_YT_YFP514_Exposure400_EM152_100X_2_MMStack_Pos0.ome-1.tif	232.792	661.2	0.352075	0.647925	FibrilTool_Cell1	19	13.83	11.9	610.94	72.45	0.1243
	KGH39-1	20220310_KGH39 Ind1_dcd3a-3a_dcd3b-3b_YT_YFP514_Exposure400_EM152_100X_2_MMStack_Pos0.ome	dcd3a-2/dcd3a-2, dcd3b/dcd3b	5	2	751.438	1	2	0.000665391	Cell 2_20220310_KGH39 Ind1_dcd3a-3a_dcd3b-3b_YT_YFP514_Exposure400_EM152_100X_2_MMStack_Pos0-1.ome	264.898	751.438	0.352521	0.647479	FibrilTool_Cell2	20	21.93	8.47	721.98	80.94	0.0383
	KGH39-1	20220310_KGH39 Ind1_dcd3a-3a_dcd3b-3b_YT_YFP514_Exposure400_EM152_100X_3_MMStack_Pos0.ome	dcd3a-2/dcd3a-2, dcd3b/dcd3b	6	1	824.11	1	2	0.000606715	Cell 1_20220310_KGH39 Ind1_dcd3a-3a_dcd3b-3b_YT_YFP514_Exposure400_EM152_100X_3_MMStack_Pos0.ome-1.tif	315.908	816.246	0.387026	0.612974	FibrilTool_Cell1	21	19.16	10.57	766.02	74.5	0.0654
	KGH38-10	20220310_KGH38 Ind10_dcd3a-3a_dcd3b-3b_YT_YFP514_Exposure300_EM152_100X_4_MMStack_Pos0.ome	dcd3a-2/dcd3a-2, dcd3b/dcd3b	7	1	639.498	1	2	0.000781863	Cell 1_20220310_KGH38 Ind10_dcd3a-3a_dcd3b-3b_YT_YFP514_Exposure300_EM152_100X_4_MMStack_Pos0.ome-1.tif	194.236	631.668	0.307497	0.692503	FibrilTool Cell 1	22	21.48	7.49	538	6.49	0.2194
	KGH38-10	20220310_KGH38 Ind10_dcd3a-3a_dcd3b-3b_YT_YFP514_Exposure300_EM152_100X_4_MMStack_Pos0.ome	dcd3a-2/dcd3a-2, dcd3b/dcd3b	8	2	325.715	1	2	0.00153508	Cell 2_20220310_KGH38 Ind10_dcd3a-3a_dcd3b-3b_YT_YFP514_Exposure300_EM152_100X_4_MMStack_Pos0.ome-1.tif	142.89	321.614	0.44429	0.55571	FibrilTool_Cell 2	23	12.6	6.67	277.09	-5.99	0.1382
	KGH38-10	20220310_KGH38 Ind10_dcd3a-3a_dcd3b-3b_YT_YFP514_Exposure300_EM152_100X_4_MMStack_Pos0.ome	dcd3a-2/dcd3a-2, dcd3b/dcd3b	9	3	351.258	1	2	0.00142345	Cell 3_20220310_KGH38 Ind10_dcd3a-3a_dcd3b-3b_YT_YFP514_Exposure300_EM152_100X_4_MMStack_Pos0.ome-1.tif	152.473	347.343	0.438969	0.561031	FibrilTool_Cell3	24	13.2	6.82	324.22	-7.18	0.2005
	KGH38-10	20220310_KGH38 Ind10_dcd3a-3a_dcd3b-3b_YT_YFP514_Exposure400_EM152_100X_5_MMStack_Pos0.ome	dcd3a-2/dcd3a-2, dcd3b/dcd3b	10	1	919.24	8	2	0.00435142	Cell1_20220310_KGH38 Ind10_dcd3a-3a_dcd3b-3b_YT_YFP514_Exposure400_EM152_100X_5_MMStack_Pos0.ome-2.tif	365.763	912.525	0.400825	0.599175	FibrilTool_Cell1_20220310_KGH38 Ind10_dcd3a-3a_dcd3b-3b_YT_YFP514_Exposure400_EM152_100X_5	25	17.8	12.64	873.11	-80.22	0.1192
	KGH38-10	20220310_KGH38 Ind10_dcd3a-3a_dcd3b-3b_YT_YFP514_Exposure400_EM152_100X_5_MMStack_Pos0.ome	dcd3a-2/dcd3a-2, dcd3b/dcd3b	11	2	921.4	3	2	0.00162796	20220310_KGH38 Ind10_dcd3a-3a_dcd3b-3b_YT_YFP514_Exposure400_EM152_100X_5_MMStack_Pos0.ome-1.tif	407.787	918.789	0.443831	0.556169	FibrilTool_Cell 2_20220310_KGH38 Ind10_dcd3a-3a_dcd3b-3b_YT_YFP514_Exposure400_EM152_100X_5	26	21.53	10.69	875.31	-87.9	0.1713
	KGH50-8	20220323_KGH50 Ind 8_dcd3a-dcd3a dcd3b-dcd3b_YT_YFP514_exposure 300_EM200_100x_7_MMStack_Pos0.ome	dcd3a-2/dcd3a-2, dcd3b/dcd3b	12	1	637.97	3	2	0.00235121	20220323_KGH50 Ind 8_dcd3a-dcd3a dcd3b-dcd3b_YT_YFP514_exposure 300_EM200_100x_7_MMStack_Pos0.ome-1.tif	260.199	630.363	0.412777	0.587223	FibrilTool_Cell1	27	15.5	10.07	593.15	0.33	0.0829
	KGH50-8	20220323_KGH50 Ind 8_dcd3a-dcd3a dcd3b-dcd3b_YT_YFP514_exposure 300_EM200_100x_7_MMStack_Pos0.ome	dcd3a-2/dcd3a-2, dcd3b/dcd3b	13	2	636.96	4	2	0.00313992	20220323_KGH50 Ind 8_dcd3a-dcd3a dcd3b-dcd3b_YT_YFP514_exposure 300_EM200_100x_7_MMStack_Pos0.ome-1.tif	240.847	632.6	0.380725	0.619275	FibrilTool_Cell2	28	11.22	13.84	598.26	-9.9	0.0704
	KGH50-8	20220323_KGH50 Ind 8_dcd3a-dcd3a dcd3b-dcd3b_YT_YFP514_exposure 300_EM200_100x_7_MMStack_Pos0.ome	dcd3a-2/dcd3a-2, dcd3b/dcd3b	14	3	804.72	2	2	0.00124267	20220323_KGH50 Ind 8_dcd3a-dcd3a dcd3b-dcd3b_YT_YFP514_exposure 300_EM200_100x_7_MMStack_Pos0.ome-2.tif	379.746	795.402	0.477427	0.522573	FirbilTool_Cell3	29	24.84	8.01	773.21	-3.27	0.0983
	KGH187-1	08-31-22_KGH187_dcd3a-2 mut dcd3b mut YT_Plant 1_YFP514_exposure 200_em gain 200_6_MMStack_Pos0.ome	dcd3a-2/dcd3a-2, dcd3b/dcd3b	15	1	662.17	2	2	0.00151019	08-31-22_KGH187_dcd3a-2 mut dcd3b mut YT_Plant 1_YFP514_exposure 200_em gain 200_6_MMStack_Pos0.ome-1.tif	271.759	658.441	0.412731	0.587269	FibrilTool_Cell1	30	20.42	7.69	510.26	-6.54	0.0491
	KGH187-1	08-31-22_KGH187_dcd3a-2 mut dcd3b mut YT_Plant 1_YFP514_exposure 200_em gain 200_6_MMStack_Pos0.ome	dcd3a-2/dcd3a-2, dcd3b/dcd3b	16	2	1307.41	7	2	0.00267705	08-31-22_KGH187_dcd3a-2 mut dcd3b mut YT_Plant 1_YFP514_exposure 200_em gain 200_6_MMStack_Pos0.ome-2.tif	650.871	1293.39	0.503229	0.496771	FibrilTool_Cell2	31	35.37	9.36	1134.73	-86.19	0.132
	KGH187-1	08-31-22_KGH187_dcd3a-2 mut dcd3b mut YT_Plant 1_YFP514_exposure 200_em gain 200_6_MMStack_Pos0.ome	dcd3a-2/dcd3a-2, dcd3b/dcd3b	17	3	531.36	5	2	0.00470491	08-31-22_KGH187_dcd3a-2 mut dcd3b mut YT_Plant 1_YFP514_exposure 200_em gain 200_6_MMStack_Pos0.ome-2.tif	241.779	528.006	0.45791	0.54209	FibrilTool_Cell3	32	23.29	5.8	481.1	-15.02	0.0075
	KGH187-1	08-31-22_KGH187_dcd3a-2 mut dcd3b mut YT_Plant 1_YFP514_exposure 200_em gain 200_6_MMStack_Pos0.ome	dcd3a-2/dcd3a-2, dcd3b/dcd3b	18	4	518.12	4	2	0.00386011	08-31-22_KGH187_dcd3a-2 mut dcd3b mut YT_Plant 1_YFP514_exposure 200_em gain 200_6_MMStack_Pos0.ome-2.tif	237.64	512.009	0.464132	0.535868
	KGH50-8	20220323_KGH50 Ind 8_dcd3a-dcd3a dcd3b-dcd3b_YT_YFP514_exposure 300_EM200_100x_2_MMStack_Pos0.ome	dcd3a-2/dcd3a-2, dcd3b/dcd3b	19	1	1519.96	4	1	0.00263165	20220323_KGH50 Ind 8_dcd3a-dcd3a dcd3b-dcd3b_YT_YFP514_exposure 300_EM200_100x_2_MMStack_Pos0.ome-1-2.tif	703.784	1517.64	0.463735	0.536265	FibrilTool_Cell1	33	26.66	14.24	1458.88	-59.26	0.1047
	KGH50-8	20220323_KGH50 Ind 8_dcd3a-dcd3a dcd3b-dcd3b_YT_YFP514_exposure 300_EM200_100x_2_MMStack_Pos0.ome	dcd3a-2/dcd3a-2, dcd3b/dcd3b	20	2	1419.8	7	1	0.00493027	08-31-22_KGH187_dcd3a-2 mut dcd3b mut YT_Plant 1_YFP514_exposure 200_em gain 200_6_MMStack_Pos0.ome-2.tif	650.871	1293.39	0.503229	0.496771	FibrilTool_Cell2	34	23.77	14.96	1348.65	-48.18	0.0315
	KGH187-1	08-31-22_KGH187_dcd3a-2 mut dcd3b mut YT_Plant 1_YFP514_exposure 200_em gain 200_2_MMStack_Pos0.ome	dcd3a-2/dcd3a-2, dcd3b/dcd3b	21	1	1133.5	7	1	0.00617556	08-31-22_KGH187_dcd3a-2 mut dcd3b mut YT_Plant 1_YFP514_exposure 200_em gain 200_2_MMStack_Pos0.ome-1.tif	460.29	1125.52	0.408958	0.591042	FibrilTool_Cell1	35	33.32	8.63	1051.2	-57.42	0.0413
	KGH187-1	08-31-22_KGH187_dcd3a-2 mut dcd3b mut YT_Plant 1_YFP514_exposure 200_em gain 200_2_MMStack_Pos0.ome	dcd3a-2/dcd3a-2, dcd3b/dcd3b	22	2	1066.82	3	1	0.0028121	08-31-22_KGH187_dcd3a-2 mut dcd3b mut YT_Plant 1_YFP514_exposure 200_em gain 200_2_MMStack_Pos0.ome-2.tif	424.418	1063.39	0.399116	0.600884	FibrilTool_Cell2	36	27.83	9.18	973.9	-78.63	0.0795
	KGH187-1	08-31-22_KGH187_dcd3a-2 mut dcd3b mut YT_Plant 2_YFP514_exposure 200_em gain 200_1_MMStack_Pos0.ome.tif:1	dcd3a-2/dcd3a-2, dcd3b/dcd3b	23	1	3073.02	9	1	0.00292872	08-31-22_KGH187_dcd3a-2 mut dcd3b mut YT_Plant 2_YFP514_exposure 200_em gain 200_1_MMStack_Pos0.ome-2.tif	1005.56	3065.71	0.328002	0.671998	FibrilTool_Cell1	37	46.59	16.28	2846.9	74.62	0.0767
	KGH187-1	08-31-22_KGH187_dcd3a-2 mut dcd3b mut YT_Plant 2_YFP514_exposure 200_em gain 200_4_MMStack_Pos0.ome	dcd3a-2/dcd3a-2, dcd3b/dcd3b	24	1	3091.89	10	2	0.00161713	08-31-22_KGH187_dcd3a-2 mut dcd3b mut YT_Plant 2_YFP514_exposure 200_em gain 200_4_MMStack_Pos0.ome-1.tif	1205.13	3144.17	0.38329	0.61671	FibrilTool_Cell1	38	51.73	15.39	2970.52	27.59	0.1056
	KGH38-10	20220310_KGH38 Ind10_dcd3a-3a_dcd3b-3b_YT_YFP514_Exposure400_EM152_100X_8_MMStack_Pos0.ome	dcd3a-2/dcd3a-2, dcd3b/dcd3b	25	1	887.09	5	2	0.0028182	20220310_KGH38 Ind10_dcd3a-3a_dcd3b-3b_YT_YFP514_Exposure400_EM152_100X_8_MMStack_Pos0.ome-2.tif	300.061	878.592	0.341524	0.658476	FibrilTool_Cell1	39	22.3	9.59	831.91	-7.52	0.1605
	KGH45-1	20220316_KGH45 Ind1_DCD3A-DCD3A_DCD3B-DCD3B_YFP514_EM200_Exposure254_100x_2_MMStack_Pos0.ome	DCD3A-2/DCD3A-2, DCD3B/DCD3B	1	1	893.582	10	2	0.00559546	Cell 1_20220316_KGH45 Ind1_DCD3A-DCD3A_DCD3B-DCD3B_YFP514_EM200_Exposure254_100x_2_MMStack_Pos0.ome-2.tif Time: 1	314.491	888.511	0.353953	0.646047	FibrilTool_Cell1	40	25.15	9.1	826.54	-4.48	0.1357
	KGH45-1	20220316_KGH45 Ind1_DCD3A-DCD3A_DCD3B-DCD3B_YFP514_EM200_Exposure254_100x_2_MMStack_Pos0.ome	DCD3A-2/DCD3A-2, DCD3B/DCD3B	2	2	1446.05	16	2	0.00553232	Cell 2_20220316_KGH45 Ind1_DCD3A-DCD3A_DCD3B-DCD3B_YFP514_EM200_Exposure254_100x_2_MMStack_Pos0.ome-1.tif	554.331	1441.61	0.384522	0.615478	Cell2_FibrilTool	41	25.04	14.11	1316.92	7.32	0.1043
	KGH45-1	20220316_KGH45 Ind1_DCD3A-DCD3A_DCD3B-DCD3B_YFP514_EM200_Exposure254_100x_3_MMStack_Pos0.ome.tif:0001-0269-0258:4	DCD3A-2/DCD3A-2, DCD3B/DCD3B	3	1	819.975	12	2	0.0073173	Cell 1_20220316_KGH45 Ind1_DCD3A-DCD3A_DCD3B-DCD3B_YFP514_EM200_Exposure254_100x_3_MMStack_Pos0.ome-1.tif	332.315	816.171	0.407164	0.592836	FibrilTool_Cell1	42	14.63	13.85	780.75	18.34	0.1287
	KGH54-5	20220323_KGH54 Ind 5_DCD3A-DCD3A DCD3B-DCD3B_YT_YFP514_exposure 600_EM200_100x_8_MMStack_Pos0.ome	DCD3A-2/DCD3A-2, DCD3B/DCD3B	4	1	768.7	9	2	0.00585404	Cell 1_20220323_KGH54 Ind 5_DCD3A-DCD3A DCD3B-DCD3B_YT_YFP514_exposure 600_EM200_100x_8_MMStack_Pos0.ome-1.tif	297.674	758.822	0.392285	0.607715	Cell1_FibrilTool	43	17.61	10.69	714.41	2.69	0.1747
	KGH54-5	20220323_KGH54 Ind 5_DCD3A-DCD3A DCD3B-DCD3B_YT_YFP514_exposure 600_EM200_100x_8_MMStack_Pos0.ome	DCD3A-2/DCD3A-2, DCD3B/DCD3B	5	2	817.998	8	2	0.00488999	Cell 2_20220323_KGH54 Ind 5_DCD3A-DCD3A DCD3B-DCD3B_YT_YFP514_exposure 600_EM200_100x_8_MMStack_Pos0.ome-1.tif	298.942	814.754	0.366911	0.633089	Cell2_FibrilTool	44	22.14	9.33	765.16	15.45	0.1356
	KGH54-5	20220323_KGH54 Ind 5_DCD3A-DCD3A DCD3B-DCD3B_YT_YFP514_exposure 600_EM200_100x_8_MMStack_Pos0.ome	DCD3A-2/DCD3A-2, DCD3B/DCD3B	6	3	1318.52	10	2	0.00379212	Cell 3_20220323_KGH54 Ind 5_DCD3A-DCD3A DCD3B-DCD3B_YT_YFP514_exposure 600_EM200_100x_8_MMStack_Pos0.ome-1.tif	541.579	1317.78	0.410979	0.589021	Cell3_ROI	45	35.9	9.03	1199.09	10.48	0.1741
	KGH55-1	20220323_KGH55 Ind 1_DCD3A-DCD3A DCD3B-DCD3B_YT_YFP514_exposure 600_EM200_100x_9_MMStack_Pos0.ome	DCD3A-2/DCD3A-2, DCD3B/DCD3B	7	1	1148.26	10	2	0.0043544	Cell 1_20220323_KGH55 Ind 1_DCD3A-DCD3A DCD3B-DCD3B_YT_YFP514_exposure 600_EM200_100x_9_MMStack_Pos0.ome-1.tif	434.747	1146.03	0.379352	0.620648	FibrilTool_Cell1	46	24.88	11.77	1021.44	-1.5	0.1603
	KGH55-1	20220323_KGH55 Ind 1_DCD3A-DCD3A DCD3B-DCD3B_YT_YFP514_exposure 600_EM200_100x_7_MMStack_Pos0.ome	DCD3A-2/DCD3A-2, DCD3B/DCD3B	8	1	773.886	8	2	0.00516872	Cell 1_20220323_KGH55 Ind 1_DCD3A-DCD3A DCD3B-DCD3B_YT_YFP514_exposure 600_EM200_100x_7_MMStack_Pos0.ome-1.tif	323.925	767.174	0.422232	0.577768	Cell1 FibrilTool	47	15.71	12.3	728.17	-31.33	0.1252
	KGH55-1	20220323_KGH55 Ind 1_DCD3A-DCD3A DCD3B-DCD3B_YT_YFP514_exposure 600_EM200_100x_7_MMStack_Pos0.ome	DCD3A-2/DCD3A-2, DCD3B/DCD3B	9	2	1103.82	10	2	0.00452974	Cell 2_20220323_KGH55 Ind 1_DCD3A-DCD3A DCD3B-DCD3B_YT_YFP514_exposure 600_EM200_100x_7_MMStack_Pos0-1.ome	415.32	1076.71	0.385732	0.614268	Cell 2 FibrilTool	48	35.83	7.36	956.49	-1.15	0.1493
	KGH45-1	20220316_KGH45 Ind1_DCD3A-DCD3A_DCD3B-DCD3B_YFP514_EM254_Exposure600_100x_2_MMStack_Pos0.ome	DCD3A-2/DCD3A-2, DCD3B/DCD3B	10	1	789.398	4	1	0.00506715	Cell 1_20220316_KGH45 Ind1_DCD3A-DCD3A_DCD3B-DCD3B_YFP514_EM254_Exposure600_100x_2_MMStack_Pos0.ome-3.tif	378.702	783.842	0.483136	0.516864	Cell 1_20220316_KGH45 Ind1_DCD3A-DCD3A_DCD3B-DCD3B_YFP514_EM254_Exposure600_100x_2_MMStack_Pos0.ome-2.tif	3	22.35	8.71	706.32	-81.81	0.019
	KGH45-1	20220316_KGH45 Ind1_DCD3A-DCD3A_DCD3B-DCD3B_YFP514_EM254_Exposure600_100x_2_MMStack_Pos0.ome	DCD3A-2/DCD3A-2, DCD3B/DCD3B	11	2	303.305	2	1	0.00659402	Cell 2_20220316_KGH45 Ind1_DCD3A-DCD3A_DCD3B-DCD3B_YFP514_EM254_Exposure600_100x_2_MMStack_Pos0.ome-3.tif	173.876	299.651	0.580264	0.419736	Cell 2_20220316_KGH45 Ind1_DCD3A-DCD3A_DCD3B-DCD3B_YFP514_EM254_Exposure600_100x_2_MMStack_Pos0.ome-2.tif	4	16	4.55	254.12	2.12	0.1064
	KGH45-3	20220317_KGH45 Ind3_DCD3A-DCD3A_DCD3B-DCD3B_YFP514_EM200_Exposure600_100x_4_MMStack_Pos0.ome	DCD3A-2/DCD3A-2, DCD3B/DCD3B	12	1	926.023	5	1	0.00539943	20220317_KGH45 Ind3_DCD3A-DCD3A_DCD3B-DCD3B_YFP514_EM200_Exposure600_100x_4_MMStack_Pos0.ome-3.tif	488.853	917	0.5331	0.4669	20220317_KGH45 Ind3_DCD3A-DCD3A_DCD3B-DCD3B_YFP514_EM200_Exposure600_100x_4_MMStack_Pos0.ome-2.tif	5	20.42	11.29	847.46	22	0.12
	KGH54-5	20220323_KGH54 Ind 5_DCD3A-DCD3A DCD3B-DCD3B_YT_YFP514_exposure 600_EM200_100x_5_MMStack_Pos0.ome	DCD3A-2/DCD3A-2, DCD3B/DCD3B	13	1	813.337	5	1	0.00614751	20220323_KGH54 Ind 5_DCD3A-DCD3A DCD3B-DCD3B_YT_YFP514_exposure 600_EM200_100x_5_MMStack_Pos0.ome-3.tif	365.465	808.863	0.451826	0.548174	20220323_KGH54 Ind 5_DCD3A-DCD3A DCD3B-DCD3B_YT_YFP514_exposure 600_EM200_100x_5_MMStack_Pos0.ome-2.tif	6	18.03	11.15	738.98	-4.67	0.1315
	KGH55-1	20220323_KGH55 Ind 1_DCD3A-DCD3A DCD3B-DCD3B_YT_YFP514_exposure 600_EM200_100x_4_MMStack_Pos0.ome	DCD3A-2/DCD3A-2, DCD3B/DCD3B	14	1	1086.89	6	1	0.00552036	Cell 1_20220323_KGH55 Ind 1_DCD3A-DCD3A DCD3B-DCD3B_YT_YFP514_exposure 600_EM200_100x_4_MMStack_Pos0.ome-3.tif	590.762	1082.71	0.545633	0.454367	Cell 1_20220323_KGH55 Ind 1_DCD3A-DCD3A DCD3B-DCD3B_YT_YFP514_exposure 600_EM200_100x_4_MMStack_Pos0.ome-2.tif	7	23.48	11.53	1013.65	-43.44	0.0907
	KGH55-1	20220323_KGH55 Ind 1_DCD3A-DCD3A DCD3B-DCD3B_YT_YFP514_exposure 600_EM200_100x_4_MMStack_Pos0.ome	DCD3A-2/DCD3A-2, DCD3B/DCD3B	15	2	613.62	3	1	0.00488902	Cell 2_20220323_KGH55 Ind 1_DCD3A-DCD3A DCD3B-DCD3B_YT_YFP514_exposure 600_EM200_100x_4_MMStack_Pos0.ome-3.tif	356.553	607.915	0.586518	0.413482	Cell 2_20220323_KGH55 Ind 1_DCD3A-DCD3A DCD3B-DCD3B_YT_YFP514_exposure 600_EM200_100x_4_MMStack_Pos0.ome-2.tif	8	13.2	11.29	574.21	-83.5	0.1585
	KGH44-4	20220317_KGH44 Ind4_DCD3A-dcd3a_DCD3B-dcd3b_YFP514_EM200_Exposure600_100x_3_MMStack_Pos0.ome	DCD3A-2/dcd3a-2, DCD3B/dcd3b	1	1	1791.71	15	2	0.00418594	Cell 1_20220317_KGH44 Ind4_DCD3A-dcd3a_DCD3B-dcd3b_YFP514_EM200_Exposure600_100x_3_MMStack_Pos0-1.ome	678.614	1780.15	0.381211	0.618789	Cell1 Anisotropy	49	29.92	14.92	1741.9	5.22	0.186
	KGH44-4	20220317_KGH44 Ind4_DCD3A-dcd3a_DCD3B-dcd3b_YFP514_EM200_Exposure600_100x_3_MMStack_Pos0.ome	DCD3A-2/dcd3a-2, DCD3B/dcd3b	2	2	1804.99	12	2	0.00332412	Cell 2_20220317_KGH44 Ind4_DCD3A-dcd3a_DCD3B-dcd3b_YFP514_EM200_Exposure600_100x_3_MMStack_Pos0.ome-1-1.tif	577.935	1798.8	0.321289	0.678711	Cell 2 Anisotropy	50	32.2	14.01	1710.98	-20.84	0.146
	KGH44-4	20220317_KGH44 Ind4_DCD3A-dcd3a_DCD3B-dcd3b_YFP514_EM200_Exposure600_100x_3_MMStack_Pos0.ome	DCD3A-2/dcd3a-2, DCD3B/dcd3b	3	3	1832.4	9	2	0.0024558	Cell 3_20220317_KGH44 Ind4_DCD3A-dcd3a_DCD3B-dcd3b_YFP514_EM200_Exposure600_100x_3_MMStack_Pos0.ome-1.tif	671.343	1815.95	0.369692	0.630308	Cell 3 Anisotropy	51	46.93	9.77	1739.73	-15.8	0.0781
	KGH43-1	20220316_KGH43 Ind1_DCD3A-dcd3a_DCD3-dcd3b_YFP514_EM200_Exposure400_100x_11_MMStack_Pos0.ome	DCD3A-2/dcd3a-2, DCD3B/dcd3b	4	1	3102.37	22	2	0.00354568	CELL1_20220316_KGH43 Ind1_DCD3A-dcd3a_DCD3-dcd3b_YFP514_EM200_Exposure400_100x_11_MMStack_Pos0.ome-1.tif	1225.97	3111.17	0.394055	0.605945	Cell 1 Anisotropy	64	41.34	16.92	1985.47	-3.35	0.2375
	KGH43-1	20220316_KGH43 Ind1_DCD3A-dcd3a_DCD3-dcd3b_YFP514_EM200_Exposure400_100x_11_MMStack_Pos0.ome	DCD3A-2/dcd3a-2, DCD3B/dcd3b	5	2	1434.94	15	2	0.00522671	CELL2_20220316_KGH43 Ind1_DCD3A-dcd3a_DCD3-dcd3b_YFP514_EM200_Exposure400_100x_11_MMStack_Pos0.ome-1.tif	604.596	1421.51	0.425319	0.574681	CEll 2 Anisotropy	65	40.33	9.41	1061.98	9.46	0.2314
	KGH43-1	20220316_KGH43 Ind1_DCD3A-dcd3a_DCD3-dcd3b_YFP514_EM200_Exposure400_100x_11_MMStack_Pos0.ome	DCD3A-2/dcd3a-2, DCD3B/dcd3b	6	3	1320.5	23	2	0.00870883	CELL3_20220316_KGH43 Ind1_DCD3A-dcd3a_DCD3-dcd3b_YFP514_EM200_Exposure400_100x_11_MMStack_Pos0.ome-1.tif	594.267	1518.24	0.391419	0.608581	CEll 3 Anisotropy	66	35.54	9.96	1130.59	-21.11	0.214
	KGH51-2	20220323_KGH51 Ind 2_DCD3A-dcd3a DCD3B-dcd3b_YT_YFP514_exposure 600_EM200_100x_4_MMStack_Pos0.ome	DCD3A-2/dcd3a-2, DCD3B/dcd3b	7	1	813.785	12	2	0.00737295	Cell 1_20220323_KGH51 Ind 2_DCD3A-dcd3a DCD3B-dcd3b_YT_YFP514_exposure 600_EM200_100x_4_MMStack_Pos0.ome-1.tif	306.959	812.144	0.377961	0.622039	Anisotropy Cell 1	52	17.28	11.59	781.9	-8.05	0.0919
	KGH51-2	20220323_KGH51 Ind 2_DCD3A-dcd3a DCD3B-dcd3b_YT_YFP514_exposure 600_EM200_100x_4_MMStack_Pos0.ome	DCD3A-2/dcd3a-2, DCD3B/dcd3b	8	2	1125.22	11	2	0.00488794	Cell 2_20220323_KGH51 Ind 2_DCD3A-dcd3a DCD3B-dcd3b_YT_YFP514_exposure 600_EM200_100x_4_MMStack_Pos0.ome-1.tif	421.957	1119.25	0.376999	0.623001	Cell 2 Anisotropy	53	25.84	10.66	1072.12	-24.1	0.0105
	KGH51-2	20220323_KGH51 Ind 2_DCD3A-dcd3a DCD3B-dcd3b_YT_YFP514_exposure 600_EM200_100x_4_MMStack_Pos0.ome	DCD3A-2/dcd3a-2, DCD3B/dcd3b	9	3	1179.51	13	2	0.00551076	Cell 3_20220323_KGH51 Ind 2_DCD3A-dcd3a DCD3B-dcd3b_YT_YFP514_exposure 600_EM200_100x_4_MMStack_Pos0.ome-1.tif	405.401	1167.13	0.347348	0.652652	Cell 3 Anisotropy	54	30.17	9.61	1115.49	34.83	0.0528
	KGH182-1	08-31-22_KGH182_dcd3a-2 het dcd3b het YT_YFP514_exposure 300_em gain 200_6_MMStack_Pos0.ome	DCD3A-2/dcd3a-2, DCD3B/dcd3b	10	1	1741.56	13	0.967	0.00771931	08-31-22_KGH182_dcd3a-2 het dcd3b het YT_YFP514_exposure 300_em gain 200_6_MMStack_Pos0.ome-2.tif	764.862	1735.59	0.440692	0.559308	Anisotropy_Cell 1_08-31-22_KGH182_dcd3a-2 het dcd3b het YT_YFP514_exposure 300_em gain 200_6	56	42.13	10.23	1671.35	82.41	0.0462
	KGH182-1	08-31-22_KGH182_dcd3a-2 het dcd3b het YT_YFP514_exposure 300_em gain 200_6_MMStack_Pos0.ome	DCD3A-2/dcd3a-2, DCD3B/dcd3b	11	2	854.21	10	0.967	0.0121062	08-31-22_KGH182_dcd3a-2 het dcd3b het YT_YFP514_exposure 300_em gain 200_6_MMStack_Pos0.ome-2.tif	337.909	845.704	0.399559	0.600441	Anisotropy_Cell 2_DUP_08-31-22_KGH182_dcd3a-2 het dcd3b het YT_YFP514_exposure 300_em gain 200_6	55	31.16	6.51	799.69	-61.9	0.1459
	KGH182-1	08-31-22_KGH182_dcd3a-2 het dcd3b het YT_YFP514_exposure 300_em gain 200_1_MMStack_Pos0.ome	DCD3A-2/dcd3a-2, DCD3B/dcd3b	12	1	1463.57	10	2	0.0034163	08-31-22_KGH182_dcd3a-2 het dcd3b het YT_YFP514_exposure 300_em gain 200_6_MMStack_Pos0.ome-2.tif	337.909	845.704	0.399559	0.600441	Anisotropy_Cell 1_08-31-22_KGH182_dcd3a-2 het dcd3b het YT_YFP514_exposure 300_em gain 200_1	57	33.36	10.83	1324.71	83.49	0.1955
	KGH182-1	08-31-22_KGH182_dcd3a-2 het dcd3b het YT_YFP514_exposure 300_em gain 200_1_MMStack_Pos0.ome	DCD3A-2/dcd3a-2, DCD3B/dcd3b	13	2	909.8	8	2	0.00439657	Cell 2_only cell_08-31-22_KGH182_dcd3a-2 het dcd3b het YT_YFP514_exposure 300_em gain 200_1_MMStack-1.tif	382.655	907.752	0.421541	0.578459	Anisotropy_Cell 2_DUP_08-31-22_KGH182_dcd3a-2 het dcd3b het YT_YFP514_exposure 300_em gain 200_1	58	17.36	13	867.97	74.69	0.1014
	KGH183-2	8-29-2022_KGH183_dcd3a-2 het dcd3b het YT_Plant 2_exp300_em200_YFP514_7_MMStack_Pos0.ome	DCD3A-2/dcd3a-2, DCD3B/dcd3b	14	1	1548.97	9	2	0.00290516	8-29-2022_KGH183_dcd3a-2 het dcd3b het YT_Plant 2_exp300_em200_YFP514_7_MMStack_Pos0.ome-2.tif	601.427	1544.49	0.389401	0.610599	Anisotropy_Cell 1_8-29-2022_KGH183_dcd3a-2 het dcd3b het YT_Plant 2_exp300_em200_YFP514_7	59	36.47	10.28	1485.05	82.78	0.05
	KGH183-2	8-29-2022_KGH183_dcd3a-2 het dcd3b het YT_Plant 2_exp300_em200_YFP514_7_MMStack_Pos0.ome	DCD3A-2/dcd3a-2, DCD3B/dcd3b	15	2	1059.52	12	2	0.00566294	8-29-2022_KGH183_dcd3a-2 het dcd3b het YT_Plant 2_exp300_em200_YFP514_7_MMStack_Pos0.ome-2.tif	486.019	1053.77	0.461217	0.538783	Anisotropy_Cell 2_8-29-2022_KGH183_dcd3a-2 het dcd3b het YT_Plant 2_exp300_em200_YFP514_7	60	30.15	8.62	1025.73	-87.15	0.1039
	KGH43-1	20220316_KGH43 Ind1_DCD3A-dcd3a_DCD3-dcd3b_YFP514_EM200_Exposure400_100x_12_MMStack_Pos0.ome	DCD3A-2/dcd3a-2, DCD3B/dcd3b	16	1	1036.1	15	2	0.00723868	20220316_KGH43 Ind1_DCD3A-dcd3a_DCD3-dcd3b_YFP514_EM200_Exposure400_100x_12_MMStack_Pos0.ome-2.tif	444.144	1023.79	0.433821	0.566179	Anisotropy_Cell 1_20220316_KGH43 Ind1_DCD3A-dcd3a_DCD3-dcd3b_YFP514_EM200_Exposure400_100x_12	61	27.57	9.21	969.69	42.33	0.1193
	KGH43-1	20220316_KGH43 Ind1_DCD3A-dcd3a_DCD3-dcd3b_YFP514_EM200_Exposure400_100x_12_MMStack_Pos0.ome	DCD3A-2/dcd3a-2, DCD3B/dcd3b	17	2	1638.68	12	2	0.00366148	20220316_KGH43 Ind1_DCD3A-dcd3a_DCD3-dcd3b_YFP514_EM200_Exposure400_100x_12_MMStack_Pos0.ome-2.tif	674.438	1632.34	0.413172	0.586828	Anisotropy_Cell 2_20220316_KGH43 Ind1_DCD3A-dcd3a_DCD3-dcd3b_YFP514_EM200_Exposure400_100x_12	62	46.02	9.01	1402.98	-4.24	0.3453
	KGH43-1	20220316_KGH43 Ind1_DCD3A-dcd3a_DCD3-dcd3b_YFP514_EM200_Exposure400_100x_12_MMStack_Pos0.ome	DCD3A-2/dcd3a-2, DCD3B/dcd3b	18	3	645.05	5	2	0.00387567	20220316_KGH43 Ind1_DCD3A-dcd3a_DCD3-dcd3b_YFP514_EM200_Exposure400_100x_12_MMStack_Pos0.ome-2.tif	300.732	649.715	0.462867	0.537133	Anisotropy_Cell 3_20220316_KGH43 Ind1_DCD3A-dcd3a_DCD3-dcd3b_YFP514_EM200_Exposure400_100x_12	63	26.25	6.36	581.29	7.22	0.2793
	KGH182-1	08-31-22_KGH182_dcd3a-2 het dcd3b het YT_YFP514_exposure 300_em gain 200_7_MMStack_Pos0.ome	DCD3A-2/dcd3a-2, DCD3B/dcd3b	19	1	681.6	10	2	0.00733568	08-31-22_KGH182_dcd3a-2 het dcd3b het YT_YFP514_exposure 300_em gain 200_7_MMStack_Pos0.ome-2.tif	262.399	677.197	0.387479	0.612521	Anisotropy_Cell 1_08-31-22_KGH182_dcd3a-2 het dcd3b het YT_YFP514_exposure 300_em gain 200_7_MMStack-1.tif	15	13.58	12.2	647.07	19.56	0.0982
	KGH182-1	08-31-22_KGH182_dcd3a-2 het dcd3b het YT_YFP514_exposure 300_em gain 200_7_MMStack_Pos0.ome	DCD3A-2/dcd3a-2, DCD3B/dcd3b	20	2	1218.22	8	2	0.00328348	08-31-22_KGH182_dcd3a-2 het dcd3b het YT_YFP514_exposure 300_em gain 200_7_MMStack_Pos0.ome-1.tif	504.514	1207.59	0.417786	0.582214	Anisotropy_Cell 2_08-31-22_KGH182_dcd3a-2 het dcd3b het YT_YFP514_exposure 300_em gain 200_7_MMStack-1.tif	16	24.69	12.25	1155.91	-18.45	0.1259
	KGH182-1	08-31-22_KGH182_dcd3a-2 het dcd3b het YT_YFP514_exposure 300_em gain 200_8_MMStack_Pos0.ome	DCD3A-2/dcd3a-2, DCD3B/dcd3b	21	1	1129.4	7	2	0.00309899	08-31-22_KGH182_dcd3a-2 het dcd3b het YT_YFP514_exposure 300_em gain 200_8_MMStack_Pos0.ome-2.tif	442.093	1127.61	0.392063	0.607937	Anisotropy_Cell 1_08-31-22_KGH182_dcd3a-2 het dcd3b het YT_YFP514_exposure 300_em gain 200_8_MMStack-1.tif	14	27.76	10.02	1078.68	81.02	0.0095
	KGH182-1	08-31-22_KGH182_dcd3a-2 het dcd3b het YT_YFP514_exposure 300_em gain 200_9_MMStack_Pos0.ome	DCD3A-2/dcd3a-2, DCD3B/dcd3b	22	1	1143.15	7	2	0.00306172	08-31-22_KGH182_dcd3a-2 het dcd3b het YT_YFP514_exposure 300_em gain 200_9_MMStack_Pos0.ome-1.tif	447.127	1139.35	0.39244	0.60756	Anisotropy_Cell 1_08-31-22_KGH182_dcd3a-2 het dcd3b het YT_YFP514_exposure 300_em gain 200_9_MMStack-1.tif	13	27.96	9.99	1093.37	8.05	0.0955
	KGH43-1	20220316_KGH43 Ind1_DCD3A-dcd3a_DCD3-dcd3b_YFP514_EM200_Exposure400_100x_14_MMStack_Pos0.ome	DCD3A-2/dcd3a-2, DCD3B/dcd3b	23	1	1267.21	13	2	0.00512938	20220316_KGH43 Ind1_DCD3A-dcd3a_DCD3-dcd3b_YFP514_EM200_Exposure400_100x_14_MMStack_Pos0.ome-2.tif	478.636	1250.58	0.38273	0.61727	Anisotropy_Cell 1_20220316_KGH43 Ind1_DCD3A-dcd3a_DCD3-dcd3b_YFP514_EM200_Exposure400_100x_14_MMStack-1.tif	11	39.62	7.87	1184.02	-16.23	0.2492
	KGH43-1	20220316_KGH43 Ind1_DCD3A-dcd3a_DCD3-dcd3b_YFP514_EM200_Exposure400_100x_14_MMStack_Pos0.ome	DCD3A-2/dcd3a-2, DCD3B/dcd3b	24	2	1457.31	13	2	0.00446027	20220316_KGH43 Ind1_DCD3A-dcd3a_DCD3-dcd3b_YFP514_EM200_Exposure400_100x_14_MMStack_Pos0.ome-2.tif	574.43	1453.66	0.395162	0.604838	Anisotropy_Cell 2_20220316_KGH43 Ind1_DCD3A-dcd3a_DCD3-dcd3b_YFP514_EM200_Exposure400_100x_14_MMStack-1.tif	12	42.68	8.3	1417.41	-13.14	0.2132
	KGH43-1	20220316_KGH43 Ind1_DCD3A-dcd3a_DCD3-dcd3b_YFP514_EM200_Exposure400_100x_13_MMStack_Pos0.ome	DCD3A-2/dcd3a-2, DCD3B/dcd3b	25	1	1288.39	14	2	0.00543314	20220316_KGH43 Ind1_DCD3A-dcd3a_DCD3-dcd3b_YFP514_EM200_Exposure400_100x_13_MMStack_Pos0.ome-2.tif	505.968	1286.31	0.39335	0.60665	Cell 1_20220316_KGH43 Ind1_DCD3A-dcd3a_DCD3-dcd3b_YFP514_EM200_Exposure400_100x_13_MMStack.tif	10	37.85	8.3	1232.95	5.06	0.1327
	KGH40-12	20220310_KGH40 Ind12_dcd3a-3a_DCD3B-3B_YT_YFP514_Exposure500_EM152_100X_9_MMStack_Pos0.ome	dcd3a-2/dcd3a-2, DCD3B/DCD3B	1	1	1209.3	12	1.8	0.00551283	Binary Image of Cell 1_20220310_KGH40 Ind12_dcd3a-3a_DCD3B-3B_YT_YFP514_Exposure500_EM152_100X_9_MMStack_Pos0.ome-1.tif	462.229	1209.3	0.382227	0.617773	CELL1W~1-1.TIF	1	27.71	10.86	1179.62	14.34	0.0838
	KGH40-12	20220310_KGH40 Ind12_dcd3a-3a_DCD3B-3B_YT_YFP514_Exposure500_EM152_100X_9_MMStack_Pos0.ome	dcd3a-2/dcd3a-2, DCD3B/DCD3B	2	2	1330.08	10	1.8	0.00417686	Cell 2_20220310_KGH40 Ind12_dcd3a-3a_DCD3B-3B_YT_YFP514_Exposure500_EM152_100X_9_MMStack_Pos0.ome-1.tif	480.724	1330.08	0.361424	0.638576	CELL2W~1-1.TIF	2	39.47	8.2	1230.78	2.83	0.2064
	KGH40-12	20220310_KGH40 Ind12_dcd3a-3a_DCD3B-3B_YT_YFP514_Exposure500_EM152_100X_9_MMStack_Pos0.ome	dcd3a-2/dcd3a-2, DCD3B/DCD3B	3	3	1096.02	9	1.8	0.00456196	Cell 3_20220310_KGH40 Ind12_dcd3a-3a_DCD3B-3B_YT_YFP514_Exposure500_EM152_100X_9_MMStack_Pos0.ome-1.tif	428.818	1096.02	0.39125	0.60875	CELL3W~1-1.TIF	3	23.71	11.28	1028.75	-79.68	0.0188
	KGH4012	20220310_KGH40 Ind12_dcd3a-3a_DCD3B-3B_YT_YFP514_Exposure500_EM152_100X_7_MMStack_Pos0.ome	dcd3a-2/dcd3a-2, DCD3B/DCD3B	4	1	769.19	12	2	0.00780041	20220310_KGH40 Ind12_dcd3a-3a_DCD3B-3B_YT_YFP514_Exposure500_EM152_100X_7_MMStack_Pos0.ome-1.tif	306.661	762.849	0.401994	0.598006	CELL1	4	18.42	10.08	722.65	2.06	0.1489
	KGH4012	20220310_KGH40 Ind12_dcd3a-3a_DCD3B-3B_YT_YFP514_Exposure500_EM152_100X_7_MMStack_Pos0.ome	dcd3a-2/dcd3a-2, DCD3B/DCD3B	5	2	827.73	9	2	0.00543656	20220310_KGH40 Ind12_dcd3a-3a_DCD3B-3B_YT_YFP514_Exposure500_EM152_100X_7_MMStack_Pos0.ome-1.tif	307.444	820.199	0.374841	0.625159	CELL2_FibrilTool	5	22.57	8.92	745.47	15.1	0.1337
	KGH40-14	20220309_KGH40 Ind14_dcd3a-3a_DCD3B-3B_YT_YFP514_Exposure600_EM200_100X_3_MMStack_Pos0.ome	dcd3a-2/dcd3a-2, DCD3B/DCD3B	6	1	1160.72	7	2	0.00301537	20220309_KGH40 Ind14_dcd3a-3a_DCD3B-3B_YT_YFP514_Exposure600_EM200_100X_3_MMStack_Pos0.ome-1.tif	10607.4	28560.9	0.371395	0.628605	CELL1_FibrilTool	6	168.22	41.99	26153	1.57	0.2398
	KGH40-14	20220309_KGH40 Ind14_dcd3a-3a_DCD3B-3B_YT_YFP514_Exposure600_EM152_100X_1_MMStack_Pos0.ome	dcd3a-2/dcd3a-2, DCD3B/DCD3B	7	1	1206.77	9	2	0.00372897	Cell 1_20220309_KGH40 Ind14_dcd3a-3a_DCD3B-3B_YT_YFP514_Exposure600_EM152_100X_1_MMStack_Pos0.ome-1.tif	463.496	1200.13	0.386205	0.613795	CELL1_FibrilTool	7	19.5	15.17	1140.13	12.14	0.2197
	KGH40-14	20220309_KGH40 Ind14_dcd3a-3a_DCD3B-3B_YT_YFP514_Exposure600_EM152_100X_1_MMStack_Pos0.ome	dcd3a-2/dcd3a-2, DCD3B/DCD3B	8	2	1784.7	17	2	0.00476269	Cell 2_20220309_KGH40 Ind14_dcd3a-3a_DCD3B-3B_YT_YFP514_Exposure600_EM152_100X_1_MMStack_Pos0.ome-1.tif	777.69	1779.78	0.436958	0.563042	CELL2_FibrilTool	8	35.87	12.05	1658.18	8.04	0.1618
	KGH40-14	20220309_KGH40 Ind14_dcd3a-3a_DCD3B-3B_YT_YFP514_Exposure600_EM152_100X_2_MMStack_Pos0.ome	dcd3a-2/dcd3a-2, DCD3B/DCD3B	9	1	1436.5	14	2	0.00487295	20220309_KGH40 Ind14_dcd3a-3a_DCD3B-3B_YT_YFP514_Exposure600_EM152_100X_2_MMStack_Pos0.ome-1.tif	13565.1	35143	0.385998	0.614002	CELL1_FibrilTool	9	196.56	43.18	31963.8	2.55	0.1341
	KGH39-16	20220309_KGH39 Ind16_dcd3a-3a_DCD3B-3b_YT_YFP514_Exposure600_EM200_100X_3_MMStack_Pos0.ome	dcd3a-2/dcd3a-2, DCD3B/dcd3b	1	1	1062.72	8	1.36667	0.00550817	Cell 1_20220309_KGH39 Ind16_dcd3a-3a_DCD3B-3b_YT_YFP514_Exposure600_EM200_100X_3_MMStack_Pos0.ome-1.tif	438.476	1054.89	0.415659	0.584341	CELL1FibrilTool	10	23.45	9.65	884.37	-84.67	0.0609
	KGH39-16	20220309_KGH39 Ind16_dcd3a-3a_DCD3B-3b_YT_YFP514_Exposure600_EM200_100X_3_MMStack_Pos0.ome	dcd3a-2/dcd3a-2, DCD3B/dcd3b	2	2	1044.12	7	1.36667	0.00490554	Cell2_20220309_KGH39 Ind16_dcd3a-3a_DCD3B-3b_YT_YFP514_Exposure600_EM200_100X_3_MMStack_Pos0.ome-1.tif	433.144	1034.76	0.418595	0.581405	20220309_KGH39 Ind16_dcd3a-3a_DCD3B-3b_YT_YFP514_Exposure600_EM200_100X_3_MMStack_Pos0.ome-3.tif	11	21.45	11.3	899.4	70.76	0.0114
	KGH40-13	20220310_KGH40 Ind13_dcd3a-3a_DCD3B-3b_YT_YFP514_Exposure500_EM152_100X_10_MMStack_Pos0.ome	dcd3a-2/dcd3a-2, DCD3B/dcd3b	3	1	1591.62	16	2	0.00502631	20220310_KGH40 Ind13_dcd3a-3a_DCD3B-3b_YT_YFP514_Exposure500_EM152_100X_10_MMStack_Pos0.ome-1.tif	544.002	1579.17	0.344486	0.655514	20220310_KGH40 Ind13_dcd3a-3a_DCD3B-3b_YT_YFP514_Exposure500_EM152_100X_10_MMStack_Pos0.ome-1.tif	1	37.8	8.98	1271.46	62.79	0.0494
	KGH40-13	20220310_KGH40 Ind13_dcd3a-3a_DCD3B-3b_YT_YFP514_Exposure500_EM152_100X_10_MMStack_Pos0.ome	dcd3a-2/dcd3a-2, DCD3B/dcd3b	4	2	707.997	6	2	0.00423731	20220310_KGH40 Ind13_dcd3a-3a_DCD3B-3b_YT_YFP514_Exposure500_EM152_100X_10_MMStack_Pos0.ome-1.tif	255.203	701.397	0.363849	0.636151	20220310_KGH40 Ind13_dcd3a-3a_DCD3B-3b_YT_YFP514_Exposure500_EM152_100X_10_MMStack_Pos0.ome-2.tif	2	28.63	8.61	923.75	81.45	0.0108
	KGH40-13	20220310_KGH40 Ind13_dcd3a-3a_DCD3B-3b_YT_YFP514_Exposure700_EM152_100X_3_MMStack_Pos0.ome	dcd3a-2/dcd3a-2, DCD3B/dcd3b	5	1	1282.91	13	2	0.0050666	20220310_KGH40 Ind13_dcd3a-3a_DCD3B-3b_YT_YFP514_Exposure700_EM152_100X_3_MMStack_Pos0.ome-1.tif	495.9	1217.21	0.407407	0.592593	20220310_KGH40 Ind13_dcd3a-3a_DCD3B-3b_YT_YFP514_Exposure500_EM152_100X_3_MMStack_Pos0.ome.tif	3	51.29	48.79	1494.52	2.34	0.1456
	KGH39-16	20220309_KGH39 Ind16_dcd3a-3a_DCD3B-3b_YT_YFP514_Exposure400_EM200_100X_1_MMStack_Pos0.ome	dcd3a-2/dcd3a-2, DCD3B/dcd3b	6	1	1203.23	8	2	0.0033244	20220309_KGH39 Ind16_dcd3a-3a_DCD3B-3b_YT_YFP514_Exposure400_EM200_100X_1_MMStack_Pos0.ome-1.tif	533.412	1194.2	0.446668	0.553332	20220309_KGH39 Ind16_dcd3a-3a_DCD3B-3b_YT_YFP514_Exposure400_EM200_100X_1_MMStack_Pos0.ome.tif	10	30.33	13.62	1179.77	42.84	0.0432
	KGH38-2	20220309_KGH38 Ind2_dcd3a-3a_DCD3B-3b_YT_YFP514_Exposure700_EM152_100X_8_MMStack_Pos0.ome	dcd3a-2/dcd3a-2, DCD3B/dcd3b	7	1	608.288	6	2	0.00493187	Cell 1_20220309_KGH38 Ind2_dcd3a-3a_DCD3B-3b_YT_YFP514_Exposure700_EM152_100X_8_MMStack_Pos0.ome-1.tif	258.148	604.037	0.427372	0.572628	20220309_KGH38 Ind2_dcd3a-3a_DCD3B-3b_YT_YFP514_Exposure700_EM152_100X_8_MMStack_Pos0.ome.tif	4	28.35	70.24	491.05	51	0.1032
	KGH38-2	20220309_KGH38 Ind2_dcd3a-3a_DCD3B-3b_YT_YFP514_Exposure700_EM152_100X_8_MMStack_Pos0.ome	dcd3a-2/dcd3a-2, DCD3B/dcd3b	8	2	778.361	8	2	0.005139	20220309_KGH38 Ind2_dcd3a-3a_DCD3B-3b_YT_YFP514_Exposure700_EM152_100X_8_MMStack_Pos0.ome-1.tif	298.644	773.588	0.38605	0.61395	20220309_KGH38 Ind2_dcd3a-3a_DCD3B-3b_YT_YFP514_Exposure700_EM152_100X_8_MMStack_Pos0.ome.tif	5	73.38	82.35	642.22	25.12	0.0906
	KGH38-2	20220309_KGH38 Ind2_dcd3a-3a_DCD3B-3b_YT_YFP514_Exposure700_EM152_100X_8_MMStack_Pos0.ome	dcd3a-2/dcd3a-2, DCD3B/dcd3b	9	3	624.807	5	2	0.00400124	Cell 3_20220309_KGH38 Ind2_dcd3a-3a_DCD3B-3b_YT_YFP514_Exposure700_EM152_100X_8_MMStack_Pos0.ome-1.tif	251.026	616.156	0.407407	0.592593	20220309_KGH38 Ind2_dcd3a-3a_DCD3B-3b_YT_YFP514_Exposure700_EM152_100X_8_MMStack_Pos0.ome.tif	6	77.95	51.1	575.59	62.53	0.1371
	KGH186-1	8-29-2022_KGH186_dcd3a-2 mut dcd3b het YT_Plant 1_exp300_em200_YFP514_2_MMStack_Pos0.ome	dcd3a-2/dcd3a-2, DCD3B/dcd3b	10	1	1569.36	12	2	0.00382322	8-29-2022_KGH186_dcd3a-2 mut dcd3b het YT_Plant 1_exp300_em200_YFP514_2_MMStack_Pos0.ome-1.tif	490.829	1561.46	0.31434	0.68566	Cell 1_8-29-2022_KGH186_dcd3a-2 mut dcd3b het YT_Plant 1_exp300_em200_YFP514_2_MMStack.tif	11	32.21	11.97	1512.57	0	0.2242
	KGH185-1	08-31-22_KGH185_dcd3a-2 mut dcd3b het YT_YFP514_exposure 300_em gain 200_2_MMStack_Pos0.ome	dcd3a-2/dcd3a-2, DCD3B/dcd3b	11	1	1105.12	9	2	0.00407196	Cell 1_08-31-22_KGH185_dcd3a-2 mut dcd3b het YT_YFP514_exposure 300_em gain 200_2_MMStack-1.tif	549.931	1101.73	0.499154	0.500846	Anisotropy_Cell 1_08-31-22_KGH185_dcd3a-2 mut dcd3b het YT_YFP514_exposure 300_em gain 200_2_MMStack-1.tif	17	36.14	7.48	1056.87	-16.95	0.0981
	KGH185-1	08-31-22_KGH185_dcd3a-2 mut dcd3b het YT_YFP514_exposure 300_em gain 200_2_MMStack_Pos0.ome	dcd3a-2/dcd3a-2, DCD3B/dcd3b	12	2	628.24	8	2	0.00636699	Cell 2_08-31-22_KGH185_dcd3a-2 mut dcd3b het YT_YFP514_exposure 300_em gain 200_2_MMStack-1.tif	331.271	620.183	0.534151	0.465849	Anisotropy_Cell 2_08-31-22_KGH185_dcd3a-2 mut dcd3b het YT_YFP514_exposure 300_em gain 200_2_MMStack-1.tif	18	21.95	6.83	579.8	-29.93	0.0711
	KGH85-2	20220523_KGH85 Ind 2_dcd3a WT dcd3b mut YT_YFP514_EM Gain 200_Exposure 800ms_6_MMStack_Pos0.ome	DCD3A-2/DCD3A-2, dcd3b/dcd3b	1	1	1256.44	17	2	0.00676515	20220523_KGH85 Ind 2_dcd3a WT dcd3b mut YT_YFP514_EM Gain 200_Exposure 800ms_6_MMStack_Pos0.ome-1.tif	480.537	1256.44	0.38246	0.61754	Cell 1_20220523_KGH85 Ind 2_dcd3a WT dcd3b mut YT_YFP514_EM Gain 200_Exposure 800ms_6_MMStack_Pos0.tif	12	28.34	10.82	1202.37	-68.68	0.0456
	KGH85-2	20220523_KGH85 Ind 2_dcd3a WT dcd3b mut YT_YFP514_EM Gain 200_Exposure 800ms_6_MMStack_Pos0.ome	DCD3A-2/DCD3A-2, dcd3b/dcd3b	2	2	1500.27	11	2	0.00366601	Cell 2_20220523_KGH85 Ind 2_dcd3a WT dcd3b mut YT_YFP514_EM Gain 200_Exposure 800ms_6_MMStack_Pos0.ome-1.tif	617.312	1490.05	0.414289	0.585711	Cell 2_20220523_KGH85 Ind 2_dcd3a WT dcd3b mut YT_YFP514_EM Gain 200_Exposure 800ms_6_MMStack_Pos0.tif	13	36.1	10.37	1439.75	47.68	0.0133
	KGH85-2	20220523_KGH85 Ind 2_dcd3a WT dcd3b mut YT_YFP514_EM Gain 200_Exposure 800ms_6_MMStack_Pos0.ome	DCD3A-2/DCD3A-2, dcd3b/dcd3b	3	3	800.44	6	2	0.00374794	Cell 3_20220523_KGH85 Ind 2_dcd3a WT dcd3b mut YT_YFP514_EM Gain 200_Exposure 800ms_6_MMStack_Pos0.ome-1.tif	300.546	793.351	0.378831	0.621169	Cell 3_20220523_KGH85 Ind 2_dcd3a WT dcd3b mut YT_YFP514_EM Gain 200_Exposure 800ms_6_MMStack_Pos0.tif	14	18.96	10.06	730.26	-12.66	0.0632
	KGH85-2	20220523_KGH85 Ind 2_dcd3a WT dcd3b mut YT_YFP514_EM Gain 200_Exposure 800ms_5_MMStack_Pos0.ome	DCD3A-2/DCD3A-2, dcd3b/dcd3b	4	1	957.756	7	2	0.00365438	Cell 1_20220523_KGH85 Ind 2_dcd3a WT dcd3b mut YT_YFP514_EM Gain 200_Exposure 800ms_5_MMStack_Pos0.ome-1.tif	382.394	951.976	0.401684	0.598316	Cell 1_20220523_KGH85 Ind 2_dcd3a WT dcd3b mut YT_YFP514_EM Gain 200_Exposure 800ms_5_MMStack_Pos0.tif	15	17.73	12.94	900.74	11.81	0.0228
	KGH85-2	20220523_KGH85 Ind 2_dcd3a WT dcd3b mut YT_YFP514_EM Gain 200_Exposure 800ms_2_MMStack_Pos0.ome	DCD3A-2/DCD3A-2, dcd3b/dcd3b	5	1	1819.53	10	1.5	0.00366395	Cell 1_20220523_KGH85 Ind 2_dcd3a WT dcd3b mut YT_YFP514_EM Gain 200_Exposure 800ms_2_MMStack_Pos0.ome-1.tif	562.162	1816.25	0.309518	0.690482	Cell 1_20220523_KGH85 Ind 2_dcd3a WT dcd3b mut YT_YFP514_EM Gain 200_Exposure 800ms_2_MMStack_Pos0.tif	16	37.92	11.68	1693.83	80.38	0.1555
	KGH85-5	20220526_KGH85 Ind 5_dcd3a wt dcd3b mutant YFP_YFP 514_EM Gain 200_Exposure 600_2_MMStack_Pos0.ome	DCD3A-2/DCD3A-2, dcd3b/dcd3b	6	1	2140.85	10	2	0.00233552	Cell 1_20220526_KGH85 Ind 5_dcd3a wt dcd3b mutant YFP_YFP 514_EM Gain 200_Exposure 600_2_MMStack_Pos0.ome-2.tif	844.287	2134.95	0.395459	0.604541	20220526_KGH85 Ind 5_dcd3a wt dcd3b mutant YFP_YFP 514_EM Gain 200_Exposure 600_2_MMStack_Pos0.ome-1.tif	1	33.34	15.83	2084.02	3.78	0.181
	KGH85-4	20220526_KGH85 Ind 4_dcd3a WT dcd3b mutant YFP_YFP 514_EM Gain 200_Exposure 600_8_MMStack_Pos0.ome	DCD3A-2/DCD3A-2, dcd3b/dcd3b	7	1	1612.95	9	2	0.00278992	20220526_KGH85 Ind 4_dcd3a WT dcd3b mutant YFP_YFP 514_EM Gain 200_Exposure 600_8_MMStack_Pos0.ome-1.tif	545.307	1607.1	0.339312	0.660688	20220526_KGH85 Ind 4_dcd3a WT dcd3b mutant YFP_YFP 514_EM Gain 200_Exposure 600_8_MMStack_Pos0.ome-1.tif	2	31.67	12.47	1555.94	3.43	0.189
	KGH85-4	20220526_KGH85 Ind 4_dcd3a WT dcd3b mutant YFP_YFP 514_EM Gain 200_Exposure 600_10_MMStack_Pos0.ome	DCD3A-2/DCD3A-2, dcd3b/dcd3b	8	1	1677.16	10	2	0.00298123	20220526_KGH85 Ind 4_dcd3a WT dcd3b mutant YFP_YFP 514_EM Gain 200_Exposure 600_10_MMStack_Pos0.ome-1.tif	688.943	1670.6	0.412392	0.587608	Cell 1_20220526_KGH85 Ind 4_dcd3a WT dcd3b mutant YFP_YFP 514_EM Gain 200_Exposure 600_10_MMStack-1.tif	3	32.69	12.45	1620.45	19.55	0.1612
	KGH85-4	20220526_KGH85 Ind 4_dcd3a WT dcd3b mutant YFP_YFP 514_EM Gain 200_Exposure 600_10_MMStack_Pos0.ome	DCD3A-2/DCD3A-2, dcd3b/dcd3b	9	2	885.38	6	2	0.00338838	20220526_KGH85 Ind 4_dcd3a WT dcd3b mutant YFP_YFP 514_EM Gain 200_Exposure 600_10_MMStack_Pos0.ome-1.tif	449.401	880.606	0.510332	0.489668	20220526_KGH85 Ind 4_dcd3a WT dcd3b mutant YFP_YFP 514_EM Gain 200_Exposure 600_10_MMStack_Pos0.ome-1.tif	4	27.67	7.78	855.51	27.16	0.0866
	KGH85-2	20220523_KGH85 Ind 2_dcd3a WT dcd3b mut YT_YFP514_EM Gain 200_Exposure 800ms_5_MMStack_Pos0.ome	DCD3A-2/DCD3A-2, dcd3b/dcd3b	10	1	1252.45	9	2	0.00359296	20220523_KGH85 Ind 2_dcd3a WT dcd3b mut YT_YFP514_EM Gain 200_Exposure 800ms_5_MMStack_Pos0.ome-1.tif	503.693	1249.17	0.403224	0.596776	Cell 2_20220523_KGH85 Ind 2_dcd3a WT dcd3b mut YT_YFP514_EM Gain 200_Exposure 800ms_5_MMStack-1.tif	5	32.15	9.52	1208.89	0.8	0.039
	KGH87-1	20220523_KGH87 Ind 1_dcd3a het dcd3b mut YT_YFP514_EM Gain 400_Exposure 500ms_3_MMStack_Pos0.ome	DCD3A-2/dcd3a-2, dcd3b/dcd3b	1	1	1334.56	11	2	0.00412121	Cell 1_20220523_KGH87 Ind 1_dcd3a het dcd3b mut YT_YFP514_EM Gain 400_Exposure 500ms_3_MMStack_Pos0.ome-1.tif	446.306	1327.29	0.336255	0.663745	20220523_KGH87 Ind 1_dcd3a het dcd3b mut YT_YFP514_EM Gain 400_Exposure 500ms_3_MMStack_Pos0.ome-1.tif	1	32.78	9.99	1251.7	80.64	0.1195
	KGH87-1	20220523_KGH87 Ind 1_dcd3a het dcd3b mut YT_YFP514_EM Gain 400_Exposure 500ms_3_MMStack_Pos0.ome	DCD3A-2/dcd3a-2, dcd3b/dcd3b	2	2	626.45	5	2	0.00399074	20220523_KGH87 Ind 1_dcd3a het dcd3b mut YT_YFP514_EM Gain 400_Exposure 500ms_3_MMStack_Pos0.ome-1.tif	202.402	626.447	0.323095	0.676905	20220523_KGH87 Ind 1_dcd3a het dcd3b mut YT_YFP514_EM Gain 400_Exposure 500ms_3_MMStack_Pos0.ome-1.tif	2	15.42	10.11	593.19	81.61	0.139
	KGH87-1	20220523_KGH87 Ind 1_dcd3a het dcd3b mut YT_YFP514_EM Gain 400_Exposure 500ms_3_MMStack_Pos0.ome	DCD3A-2/dcd3a-2, dcd3b/dcd3b	3	3	497.35	4	2	0.00402131	20220523_KGH87 Ind 1_dcd3a het dcd3b mut YT_YFP514_EM Gain 400_Exposure 500ms_3_MMStack_Pos0.ome-1.tif	184.354	497.354	0.37067	0.62933	20220523_KGH87 Ind 1_dcd3a het dcd3b mut YT_YFP514_EM Gain 400_Exposure 500ms_3_MMStack_Pos0.ome-1.tif	3	16.52	7.53	478.93	-80.41	0.171
	KGH87-1	20220523_KGH87 Ind 1_dcd3a het dcd3b mut YT_YFP514_EM Gain 400_Exposure 500ms_4_MMStack_Pos0.ome	DCD3A-2/dcd3a-2, dcd3b/dcd3b	4	1	808.23	7	2	0.00433045	Cell 1_20220523_KGH87 Ind 1_dcd3a het dcd3b mut YT_YFP514_EM Gain 400_Exposure 500ms_4_MMStack-1.tif	335.858	803.158	0.418172	0.581828	Cell 1_20220523_KGH87 Ind 1_dcd3a het dcd3b mut YT_YFP514_EM Gain 400_Exposure 500ms_4_MMStack-1.tif	1	11.37	17.44	782.05	64.01	0.1081
	KGH87-1	20220523_KGH87 Ind 1_dcd3a het dcd3b mut YT_YFP514_EM Gain 400_Exposure 500ms_4_MMStack_Pos0.ome	DCD3A-2/dcd3a-2, dcd3b/dcd3b	5	2	1847.12	11	2	0.00297761	Cell 2_20220523_KGH87 Ind 1_dcd3a het dcd3b mut YT_YFP514_EM Gain 400_Exposure 500ms_4_MMStack-1.tif	618.729	1847.12	0.334969	0.665031	Cell 2_20220523_KGH87 Ind 1_dcd3a het dcd3b mut YT_YFP514_EM Gain 400_Exposure 500ms_4_MMStack-1.tif	2	37.17	12.36	1766.54	73.7	0.1105
	KGH87-2	20220523_KGH87 Ind 2_dcd3a het dcd3b mut YT_YFP514_EM Gain 200_Exposure 800ms_2_MMStack_Pos0.ome	DCD3A-2/dcd3a-2, dcd3b/dcd3b	6	1	1358.2	4	1	0.00294507	Cell 1_20220523_KGH87 Ind 2_dcd3a het dcd3b mut YT_YFP514_EM Gain 200_Exposure 800ms_2_MMStack_Pos0.ome-2.tif	619.139	1344.92	0.460353	0.539647	Cell 1_20220523_KGH87 Ind 2_dcd3a het dcd3b mut YT_YFP514_EM Gain 200_Exposure 800ms_2_MMStack_Pos0.ome-2.tif	3	24.48	13.82	1298.35	15.89	0.102
	KGH87-2	20220523_KGH87 Ind 2_dcd3a het dcd3b mut YT_YFP514_EM Gain 200_Exposure 800ms_2_MMStack_Pos0.ome	DCD3A-2/dcd3a-2, dcd3b/dcd3b	7	2	698.04	3	1	0.00429775	Cell 2_20220523_KGH87 Ind 2_dcd3a het dcd3b mut YT_YFP514_EM Gain 200_Exposure 800ms_2_MMStack_Pos0.ome-2.tif	343.651	698.041	0.492308	0.507692	Cell 2_20220523_KGH87 Ind 2_dcd3a het dcd3b mut YT_YFP514_EM Gain 200_Exposure 800ms_2_MMStack_Pos0.ome-2.tif	4	23.08	7.48	665.6	3.22	0.0869
	KGH87-2	20220523_KGH87 Ind 2_dcd3a het dcd3b mut YT_YFP514_EM Gain 200_Exposure 800ms_3_MMStack_Pos0.ome	DCD3A-2/dcd3a-2, dcd3b/dcd3b	8	1	1075.48	7	2	0.00325436	Cell 1_20220523_KGH87 Ind 2_dcd3a het dcd3b mut YT_YFP514_EM Gain 200_Exposure 800ms_3_MMStack_Pos0.ome-2.tif	390.821	1166.5	0.335038	0.664962	Cell 1_20220523_KGH87 Ind 2_dcd3a het dcd3b mut YT_YFP514_EM Gain 200_Exposure 800ms_3_MMStack_Pos0.ome-2.tif	5	28.52	10.92	1075.48	15.24	0.0882
	KGH87-2	20220523_KGH87 Ind 2_dcd3a het dcd3b mut YT_YFP514_EM Gain 200_Exposure 800ms_3_MMStack_Pos0.ome	DCD3A-2/dcd3a-2, dcd3b/dcd3b	9	2	521.89	3	2	0.00287417	Cell 2_20220523_KGH87 Ind 2_dcd3a het dcd3b mut YT_YFP514_EM Gain 200_Exposure 800ms_3_MMStack_Pos0.ome-2.tif	521.89	1442.88	0.3617	0.6383	Cell 2_20220523_KGH87 Ind 2_dcd3a het dcd3b mut YT_YFP514_EM Gain 200_Exposure 800ms_3_MMStack_Pos0.ome-2.tif	6	34.13	10.49	1380.83	17.71	0.0736
	KGH184-1	8-29-2022_KGH184_dcd3a-2 het dcd3b mut YT_Plant 2_exp300_em200_YFP514_3_MMStack_Pos0.ome	DCD3A-2/dcd3a-2, dcd3b/dcd3b	10	1	1441.43	5	2	0.00173439	Cell 1_8-29-2022_KGH184_dcd3a-2 het dcd3b mut YT_Plant 2_exp300_em200_YFP514_3_MMStack-1.tif	527.111	1438.82	0.36635	0.63365	Cell 1_8-29-2022_KGH184_dcd3a-2 het dcd3b mut YT_Plant 2_exp300_em200_YFP514_3_MMStack-1.tif	7	34.09	10.33	1357.3	11.85	0.0338

## Sheet: Supp. Table 1
Supplementary Table 1
																	Summary Supplementary Table 1.
Leaf 1	Roll	Seed	Genotype	Leaf Area (micron^2)	Leaf Height (micron^2)	Leaf Width (micron^2)	PC Area:SC Area	~ TOTAL SC Area	~ TOTAL PC Area	Avg. PC Area	Avg. SC Area	~ PC Count per Leaf	~ SC Count per Leaf	Approximate Cell Count				Leaf Number	Wild type (dcd3a-2/+ dcd3b-1/+)	Mutant (dcd3a-2 dcd3b-1)	Two-tailed Welch's two sample t-test exact p-value
	P16-0mM-Ro1	3	dcd3a-2/+ dcd3b/+	550000000	65200	12900	15.1314	34100000	516000000	2967	628	174000	54300	391000			Leaf Area (cm2) ± SE	1	5.7 ± 0.3; n = 4 plants	1.6 ± 0.2; n = 3 plants	0.0002
	P16-0mM-Ro2	4	dcd3a-2/+ dcd3b/+	513000000	56800	12300	12.9173	36900000	476000000	2808	779	170000	47300	359000				5	145 ± 19; n= 5 plants	51 ± 8; n = 3 plants	0.006
	P16-0mM-Ro2	5	dcd3a-2/+ dcd3b/+	550000000	58700	13300	12.5109	40700000	509000000	3548	807	144000	50400	345000				8	473 ± 44; n = 3 plants	148 ± 9; n = 3 plants	0.0147
	P16-0mM-Ro2	7	dcd3a-2/+ dcd3b/+	660000000	73500	11800	8.50207	69500000	591000000	3314	886	178000	78400	492000			Total Approximate Cells ± SE	1	4.2E+05 ± 3.4E+04; n = 4 plants	1.3E+05 ± 1.1E+04; n = 3 plants	0.002
	P16-0mM-Ro5	1	dcd3a-2 dcd3b	174000000	31500	6200	13.3018	12200000	162000000	2069	1074	78200	11300	124000				5	8.6E+06 ± 1.2E+06; n = 5 plants	4.2E+06 ± 7.7E+05; n = 3 plants	0.0345
	P16-0mM-Ro5	2	dcd3a-2 dcd3b	198000000	36700	6000	18.3849	10200000	188000000	1671	983	112000	10400	154000				8	3.9E+07 ± 6.0E+06; n = 3 plants	1.4E+07 ± 7.3E+05; n = 3 plants	0.018
	P16-0mM-Ro1	1	dcd3a-2 dcd3b	121000000	21800	7500	12.2412	9140000	112000000	1409	1151	79400	7940	111000
Leaf 5	Plant	Genotype	Leaf Area (micron^2)	Leaf Height (micron^2)	Leaf Width (micron^2)	Avg. PC Area:SC Area	~ TOTAL SC Area	~ TOTAL PC Area	Avg. PC Area	Avg. SC Area	TOTAL PC	TOTAL SC	Approximate Cell Count
	MGH211-4	dcd3a-2/+ dcd3b/+	21400000000	833700	33700	10.6	1840000000	19500000000	3783	915	2900000	700000	5700000
	MGH94-12 (adjusted)	dcd3a-2/+ dcd3b/+	11800000000	626800	28900	10	1070000000	10700000000	3483	1159	2100000	400000	3700000
	MGH94-15	dcd3a-2/+ dcd3b/+	10300000000	557000	27900	9.4	988000000	9320000000	2786	991	1600000	390000	3100000
	MGH99-1	dcd3a-2/+ dcd3b/+	15700000000	572900	35500	13.8	1060000000	14700000000	3135	968	5100000	2000000	13000000
	MGH99-18	dcd3a-2/+ dcd3b/+	13300000000	508500	35700	10.9	1110000000	12200000000	3351	1339	3100000	930000	6800000
	MGH211-2	dcd3a-2 dcd3b	6410000000	372800	22900	8.6	670000000	5740000000	2002	955	3300000	1000000	7300000
	MGH94-4 (adjusted)	dcd3a-2 dcd3b	5070000000	280300	22300	11.3	411000000	4660000000	2204	1037	4700000	1100000	9000000
	MGH99-16	dcd3a-2 dcd3b	3760000000	190500	22300	8	419000000	3340000000	2117	1077	3600000	820000	6900000
Leaf 8	Plant	Genotype	Leaf Area (micron^2)	Leaf Height (micron^2)	Leaf Width (micron^2)	Avg. PC Area:SC Area	~ TOTAL SC Area	~ TOTAL PC Area	Avg. PC Area	Avg. SC Area	TOTAL PC	TOTAL SC	Approximate Cell Count
	MGH116-6	dcd3a-2/+ dcd3b/+	55400000000	1118600	62900	9.24	5410000000	50000000000	2224	790	22500000	6860000	49900000
	MGH128-11	dcd3a-2/+ dcd3b/+	40400000000	904600	61500	14.52	2600000000	37800000000	2767	790	13700000	3290000	26800000
	MGH128-14	dcd3a-2/+ dcd3b/+	46100000000	912300	65400	10.74	3930000000	42200000000	2684	1072	15700000	3670000	30400000
	MGH116-28	dcd3a-2 dcd3b	13300000000	405400	40300	8.15	1450000000	11800000000	1713	790	6890000	1830000	14200000
	MGH116-9	dcd3a-2 dcd3b	16300000000	453400	42400	13.7	1110000000	15200000000	1595	774	9540000	1440000	15300000
	MGH123-11	dcd3a-2 dcd3b	14900000000	430000	43700	8.55	1560000000	13300000000	1900	1046	7010000	1490000	13000000

## Sheet: Figure 3, Supp. Table 2
Figure 3 A, B, D, E, G, H; Supplementary Table 2
																																		Summary for Figure 3 A, B, D, E, G, H; Supplementary Table 2
	Figure 3 A, B																																		Leaf #	Wild type (dcd3a-2/+ dcd3b-1/+)	Mutant (dcd3a-2 dcd3b-1)	Two-sided Welch's two sample t-tests were used.
Leaf 1	Plant	IMAGE	Genotype?	Base/Mid/Tip?	Mar/Mid/Rib?	OBJECTIVE USED	ROI	Label	Area	StdDev	X	Y	Perim	BX	BY	Height	Calculated Width	Major	Minor	Angle	Circularity	AR	Round	Solidity	PIXELS/uM	Area in micron	Major in micron	Minor in micron	Calculated Width in micron	Height in micron	Length/Calculated Width Ratio			Total Pavement Cells Measured	1	n = 153 from 4 plants	n = 404 from 3 plants
	P16-0mM-Ro1-3	P16-0mM-Ro1-3-5 left (middle)	3a-2/+, 3b/+	Mid	Middle	10x	1	P16.0mM.Ro1-3-5 left weird1 (middle) ROI.tif:0479-0098	42675	22.59	100.22	476.89	1103.79	36	251	457	93.3807	492.95	110.23	89.5	0.44	4.47	0.22	0.85	3.4666	3551.13	142.2	31.7977	26.9373	131.829	4.89394				5	n = 1736 from 4 plants	n =2117 from 3 plants
	P16-0mM-Ro1-3	P16-0mM-Ro1-3-5 left (middle)	3a-2/+, 3b/+	Mid	Middle	10x	2	P16.0mM.Ro1-3-5 left weird1 (middle) ROI.tif:0509-0210	82314	32.21	206.92	507.4	1769.14	131	127	765	107.6	811.93	129.08	88.02	0.33	6.29	0.16	0.82	3.4666	6849.62	234.215	37.2353	31.0391	220.677	7.10967				8	n = 204 from 3 plants	n = 336 from 3 plants
	P16-0mM-Ro1-3	P16-0mM-Ro1-3-5 left (middle)	3a-2/+, 3b/+	Mid	Middle	10x	3	P16.0mM.Ro1-3-5 left weird1 (middle) ROI.tif:0360-0320	31134	38.41	322.64	363.1	819.97	256	205	311	100.109	334.3	118.58	86.35	0.58	2.82	0.35	0.91	3.4666	2590.76	96.4345	34.2064	28.8782	89.7133	3.1066			Median Pavement Cell Area (μm2) ± SE	1	2781 ± 112 μm2	1557 ± 46 μm2 **** p-value = 5.02E-24
	P16-0mM-Ro1-3	P16-0mM-Ro1-3-5 left (middle)	3a-2/+, 3b/+	Mid	Middle	10x	4	P16.0mM.Ro1-3-5 left weird1 (middle) ROI.tif:0422-0421	43433	40.33	425.39	425.74	1164.96	351	200	445	97.6022	440.74	125.47	88.22	0.4	3.51	0.28	0.8	3.4666	3614.2	127.139	36.194	28.155	128.368	4.55932				5	2957 ± 31 μm2	2099 ± 17 μm2 **** p-value = 1.70E-155
	P16-0mM-Ro1-3	P16-0mM-Ro1-3-5 left (middle)	3a-2/+, 3b/+	Mid	Middle	10x	5	P16.0mM.Ro1-3-5 left weird1 (middle) ROI.tif:0450-0530	35836	43.29	525.22	466.03	1014.82	472	225	450	79.6356	458.23	99.57	93.74	0.44	4.6	0.22	0.9	3.4666	2982.03	132.184	28.7227	22.9722	129.81	5.65074				8	2554 ± 61 μm2	1719 ± 40 μm2 **** p-value = 1.31E-24
	P16-0mM-Ro1-3	P16-0mM-Ro1-3-5 left (middle)	3a-2/+, 3b/+	Mid	Middle	10x	6	P16.0mM.Ro1-3-5 left weird1 (middle) ROI.tif:0824-0502	35422	43.94	505.45	825.54	924.18	437	636	373	94.9651	391.33	115.25	90.8	0.52	3.4	0.29	0.87	3.4666	2947.58	112.886	33.2458	27.3943	107.598	3.92776			Median Pavement Cell Height (μm) ± SE	1	125 ± 3.6 μm	64 ± 1.5 μm **** p-value = 1.99E-37
	P16-0mM-Ro1-3	P16-0mM-Ro1-3-5 left (middle)	3a-2/+, 3b/+	Mid	Middle	10x	7	P16.0mM.Ro1-3-5 left weird1 (middle) ROI.tif:0755-0305	45502	36.76	304.83	744.57	1151.38	247	513	484	94.0124	520.03	111.41	88.97	0.43	4.67	0.21	0.9	3.4666	3786.37	150.012	32.1381	27.1195	139.618	5.14826				5	113 ± 0.9 μm	80 ± 0.6 μm **** p-value = 2.80E-182
	P16-0mM-Ro1-3	P16-0mM-Ro1-3-5 right (middle)	3a-2/+, 3b/+	Mid	Middle	10x	1	P16.0mM.Ro1-3-5 right weird2 (middle) ROI.tif:0761-0128	40195	38.27	127.56	769.19	1147.1	59	531	460	87.3804	431.26	118.67	91.48	0.38	3.63	0.28	0.8	3.4666	3344.76	124.404	34.2324	25.2064	132.695	5.26434				8	94 ± 2.3 μm	68 ± 1.3 μm **** p-value = 1.94E-29
	P16-0mM-Ro1-3	P16-0mM-Ro1-3-5 right (middle)	3a-2/+, 3b/+	Mid	Middle	10x	2	P16.0mM.Ro1-3-5 right weird2 (middle) ROI.tif:0425-0194	42098	44.19	196.37	426.86	1013.24	115	228	395	106.577	429.11	124.91	95.02	0.52	3.44	0.29	0.85	3.4666	3503.11	123.784	36.0324	30.744	113.944	3.70623			Median Pavement Cell Width (μm) ± SE	1	23.7± 0.5 μm	24.7 ± 0.4 μm NS p-value = 0.18
	P16-0mM-Ro1-3	P16-0mM-Ro1-3-5 right (middle)	3a-2/+, 3b/+	Mid	Middle	10x	3	P16.0mM.Ro1-3-5 right weird2 (middle) ROI.tif:0429-0314	81753	44.64	315.61	425.58	1663.2	228	93	672	121.656	735.74	141.48	92.72	0.37	5.2	0.19	0.83	3.4666	6802.93	212.237	40.8123	35.0938	193.85	5.52376				5	26.6 ± 0.2 μm	25.9 ± 0.1 μm **** p-value = 3.0E-16
	P16-0mM-Ro1-3	P16-0mM-Ro1-3-5 right (middle)	3a-2/+, 3b/+	Mid	Middle	10x	4	P16.0mM.Ro1-3-5 right weird2 (middle) ROI.tif:0732-0448	34756	39.28	450.51	733.69	868.74	375	565	334	104.06	346.1	127.86	94.89	0.58	2.71	0.37	0.88	3.4666	2892.16	99.8385	36.8834	30.0179	96.348	3.20969				8	26 ± 0.5 μm	26 ± 0.4 μm NS p-value = 0.51
	P16-0mM-Ro1-3	P16-0mM-Ro1-3-5 right (middle)	3a-2/+, 3b/+	Mid	Middle	10x	5	P16.0mM.Ro1-3-5 right weird2 (middle) ROI.tif:0740-0579	34658	47.03	581.64	736.75	854.56	495	583	314	110.376	280.42	157.37	86.24	0.6	1.78	0.56	0.85	3.4666	2884.01	80.8919	45.3961	31.8398	90.5787	2.84483			Median Pavement Cell Length/Width Ratio ± SE	1	5.34 ± 0.26	2.71± 0.08 **** p-value = 1.43E-24
	P16-0mM-Ro1-3	P16-0mM-Ro1-3-5 right (middle)	3a-2/+, 3b/+	Mid	Middle	10x	6	P16.0mM.Ro1-3-5 right weird2 (middle) ROI.tif:0413-0559	58130	46.56	555.49	418.16	1172.47	472	183	460	126.37	462.58	160	88.16	0.53	2.89	0.35	0.88	3.4666	4837.19	133.439	46.1547	36.4535	132.695	3.64012				5	4.27 ± 0.05	3.10 ± 0.05 **** p-value = 2.23E-57
	P16-0mM-Ro1-3	P16-0mM-Ro1-3-2 (middle)	3a-2/+, 3b/+	Base	Middle	10x	1	P16.0mM.Ro1-3-2 (middle) ROI CI Adjusted.tif:0569-0085	67536	68.51	82.92	569.02	1912.48	28	148	842	80.209	892.05	96.39	89.32	0.23	9.25	0.11	0.81	3.4666	5619.89	257.327	27.8053	23.1377	242.889	10.4976				8	3.72 ± 0.13	2.54 ± 0.07 **** p-value = 6.79E-17
	P16-0mM-Ro1-3	P16-0mM-Ro1-3-2 (middle)	3a-2/+, 3b/+	Base	Middle	10x	2	P16.0mM.Ro1-3-2 (middle) ROI CI Adjusted.tif:0352-0169	46477	64.69	167.87	341.94	1463.32	112	36	632	73.5396	672.36	88.01	88.03	0.27	7.64	0.13	0.81	3.4666	3867.5	193.954	25.388	21.2137	182.311	8.59401			Total Stomatal Complexes Measured	1	n = 51 from 4 plants	n = 46 from 3 plants
	P16-0mM-Ro1-3	P16-0mM-Ro1-3-2 (middle)	3a-2/+, 3b/+	Base	Middle	10x	3	P16.0mM.Ro1-3-2 (middle) ROI CI Adjusted.tif:0375-0323	29942	67.55	326.68	383.89	1042.15	272	158	434	68.9908	419.41	90.9	87.55	0.35	4.61	0.22	0.81	3.4666	2491.57	120.986	26.2217	19.9016	125.195	6.2907				5	n = 496 from 4 plants	n = 465 from 3 plants
	P16-0mM-Ro1-3	P16-0mM-Ro1-3-2 (middle)	3a-2/+, 3b/+	Base	Middle	10x	4	P16.0mM.Ro1-3-2 (middle) ROI CI Adjusted.tif:0350-0512	69400	55.09	513.25	358.39	1665.89	444	2	701	99.0014	746.56	118.36	89.79	0.31	6.31	0.16	0.81	3.4666	5775	215.358	34.143	28.5587	202.215	7.08071				8	n = 64 from 3 plants	n = 72 from 3 plants
	P16-0mM-Ro1-3	P16-0mM-Ro1-3-2 (middle)	3a-2/+, 3b/+	Base	Middle	10x	5	P16.0mM.Ro1-3-2 (middle) ROI CI Adjusted.tif:0313-0619	29073	50.63	623.78	320.6	821.17	544	165	284	102.37	269.27	137.47	93.85	0.54	1.96	0.51	0.82	3.4666	2419.26	77.6755	39.6556	29.5303	81.9247	2.77426			Median Stomatal Complex Area (μm2) ± SE	1	745 ± 31.7 μm2	915 ± 88.3 μm2 ** p-value = 1.63E-03
	P16-0mM-Ro1-3	P16-0mM-Ro1-3-2 (middle)	3a-2/+, 3b/+	Base	Middle	10x	6	P16.0mM.Ro1-3-2 (middle) ROI CI Adjusted.tif:0718-0631	64261	51.95	633.39	697.05	1427.26	548	441	549	117.051	556.37	147.06	92.11	0.4	3.78	0.26	0.83	3.4666	5347.37	160.494	42.422	33.7654	158.368	4.69026				5	953 ± 18 μm2	1,005 ± 13 μm2 NS p-value = 0.44
	P16-0mM-Ro1-3	P16-0mM-Ro1-3-2 (middle)	3a-2/+, 3b/+	Base	Middle	10x	7	P16.0mM.Ro1-3-2 (middle) ROI CI Adjusted.tif:0566-0759	63830	49.51	757.42	577.54	1569.67	676	258	621	102.786	577.6	140.71	95.35	0.33	4.11	0.24	0.78	3.4666	5311.5	166.619	40.5902	29.6503	179.138	6.04169				8	811± 39 μm2	858± 38 μm2 NS p-value = 0.85
	P16-0mM-Ro1-3	P16-0mM-Ro1-3-2 (middle)	3a-2/+, 3b/+	Base	Middle	10x	8	P16.0mM.Ro1-3-2 (middle) ROI CI Adjusted.tif:0542-0875	56215	50.3	877.48	572.36	1287.67	798	270	546	102.958	544.29	131.5	96.25	0.43	4.14	0.24	0.89	3.4666	4677.83	157.01	37.9334	29.7	157.503	5.30314			Median Stomatal Complex Circularity± SE	1	0.85 ± 0.01	0.79 ± 0.02 **** p-value = 4.8E-05
	P16-0mM-Ro1-3	P16-0mM-Ro1-3-2 (middle)	3a-2/+, 3b/+	Base	Middle	10x	9	P16.0mM.Ro1-3-2 (middle) ROI CI Adjusted.tif:0590-0992	66291	47.74	996.98	578.19	1398.51	917	288	604	109.753	648.09	130.24	92.45	0.43	4.98	0.2	0.92	3.4666	5516.29	186.953	37.57	31.6602	174.234	5.50325				5	0.84 ± 0.003	0.83 ± 0.005 **** p-value = 3.7E-08
	P16-0mM-Ro1-3	P16-0mM-Ro1-3-2 (middle)	3a-2/+, 3b/+	Base	Middle	10x	10	P16.0mM.Ro1-3-2 (middle) ROI CI Adjusted.tif:0304-1083	32555	33.81	1080.3	307.92	1204.98	1036	36	537	60.6238	567.29	73.07	91.58	0.28	7.76	0.13	0.9	3.4666	2709.01	163.644	21.0783	17.488	154.907	8.8579				8	0.80 ±0.01	0.86 ± 0.01 NS p-value = 0.11
	P16-0mM-Ro1-3	P16-0mM-Ro1-3-2 (middle)	3a-2/+, 3b/+	Base	Middle	10x	11	P16.0mM.Ro1-3-2 (middle) ROI CI Adjusted.tif:0405-1211	23374	37.85	1211.2	410.82	851.45	1173	212	386	60.5544	405.15	73.46	88.85	0.41	5.52	0.18	0.95	3.4666	1945.03	116.872	21.1908	17.468	111.348	6.37443
	P16-0mM-Ro1-3	P16-0mM-Ro1-3-8 (middle)	3a-2/+, 3b/+	Tip	Middle	10x	1	P16.0mM.Ro1-3-8 (middle) ROI.tif:0741-0076	23845	68.36	80.59	750.17	1131.12	39	479	524	45.5057	564.22	53.81	86.58	0.23	10.49	0.1	0.86	3.4666	1984.22	162.759	15.5224	13.1269	151.157	11.515
	P16-0mM-Ro1-3	P16-0mM-Ro1-3-8 (middle)	3a-2/+, 3b/+	Tip	Middle	10x	2	P16.0mM.Ro1-3-8 (middle) ROI.tif:1054-0130	22521	76.58	133.95	1062.69	960.77	83	870	369	61.0325	356.49	80.44	92.77	0.31	4.43	0.23	0.79	3.4666	1874.05	102.836	23.2043	17.6059	106.444	6.04596
	P16-0mM-Ro1-3	P16-0mM-Ro1-3-8 (middle)	3a-2/+, 3b/+	Tip	Middle	10x	3	P16.0mM.Ro1-3-8 (middle) ROI.tif:0590-0149	26219	68	149.58	591.18	996.02	102	387	406	64.5788	399.53	83.56	87.75	0.33	4.78	0.21	0.82	3.4666	2181.77	115.251	24.1043	18.6289	117.118	6.28689
	P16-0mM-Ro1-3	P16-0mM-Ro1-3-8 (middle)	3a-2/+, 3b/+	Tip	Middle	10x	4	P16.0mM.Ro1-3-8 (middle) ROI.tif:0308-0190	10282	63.5	188.39	305.97	445.08	151	220	181	56.8066	186.39	70.24	80.91	0.65	2.65	0.38	0.97	3.4666	855.599	53.7674	20.2619	16.3868	52.2125	3.18625
	P16-0mM-Ro1-3	P16-0mM-Ro1-3-8 (middle)	3a-2/+, 3b/+	Tip	Middle	10x	5	P16.0mM.Ro1-3-8 (middle) ROI.tif:0283-0265	27585	59.4	268.93	275.58	890.51	220	80	409	67.445	413.61	84.92	88.1	0.44	4.87	0.21	0.93	3.4666	2295.44	119.313	24.4966	19.4557	117.983	6.0642
	P16-0mM-Ro1-3	P16-0mM-Ro1-3-8 (middle)	3a-2/+, 3b/+	Tip	Middle	10x	6	P16.0mM.Ro1-3-8 (middle) ROI.tif:0534-0216	18358	60.85	213.01	537.13	810.26	181	343	382	48.0576	388.97	60.09	88.63	0.35	6.47	0.15	0.91	3.4666	1527.63	112.205	17.334	13.863	110.194	7.9488
	P16-0mM-Ro1-3	P16-0mM-Ro1-3-8 (middle)	3a-2/+, 3b/+	Tip	Middle	10x	7	P16.0mM.Ro1-3-8 (middle) ROI.tif:0636-0258	12297	61.04	259.58	629.4	646.78	229	487	297	41.404	313.23	49.99	85.75	0.37	6.27	0.16	0.96	3.4666	1023.27	90.3565	14.4205	11.9437	85.6747	7.17321
	P16-0mM-Ro1-3	P16-0mM-Ro1-3-8 (middle)	3a-2/+, 3b/+	Tip	Middle	10x	8	P16.0mM.Ro1-3-8 (middle) ROI.tif:0902-0201	20085	65.77	200.15	900	803.93	162	721	362	55.4834	388.74	65.78	86.88	0.39	5.91	0.17	0.92	3.4666	1671.34	112.139	18.9754	16.0051	104.425	6.52447
	P16-0mM-Ro1-3	P16-0mM-Ro1-3-8 (middle)	3a-2/+, 3b/+	Tip	Middle	10x	9	P16.0mM.Ro1-3-8 (middle) ROI.tif:0742-0309	23662	65.2	306.3	738.87	897.41	263	534	410	57.7122	424.93	70.9	87.38	0.37	5.99	0.17	0.91	3.4666	1968.99	122.578	20.4523	16.6481	118.272	7.10422
	P16-0mM-Ro1-3	P16-0mM-Ro1-3-8 (middle)	3a-2/+, 3b/+	Tip	Middle	10x	10	P16.0mM.Ro1-3-8 (middle) ROI.tif:0545-0395	30624	52.34	398.24	547.58	978.02	332	364	365	83.9014	323.25	120.62	87.27	0.4	2.68	0.37	0.83	3.4666	2548.32	93.247	34.7949	24.2028	105.29	4.35035
	P16-0mM-Ro1-3	P16-0mM-Ro1-3-8 (middle)	3a-2/+, 3b/+	Tip	Middle	10x	11	P16.0mM.Ro1-3-8 (middle) ROI.tif:0906-0372	21810	55.56	376.38	912.86	701.05	318	776	265	82.3019	261.72	106.11	90.08	0.56	2.47	0.41	0.91	3.4666	1814.88	75.4976	30.6092	23.7414	76.4438	3.21985
	P16-0mM-Ro1-3	P16-0mM-Ro1-3-8 (middle)	3a-2/+, 3b/+	Tip	Middle	10x	12	P16.0mM.Ro1-3-8 (middle) ROI.tif:1146-0383	16414	54.05	384.03	1142.3	605.52	334	1040	217	75.6406	209.34	99.83	87.19	0.56	2.1	0.48	0.89	3.4666	1365.86	60.3877	28.7977	21.8198	62.5974	2.86883
	P16-0mM-Ro1-3	P16-0mM-Ro1-3-8 (middle)	3a-2/+, 3b/+	Tip	Middle	10x	13	P16.0mM.Ro1-3-8 (middle) ROI.tif:1108-0536	21255	51.41	537.47	1109.84	729.81	477	984	246	86.4024	223.54	121.07	91.35	0.5	1.85	0.54	0.84	3.4666	1768.7	64.4839	34.9247	24.9243	70.9629	2.84714
	P16-0mM-Ro1-3	P16-0mM-Ro1-3-8 (middle)	3a-2/+, 3b/+	Tip	Middle	10x	14	P16.0mM.Ro1-3-8 (middle) ROI.tif:0835-0549	19370	45.39	548.46	834.45	722.95	492	714	249	77.7912	216.56	113.88	84.2	0.47	1.9	0.53	0.81	3.4666	1611.84	62.4704	32.8506	22.4402	71.8283	3.20088
	P16-0mM-Ro1-3	P16-0mM-Ro1-3-8 (middle)	3a-2/+, 3b/+	Tip	Middle	10x	15	P16.0mM.Ro1-3-8 (middle) ROI.tif:0935-0458	27766	58.54	458.13	934.55	942.86	412	717	429	64.7226	435.14	81.25	89.22	0.39	5.36	0.19	0.88	3.4666	2310.5	125.524	23.438	18.6703	123.752	6.62829
	P16-0mM-Ro1-3	P16-0mM-Ro1-3-8 (middle)	3a-2/+, 3b/+	Tip	Middle	10x	16	P16.0mM.Ro1-3-8 (middle) ROI.tif:0648-0483	14626	49.39	480.67	650.56	550.49	440	529	236	61.9746	235.98	78.91	92.36	0.61	2.99	0.33	0.93	3.4666	1217.08	68.0725	22.7629	17.8776	68.0782	3.80801
	P16-0mM-Ro1-3	P16-0mM-Ro1-3-8 (middle)	3a-2/+, 3b/+	Tip	Middle	10x	17	P16.0mM.Ro1-3-8 (middle) ROI.tif:0311-0509	32049	51.8	503.78	313.31	1002.98	450	88	447	71.698	472.43	86.37	83.92	0.4	5.47	0.18	0.89	3.4666	2666.9	136.281	24.9149	20.6825	128.945	6.23448
	P16-0mM-Ro1-3	P16-0mM-Ro1-3-8 (middle)	3a-2/+, 3b/+	Tip	Middle	10x	18	P16.0mM.Ro1-3-8 (middle) ROI.tif:0248-0592	17039	42.92	591.6	246.04	581.58	540	143	210	81.1381	204.37	106.16	90.22	0.63	1.93	0.52	0.92	3.4666	1417.87	58.954	30.6237	23.4057	60.5781	2.58818
	P16-0mM-Ro1-3	P16-0mM-Ro1-3-8 (middle)	3a-2/+, 3b/+	Tip	Middle	10x	19	P16.0mM.Ro1-3-8 (middle) ROI.tif:0532-0568	27004	47.39	570.86	535.23	839.6	498	388	296	91.2297	266.43	129.05	85.2	0.48	2.06	0.48	0.83	3.4666	2247.09	76.8563	37.2267	26.3168	85.3863	3.24456
	P16-0mM-Ro1-3	P16-0mM-Ro1-3-8 (middle)	3a-2/+, 3b/+	Tip	Middle	10x	20	P16.0mM.Ro1-3-8 (middle) ROI.tif:0518-0846	38276	23.4	841.7	530.45	1111.27	776	262	521	73.4664	506.47	96.22	85.85	0.39	5.26	0.19	0.89	3.4666	3185.07	146.1	27.7563	21.1926	150.291	7.09168
	P16-0mM-Ro1-3	P16-0mM-Ro1-3-8 (middle)	3a-2/+, 3b/+	Tip	Middle	10x	21	P16.0mM.Ro1-3-8 (middle) ROI.tif:0451-0717	26002	29.93	727.35	475.73	1119.04	680	188	534	48.6929	499.16	66.33	88.68	0.26	7.53	0.13	0.77	3.4666	2163.71	143.991	19.134	14.0463	154.041	10.9667
	P16-0mM-Ro1-3	P16-0mM-Ro1-3-8 (middle)	3a-2/+, 3b/+	Tip	Middle	10x	22	P16.0mM.Ro1-3-8 (middle) ROI.tif:0664-0649	30062	31.5	653.76	677.99	929.93	602	461	406	74.0443	435	87.99	86.69	0.44	4.94	0.2	0.95	3.4666	2501.56	125.483	25.3822	21.3594	117.118	5.4832
	P16-0mM-Ro1-3	P16-0mM-Ro1-3-8 (middle)	3a-2/+, 3b/+	Tip	Middle	10x	23	P16.0mM.Ro1-3-8 (middle) ROI.tif:0990-0629	18648	37.27	629.68	981.22	600.67	585	866	243	76.7407	260.25	91.23	87.64	0.65	2.85	0.35	0.99	3.4666	1551.76	75.0736	26.3169	22.1372	70.0975	3.16651
	P16-0mM-Ro1-3	P16-0mM-Ro1-3-8 (middle)	3a-2/+, 3b/+	Tip	Middle	10x	24	P16.0mM.Ro1-3-8 (middle) ROI.tif:0849-0761	29081	28.45	769.04	819.68	1155.66	704	571	537	54.1546	449.47	82.38	93.37	0.27	5.46	0.18	0.76	3.4666	2419.92	129.657	23.7639	15.6218	154.907	9.91606
	P16.0mM.Ro5-1	P16.0mM.Ro5-1-2_ROI_stomata 26	3a-2/3a-2,3b/3b	Base	Middle	10x	1	P16.0mM.Ro5-1-2_ROI_stomata 26 LA adjusted.tif:0233-0133	38547	53.71	134.31	226.42	993.3	11	29	408	94.4779	444.91	110.31	63.77	0.49	4.03	0.25	0.92	3.4666	3207.62	128.342	31.8208	27.2538	117.695	4.31847
	P16.0mM.Ro5-1	P16.0mM.Ro5-1-2_ROI_stomata 26	3a-2/3a-2,3b/3b	Base	Middle	10x	2	P16.0mM.Ro5-1-2_ROI_stomata 26 LA adjusted.tif:0593-0140	57640	59.64	133.27	571.39	1317.56	60	280	619	93.1179	613.19	119.68	82.3	0.42	5.12	0.2	0.96	3.4666	4796.41	176.885	34.5237	26.8615	178.561	6.64748
	P16.0mM.Ro5-1	P16.0mM.Ro5-1-2_ROI_stomata 26	3a-2/3a-2,3b/3b	Base	Middle	10x	3	P16.0mM.Ro5-1-2_ROI_stomata 26 LA adjusted.tif:0214-0278	25350	61.84	270.74	212.96	788.37	189	89	244	103.893	207.94	155.22	70.85	0.51	1.34	0.75	0.8	3.4666	2109.46	59.9838	44.7759	29.9698	70.386	2.34856
	P16.0mM.Ro5-1	P16.0mM.Ro5-1-2_ROI_stomata 26	3a-2/3a-2,3b/3b	Base	Middle	10x	4	P16.0mM.Ro5-1-2_ROI_stomata 26 LA adjusted.tif:0418-0254	19721	60.08	257.5	408.56	630.11	200	281	272	72.5037	258.79	97.03	85.56	0.62	2.67	0.37	1	3.4666	1641.05	74.6524	27.99	20.9149	78.463	3.75153
	P16.0mM.Ro5-1	P16.0mM.Ro5-1-2_ROI_stomata 26	3a-2/3a-2,3b/3b	Base	Middle	10x	5	P16.0mM.Ro5-1-2_ROI_stomata 26 LA adjusted.tif:0185-0403	8294	50.78	399.63	180.7	368.36	345	129	112	74.0536	111.5	94.71	166.05	0.77	1.18	0.85	0.92	3.4666	690.171	32.1641	27.3207	21.362	32.3083	1.51242
	P16.0mM.Ro5-1	P16.0mM.Ro5-1-2_ROI_stomata 26	3a-2/3a-2,3b/3b	Base	Middle	10x	6	P16.0mM.Ro5-1-2_ROI_stomata 26 LA adjusted.tif:0450-0366	53889	59.47	363.95	450.31	1067.02	281	217	466	115.642	470.89	145.71	84.54	0.59	3.23	0.31	0.95	3.4666	4484.28	135.836	42.0325	33.3588	134.426	4.02969
	P16.0mM.Ro5-1	P16.0mM.Ro5-1-2_ROI_stomata 26	3a-2/3a-2,3b/3b	Base	Middle	10x	7	P16.0mM.Ro5-1-2_ROI_stomata 26 LA adjusted.tif:0763-0352	21638	62.56	360.11	775	649.85	291	640	268	80.7388	250.38	110.03	81.67	0.64	2.28	0.44	0.97	3.4666	1800.57	72.2264	31.74	23.2905	77.3092	3.31935
	P16.0mM.Ro5-1	P16.0mM.Ro5-1-2_ROI_stomata 26	3a-2/3a-2,3b/3b	Base	Middle	10x	8	P16.0mM.Ro5-1-2_ROI_stomata 26 LA adjusted.tif:0692-0467	20408	60.53	468.79	686.9	591.75	405	576	232	87.9655	222.21	116.93	104.02	0.73	1.9	0.53	0.99	3.4666	1698.22	64.1003	33.7305	25.3752	66.9244	2.6374
	P16.0mM.Ro5-1	P16.0mM.Ro5-1-2_ROI_stomata 26	3a-2/3a-2,3b/3b	Base	Middle	10x	9	P16.0mM.Ro5-1-2_ROI_stomata 26 LA adjusted.tif:0476-0480	23177	59.8	483.99	475.58	659.08	420	341	271	85.524	262.51	112.41	83.49	0.67	2.34	0.43	1	3.4666	1928.63	75.7255	32.4266	24.6709	78.1746	3.1687
	P16.0mM.Ro5-1	P16.0mM.Ro5-1-2_ROI_stomata 26	3a-2/3a-2,3b/3b	Base	Middle	10x	10	P16.0mM.Ro5-1-2_ROI_stomata 26 LA adjusted.tif:0229-0492	26705	53.54	494.68	234.09	696.86	424	95	281	95.0356	287.01	118.47	75.46	0.69	2.42	0.41	0.98	3.4666	2222.21	82.7929	34.1747	27.4146	81.0593	2.95679
	P16.0mM.Ro5-1	P16.0mM.Ro5-1-2_ROI_stomata 26	3a-2/3a-2,3b/3b	Base	Middle	10x	11	P16.0mM.Ro5-1-2_ROI_stomata 26 LA adjusted.tif:0184-0607	36214	46.46	613.37	192.52	878.97	532	21	342	105.889	353.64	130.39	84.16	0.59	2.71	0.37	0.93	3.4666	3013.48	102.014	37.6132	30.5455	98.6557	3.2298
	P16.0mM.Ro5-1	P16.0mM.Ro5-1-2_ROI_stomata 26	3a-2/3a-2,3b/3b	Base	Middle	10x	12	P16.0mM.Ro5-1-2_ROI_stomata 26 LA adjusted.tif:0565-0587	48338	58.66	580.89	561.66	1101.28	517	337	467	103.507	509.56	120.78	85.56	0.5	4.22	0.24	0.98	3.4666	4022.36	146.991	34.8411	29.8585	134.714	4.51175
	P16.0mM.Ro5-1	P16.0mM.Ro5-1-2_ROI_stomata 26	3a-2/3a-2,3b/3b	Base	Middle	10x	13	P16.0mM.Ro5-1-2_ROI_stomata 26 LA adjusted.tif:0449-0686	12976	48.23	687.77	431.69	575.72	649	321	260	49.9077	247.16	66.85	91.88	0.49	3.7	0.27	1	3.4666	1079.78	71.2975	19.284	14.3967	75.0014	5.20962
	P16.0mM.Ro5-1	P16.0mM.Ro5-1-2_ROI_stomata 26	3a-2/3a-2,3b/3b	Base	Middle	10x	14	P16.0mM.Ro5-1-2_ROI_stomata 26 LA adjusted.tif:0657-0643	21907	57.13	650.37	696.11	926.98	600	441	446	49.1188	407.59	68.43	86.28	0.32	5.96	0.17	0.92	3.4666	1822.95	117.576	19.7398	14.1692	128.656	9.08002
	P16.0mM.Ro5-1	P16.0mM.Ro5-1-2_ROI_stomata 26	3a-2/3a-2,3b/3b	Base	Middle	10x	15	P16.0mM.Ro5-1-2_ROI_stomata 26 LA adjusted.tif:0458-0756	35857	50.49	760.18	445.87	987.25	696	227	457	78.4617	449.58	101.55	86.64	0.46	4.43	0.23	0.95	3.4666	2983.78	129.689	29.2938	22.6336	131.829	5.8245
	P16.0mM.Ro5-1	P16.0mM.Ro5-1-2_ROI_stomata 26	3a-2/3a-2,3b/3b	Base	Middle	10x	16	P16.0mM.Ro5-1-2_ROI_stomata 26 LA adjusted.tif:0220-0869	35142	44.42	867.22	241.21	922.62	807	24	413	85.0896	393.26	113.78	88.7	0.52	3.46	0.29	0.98	3.4666	2924.28	113.443	32.8218	24.5455	119.137	4.85371
	P16.0mM.Ro5-1	P16.0mM.Ro5-1-2_ROI_stomata 26	3a-2/3a-2,3b/3b	Base	Middle	10x	17	P16.0mM.Ro5-1-2_ROI_stomata 26 LA adjusted.tif:0593-0838	37295	52.3	839.38	610.64	895.65	760	412	360	103.597	374.49	126.8	84.57	0.58	2.95	0.34	0.95	3.4666	3103.44	108.028	36.5776	29.8844	103.848	3.475
	P16.0mM.Ro5-1	P16.0mM.Ro5-1-2_ROI_stomata 26	3a-2/3a-2,3b/3b	Base	Middle	10x	18	P16.0mM.Ro5-1-2_ROI_stomata 26 LA adjusted.tif:0714-0948	36371	50.22	947.1	719.8	938.73	853	529	363	100.196	355.91	130.11	74.76	0.52	2.74	0.37	0.89	3.4666	3026.55	102.668	37.5325	28.9031	104.714	3.62291
	P16.0mM.Ro5-1	P16.0mM.Ro5-1-2_ROI_stomata 26	3a-2/3a-2,3b/3b	Base	Middle	10x	19	P16.0mM.Ro5-1-2_ROI_stomata 26 LA adjusted.tif:0312-0964	35512	33.64	967.1	318.05	855.05	893	140	353	100.601	353.09	128.06	84.01	0.61	2.76	0.36	0.98	3.4666	2955.07	101.855	36.9411	29.02	101.829	3.50893
	P16.0mM.Ro5-1	P16.0mM.Ro5-1-2_ROI_stomata 26	3a-2/3a-2,3b/3b	Base	Middle	10x	20	P16.0mM.Ro5-1-2_ROI_stomata 26 LA adjusted.tif:0395-1086	26290	36.42	1073.2	399.33	793.41	1023	221	340	77.3235	352.5	94.96	94.71	0.52	3.71	0.27	0.92	3.4666	2187.68	101.685	27.3928	22.3053	98.0788	4.39711
	P16.0mM.Ro5-1	P16.0mM.Ro5-1-2_ROI_stomata 26	3a-2/3a-2,3b/3b	Base	Middle	10x	21	P16.0mM.Ro5-1-2_ROI_stomata 26 LA adjusted.tif:0374-1165	17972	28.17	1159.18	367.21	535.6	1105	269	203	88.532	203.32	112.54	94.09	0.79	1.81	0.55	1	3.4666	1495.51	58.6511	32.4641	25.5386	58.5588	2.29296
	P16.0mM.Ro5-1	P16.0mM.Ro5-1-2_ROI_stomata 26	3a-2/3a-2,3b/3b	Base	Middle	10x	22	P16.0mM.Ro5-1-2_ROI_stomata 26 LA adjusted.tif:0209-1175	13916	22.28	1187.51	219.35	493.51	1097	131	162	85.9012	172.63	102.64	48.62	0.72	1.68	0.59	0.96	3.4666	1158	49.7981	29.6083	24.7797	46.7317	1.88589
	P16.0mM.Ro5-1	P16.0mM.Ro5-1-2_ROI_stomata 26	3a-2/3a-2,3b/3b	Base	Middle	10x	23	P16.0mM.Ro5-1-2_ROI_stomata 26 LA adjusted.tif:0597-1155	21217	45.24	1149.29	590.01	615.33	1088	463	249	85.2088	264.24	102.24	76.38	0.7	2.58	0.39	0.99	3.4666	1765.54	76.2245	29.4929	24.5799	71.8283	2.92223
	P16.0mM.Ro5-1	P16.0mM.Ro5-1-2_ROI_stomata 26	3a-2/3a-2,3b/3b	Base	Middle	10x	24	P16.0mM.Ro5-1-2_ROI_stomata 26 LA adjusted.tif:0702-1042	23629	47.68	1047.38	707.21	725.7	992	552	304	77.727	315.44	95.38	83.3	0.56	3.31	0.3	0.97	3.4666	1966.25	90.9941	27.514	22.4217	87.694	3.91113
	P16.0mM.Ro5-1	P16.0mM.Ro5-1-2_ROI_stomata 26	3a-2/3a-2,3b/3b	Base	Middle	10x	25	P16.0mM.Ro5-1-2_ROI_stomata 26 LA adjusted.tif:0910-1042	13241	56.13	1039.49	908.67	470.84	989	821	166	79.7651	169.26	99.6	76.98	0.75	1.7	0.59	1	3.4666	1101.83	48.8259	28.7313	23.0096	47.8855	2.08111
	P16.0mM.Ro5-1	P16.0mM.Ro5-1-5_stomata 35	3a-2/3a-2,3b/3b	Mid	Middle	10x	1	P16.0mM.Ro5-1-5_stomata 35 LA adjusted.tif:0114-0096	28541	29.61	78.12	124.68	661.27	4	1	239	119.418	245.08	148.28	91.09	0.82	1.65	0.61	0.99	3.4666	2374.99	70.6975	42.7739	34.4483	68.9436	2.00137
	P16.0mM.Ro5-1	P16.0mM.Ro5-1-5_stomata 35	3a-2/3a-2,3b/3b	Mid	Middle	10x	2	P16.0mM.Ro5-1-5_stomata 35 LA adjusted.tif:0319-0062	17294	27.17	65.53	315.82	516.39	0	235	169	102.331	173.07	127.23	80.51	0.81	1.36	0.74	1	3.4666	1439.09	49.925	36.7017	29.5192	48.7509	1.6515
	P16.0mM.Ro5-1	P16.0mM.Ro5-1-5_stomata 35	3a-2/3a-2,3b/3b	Mid	Middle	10x	3	P16.0mM.Ro5-1-5_stomata 35 LA adjusted.tif:0480-0060	15907	28.7	54.06	470.86	508.73	4	385	171	93.0234	174.91	115.8	83.42	0.77	1.51	0.66	0.98	3.4666	1323.67	50.4558	33.4045	26.8342	49.3279	1.83825
	P16.0mM.Ro5-1	P16.0mM.Ro5-1-5_stomata 35	3a-2/3a-2,3b/3b	Mid	Middle	10x	4	P16.0mM.Ro5-1-5_stomata 35 LA adjusted.tif:0616-0054	12192	27.41	54.5	624.35	427.64	3	559	125	97.536	135.3	114.74	109.65	0.84	1.18	0.85	0.99	3.4666	1014.54	39.0296	33.0987	28.1359	36.0584	1.28158
	P16.0mM.Ro5-1	P16.0mM.Ro5-1-5_stomata 35	3a-2/3a-2,3b/3b	Mid	Middle	10x	5	P16.0mM.Ro5-1-5_stomata 35 LA adjusted.tif:0792-0048	23276	28	55.18	795.46	643.67	0	683	229	101.642	252.67	117.29	90.07	0.71	2.15	0.46	1	3.4666	1936.87	72.887	33.8343	29.3203	66.059	2.25301
	P16.0mM.Ro5-1	P16.0mM.Ro5-1-5_stomata 35	3a-2/3a-2,3b/3b	Mid	Middle	10x	6	P16.0mM.Ro5-1-5_stomata 35 LA adjusted.tif:0794-0175	45899	31.39	168.19	794.34	996.14	107	589	411	111.676	437.69	133.52	91.4	0.58	3.28	0.31	0.93	3.4666	3819.41	126.259	38.5161	32.215	118.56	3.68028
	P16.0mM.Ro5-1	P16.0mM.Ro5-1-5_stomata 35	3a-2/3a-2,3b/3b	Mid	Middle	10x	7	P16.0mM.Ro5-1-5_stomata 35 LA adjusted.tif:0306-0189	42967	35.83	188.24	322.48	939.95	108	125	379	113.369	388.7	140.74	88.55	0.61	2.76	0.36	0.9	3.4666	3575.42	112.127	40.5989	32.7033	109.329	3.34305
	P16.0mM.Ro5-1	P16.0mM.Ro5-1-5_stomata 35	3a-2/3a-2,3b/3b	Mid	Middle	10x	8	P16.0mM.Ro5-1-5_stomata 35 LA adjusted.tif:0316-0300	30160	37.94	296.65	311.92	811.98	237	149	332	90.8434	356.96	107.58	85.85	0.57	3.32	0.3	0.94	3.4666	2509.71	102.971	31.0333	26.2053	95.7711	3.65464
	P16.0mM.Ro5-1	P16.0mM.Ro5-1-5_stomata 35	3a-2/3a-2,3b/3b	Mid	Middle	10x	9	P16.0mM.Ro5-1-5_stomata 35 LA adjusted.tif:0597-0282	27440	43.13	291.58	600.63	654.17	216	477	238	115.294	249.64	139.95	83.64	0.81	1.78	0.56	1	3.4666	2283.37	72.0129	40.371	33.2586	68.6552	2.06429
	P16.0mM.Ro5-1	P16.0mM.Ro5-1-5_stomata 35	3a-2/3a-2,3b/3b	Mid	Middle	10x	10	P16.0mM.Ro5-1-5_stomata 35 LA adjusted.tif:0842-0282	25925	36.7	280.08	833.3	668.64	221	712	255	101.667	266.79	123.72	88.92	0.73	2.16	0.46	1	3.4666	2157.3	76.9601	35.6891	29.3275	73.5591	2.5082
	P16.0mM.Ro5-1	P16.0mM.Ro5-1-5_stomata 35	3a-2/3a-2,3b/3b	Mid	Middle	10x	11	P16.0mM.Ro5-1-5_stomata 35 LA adjusted.tif:0372-0389	33801	40.88	392.09	367.48	887.48	331	181	372	90.8629	395.44	108.83	87.47	0.54	3.63	0.28	0.92	3.4666	2812.69	114.071	31.3939	26.211	107.31	4.09408
	P16.0mM.Ro5-1	P16.0mM.Ro5-1-5_stomata 35	3a-2/3a-2,3b/3b	Mid	Middle	10x	12	P16.0mM.Ro5-1-5_stomata 35 LA adjusted.tif:0596-0399	6789	38.35	396.13	588.36	361.92	353	535	109	62.2844	112.88	76.58	109.78	0.65	1.47	0.68	0.89	3.4666	564.935	32.5622	22.0908	17.967	31.4429	1.75004
	P16.0mM.Ro5-1	P16.0mM.Ro5-1-5_stomata 35	3a-2/3a-2,3b/3b	Mid	Middle	10x	13	P16.0mM.Ro5-1-5_stomata 35 LA adjusted.tif:0725-0389	18835	44.5	389.41	725.76	541.8	320	627	196	96.0969	198.22	120.98	91.47	0.81	1.64	0.61	0.98	3.4666	1567.32	57.1799	34.8987	27.7208	56.5395	2.03961
	P16.0mM.Ro5-1	P16.0mM.Ro5-1-5_stomata 35	3a-2/3a-2,3b/3b	Mid	Middle	10x	14	P16.0mM.Ro5-1-5_stomata 35 LA adjusted.tif:0898-0381	17621	41.77	382.59	900.85	516.12	312	813	164	107.445	174.69	128.43	75.73	0.83	1.36	0.74	1	3.4666	1466.3	50.3923	37.0478	30.9944	47.3086	1.52636
	P16.0mM.Ro5-1	P16.0mM.Ro5-1-5_stomata 35	3a-2/3a-2,3b/3b	Mid	Middle	10x	15	P16.0mM.Ro5-1-5_stomata 35 LA adjusted.tif:0430-0502	32132	56.41	497.24	444.52	751.13	427	276	299	107.465	293.42	139.43	97.92	0.72	2.1	0.48	0.99	3.4666	2673.81	84.642	40.221	31.0001	86.2517	2.7823
	P16.0mM.Ro5-1	P16.0mM.Ro5-1-5_stomata 35	3a-2/3a-2,3b/3b	Mid	Middle	10x	16	P16.0mM.Ro5-1-5_stomata 35 LA adjusted.tif:0806-0507	30519	49.73	497.72	775.44	966.58	431	628	356	85.7275	322.97	120.31	77.38	0.41	2.68	0.37	0.75	3.4666	2539.59	93.1662	34.7055	24.7296	102.694	4.15269
	P16.0mM.Ro5-1	P16.0mM.Ro5-1-5_stomata 35	3a-2/3a-2,3b/3b	Mid	Middle	10x	17	P16.0mM.Ro5-1-5_stomata 35 LA adjusted.tif:0927-0548	16956	43.7	552.7	932.34	512.73	485	835	181	93.6796	187.83	114.94	84.48	0.81	1.63	0.61	1	3.4666	1410.96	54.1828	33.1564	27.0235	52.2125	1.93212
	P16.0mM.Ro5-1	P16.0mM.Ro5-1-5_stomata 35	3a-2/3a-2,3b/3b	Mid	Middle	10x	18	P16.0mM.Ro5-1-5_stomata 35 LA adjusted.tif:0709-0635	22815	60.56	629.48	723.97	740.9	588	547	318	71.7453	323.47	89.8	93.16	0.52	3.6	0.28	0.97	3.4666	1898.51	93.3104	25.9043	20.6962	91.7325	4.43235
	P16.0mM.Ro5-1	P16.0mM.Ro5-1-5_stomata 35	3a-2/3a-2,3b/3b	Mid	Middle	10x	19	P16.0mM.Ro5-1-5_stomata 35 LA adjusted.tif:0502-0602	10284	69.01	596.92	503.43	572.38	560	369	259	39.7066	202.39	64.7	84.39	0.39	3.13	0.32	0.82	3.4666	855.765	58.3829	18.6638	11.454	74.713	6.52285
	P16.0mM.Ro5-1	P16.0mM.Ro5-1-5_stomata 35	3a-2/3a-2,3b/3b	Mid	Middle	10x	20	P16.0mM.Ro5-1-5_stomata 35 LA adjusted.tif:0275-0557	6841	56.16	548.29	261.78	426.59	513	188	175	39.0914	162.02	53.76	108.01	0.47	3.01	0.33	0.92	3.4666	569.262	46.7374	15.508	11.2766	50.4817	4.47668
	P16.0mM.Ro5-1	P16.0mM.Ro5-1-5_stomata 35	3a-2/3a-2,3b/3b	Mid	Middle	10x	21	P16.0mM.Ro5-1-5_stomata 35 LA adjusted.tif:0352-0546	5489	48.23	555.43	352.44	365.4	503	277	150	36.5933	144.41	48.39	124.15	0.52	2.98	0.34	0.95	3.4666	456.758	41.6575	13.9589	10.556	43.2701	4.09911
	P16.0mM.Ro5-1	P16.0mM.Ro5-1-5_stomata 35	3a-2/3a-2,3b/3b	Mid	Middle	10x	22	P16.0mM.Ro5-1-5_stomata 35 LA adjusted.tif:0561-0699	21193	71.81	700.84	561.69	610.5	643	435	246	86.1504	242.64	111.21	92.18	0.71	2.18	0.46	0.98	3.4666	1763.54	69.9937	32.0804	24.8516	70.9629	2.85547
	P16.0mM.Ro5-1	P16.0mM.Ro5-1-5_stomata 35	3a-2/3a-2,3b/3b	Mid	Middle	10x	23	P16.0mM.Ro5-1-5_stomata 35 LA adjusted.tif:0793-0733	22855	69.81	730.05	786.13	626.47	665	672	241	94.834	251.39	115.76	101.68	0.73	2.17	0.46	1	3.4666	1901.84	72.5177	33.3929	27.3565	69.5206	2.54128
	P16.0mM.Ro5-1	P16.0mM.Ro5-1-5_stomata 35	3a-2/3a-2,3b/3b	Mid	Middle	10x	24	P16.0mM.Ro5-1-5_stomata 35 LA adjusted.tif:0526-0795	46645	68.33	799.01	520.57	1106.06	735	277	484	96.374	513.96	115.56	92.81	0.48	4.45	0.22	0.96	3.4666	3881.48	148.261	33.3353	27.8007	139.618	5.0221
	P16.0mM.Ro5-1	P16.0mM.Ro5-1-5_stomata 35	3a-2/3a-2,3b/3b	Mid	Middle	10x	25	P16.0mM.Ro5-1-5_stomata 35 LA adjusted.tif:0341-0882	22573	74.24	884.9	342.56	658.81	824	212	257	87.8327	273.93	104.92	93.66	0.65	2.61	0.38	0.98	3.4666	1878.37	79.0198	30.266	25.3368	74.136	2.92602
	P16.0mM.Ro5-1	P16.0mM.Ro5-1-5_stomata 35	3a-2/3a-2,3b/3b	Mid	Middle	10x	26	P16.0mM.Ro5-1-5_stomata 35 LA adjusted.tif:0585-0890	19551	68.93	897.31	584.59	628.99	853	461	238	82.1471	256.49	97.05	92.79	0.62	2.64	0.38	0.95	3.4666	1626.9	73.9889	27.9957	23.6967	68.6552	2.89724
	P16.0mM.Ro5-1	P16.0mM.Ro5-1-5_stomata 35	3a-2/3a-2,3b/3b	Mid	Middle	10x	27	P16.0mM.Ro5-1-5_stomata 35 LA adjusted.tif:0614-0984	24828	75.27	986.67	628.33	752.52	929	460	308	80.6104	320.51	98.63	99.4	0.55	3.25	0.31	0.93	3.4666	2066.02	92.4566	28.4515	23.2534	88.8479	3.82085
	P16.0mM.Ro5-1	P16.0mM.Ro5-1-5_stomata 35	3a-2/3a-2,3b/3b	Mid	Middle	10x	28	P16.0mM.Ro5-1-5_stomata 35 LA adjusted.tif:0417-1107	22257	69.57	1093.93	414.72	649.76	1029	319	204	109.103	207.15	136.8	98.05	0.66	1.51	0.66	0.89	3.4666	1852.08	59.756	39.4623	31.4726	58.8473	1.86979
	P16.0mM.Ro5-1	P16.0mM.Ro5-1-5_stomata 35	3a-2/3a-2,3b/3b	Mid	Middle	10x	29	P16.0mM.Ro5-1-5_stomata 35 LA adjusted.tif:0775-1097	24713	67.38	1102.89	758.16	705.96	1043	625	276	89.5399	272.2	115.6	97.91	0.62	2.35	0.42	0.96	3.4666	2056.45	78.5207	33.3468	25.8293	79.6169	3.08243
	P16.0mM.Ro5-1	P16.0mM.Ro5-1-5_stomata 35	3a-2/3a-2,3b/3b	Mid	Middle	10x	30	P16.0mM.Ro5-1-5_stomata 35 LA adjusted.tif:0634-1192	21921	72.97	1197.45	622.03	627.46	1143	504	253	86.6443	244.03	114.37	88.98	0.7	2.13	0.47	0.99	3.4666	1824.12	70.3946	32.992	24.994	72.9822	2.91999
	P16.0mM.Ro5-1	P16.0mM.Ro5-1-5_stomata 35	3a-2/3a-2,3b/3b	Mid	Middle	10x	31	P16.0mM.Ro5-1-5_stomata 35 LA adjusted.tif:0395-1203	22012	72.06	1202.12	397.15	612.26	1144	269	247	89.1174	249.05	112.53	94.78	0.74	2.21	0.45	1	3.4666	1831.69	71.8427	32.4612	25.7074	71.2514	2.77162
	P16.0mM.Ro5-1	P16.0mM.Ro5-1-5_stomata 35	3a-2/3a-2,3b/3b	Mid	Middle	10x	32	P16.0mM.Ro5-1-5_stomata 35 LA adjusted.tif:0337-0983	23219	73.17	978.09	330.61	657.29	917	211	249	93.249	266.89	110.77	93.7	0.68	2.41	0.42	0.98	3.4666	1932.13	76.989	31.9535	26.8993	71.8283	2.67027
	P16.0mM.Ro5-1	P16.0mM.Ro5-1-5_stomata 35	3a-2/3a-2,3b/3b	Mid	Middle	10x	33	P16.0mM.Ro5-1-5_stomata 35 LA adjusted.tif:0879-1008	28011	60.71	999.02	871.45	714.13	923	749	240	116.713	221.36	161.11	86.18	0.69	1.37	0.73	0.95	3.4666	2330.89	63.8551	46.4749	33.6677	69.2321	2.05634
	P16.0mM.Ro5-1	P16.0mM.Ro5-1-5_stomata 35	3a-2/3a-2,3b/3b	Mid	Middle	10x	34	P16.0mM.Ro5-1-5_stomata 35 LA adjusted.tif:0412-0685	16712	79.52	709.46	263.42	673.93	672	91	310	53.9097	286.2	74.35	95.09	0.46	3.85	0.26	1	3.4666	1390.66	82.5593	21.4475	15.5512	89.4248	5.75036
	P16.0mM.Ro5-1	P16.0mM.Ro5-1-8_ROI_stomata 46	3a-2/3a-2,3b/3b	Tip	Middle	10x	1	P16.0mM.Ro5-1-8_ROI_stomata 46 LA adjusted.tif:0212-0038	10200	32.77	38.61	217.64	457.59	0	125	187	54.5455	185.27	70.1	79.95	0.61	2.64	0.38	0.94	3.4666	848.775	53.4443	20.2215	15.7346	53.9433	3.42833
	P16.0mM.Ro5-1	P16.0mM.Ro5-1-8_ROI_stomata 46	3a-2/3a-2,3b/3b	Tip	Middle	10x	2	P16.0mM.Ro5-1-8_ROI_stomata 46 LA adjusted.tif:0403-0076	20272	44.18	62.55	407.56	578.86	0	303	186	108.989	193.88	133.13	116.36	0.76	1.46	0.69	1	3.4666	1686.9	55.928	38.4036	31.4398	53.6549	1.70659
	P16.0mM.Ro5-1	P16.0mM.Ro5-1-8_ROI_stomata 46	3a-2/3a-2,3b/3b	Tip	Middle	10x	3	P16.0mM.Ro5-1-8_ROI_stomata 46 LA adjusted.tif:0566-0080	22754	47.5	79.82	555.17	590.6	0	479	173	131.526	180.72	160.31	32.26	0.82	1.13	0.89	0.99	3.4666	1893.43	52.1318	46.2442	37.9409	49.9048	1.31533
	P16.0mM.Ro5-1	P16.0mM.Ro5-1-8_ROI_stomata 46	3a-2/3a-2,3b/3b	Tip	Middle	10x	4	P16.0mM.Ro5-1-8_ROI_stomata 46 LA adjusted.tif:0680-0087	16215	39.65	83.4	686.25	509.85	7	607	161	100.714	178.97	115.36	37	0.78	1.55	0.64	0.96	3.4666	1349.3	51.627	33.2776	29.0528	46.4432	1.59858
	P16.0mM.Ro5-1	P16.0mM.Ro5-1-8_ROI_stomata 46	3a-2/3a-2,3b/3b	Tip	Middle	10x	5	P16.0mM.Ro5-1-8_ROI_stomata 46 LA adjusted.tif:0813-0100	22441	48.36	94.65	821.44	561.02	13	737	168	133.577	176.53	161.86	31.54	0.9	1.09	0.92	1	3.4666	1867.39	50.9231	46.6913	38.5327	48.4625	1.2577
	P16.0mM.Ro5-1	P16.0mM.Ro5-1-8_ROI_stomata 46	3a-2/3a-2,3b/3b	Tip	Middle	10x	6	P16.0mM.Ro5-1-8_ROI_stomata 46 LA adjusted.tif:0291-0142	15019	34.94	143.52	294.98	467.75	64	216	156	96.2756	153.87	124.28	55.82	0.86	1.24	0.81	1	3.4666	1249.78	44.3864	35.8507	27.7724	45.0009	1.62035
	P16.0mM.Ro5-1	P16.0mM.Ro5-1-8_ROI_stomata 46	3a-2/3a-2,3b/3b	Tip	Middle	10x	7	P16.0mM.Ro5-1-8_ROI_stomata 46 LA adjusted.tif:0408-0153	3685	32.93	156.33	401.32	241.76	123	364	80	46.0625	83.04	56.5	98.73	0.79	1.47	0.68	1	3.4666	306.641	23.9543	16.2984	13.2875	23.0774	1.73677
	P16.0mM.Ro5-1	P16.0mM.Ro5-1-8_ROI_stomata 46	3a-2/3a-2,3b/3b	Tip	Middle	10x	8	P16.0mM.Ro5-1-8_ROI_stomata 46 LA adjusted.tif:0198-0229	2645	36.83	221.05	204.27	207.21	188	168	73	36.2329	65.97	51.05	50.58	0.77	1.29	0.77	1.01	3.4666	220.099	19.0302	14.7262	10.452	21.0581	2.01474
	P16.0mM.Ro5-1	P16.0mM.Ro5-1-8_ROI_stomata 46	3a-2/3a-2,3b/3b	Tip	Middle	10x	9	P16.0mM.Ro5-1-8_ROI_stomata 46 LA adjusted.tif:0282-0263	19915	31.67	263.79	274.94	627.53	175	176	208	95.7452	239.66	105.8	56.41	0.64	2.27	0.44	0.94	3.4666	1657.19	69.134	30.5198	27.6193	60.0012	2.17243
	P16.0mM.Ro5-1	P16.0mM.Ro5-1-8_ROI_stomata 46	3a-2/3a-2,3b/3b	Tip	Middle	10x	10	P16.0mM.Ro5-1-8_ROI_stomata 46 LA adjusted.tif:0384-0269	3791	31.03	272.56	382.92	256.62	225	337	91	41.6593	74.71	64.61	123.55	0.72	1.16	0.86	1	3.4666	315.461	21.5514	18.6379	12.0173	26.2505	2.18438
	P16.0mM.Ro5-1	P16.0mM.Ro5-1-8_ROI_stomata 46	3a-2/3a-2,3b/3b	Tip	Middle	10x	11	P16.0mM.Ro5-1-8_ROI_stomata 46 LA adjusted.tif:0457-0228	18139	36.52	224.7	467.44	522.21	145	384	151	120.126	152.47	151.48	157.09	0.84	1.01	0.99	0.96	3.4666	1509.41	43.9826	43.697	34.6523	43.5585	1.25702
	P16.0mM.Ro5-1	P16.0mM.Ro5-1-8_ROI_stomata 46	3a-2/3a-2,3b/3b	Tip	Middle	10x	12	P16.0mM.Ro5-1-8_ROI_stomata 46 LA adjusted.tif:0593-0238	13226	46.93	248.95	590.53	466.59	167	533	130	101.738	165.11	101.99	148.2	0.76	1.62	0.62	0.97	3.4666	1100.58	47.6288	29.4208	29.3482	37.5007	1.27779
	P16.0mM.Ro5-1	P16.0mM.Ro5-1-8_ROI_stomata 46	3a-2/3a-2,3b/3b	Tip	Middle	10x	13	P16.0mM.Ro5-1-8_ROI_stomata 46 LA adjusted.tif:0722-0228	14960	36.12	219.15	720.97	468.77	143	659	124	120.645	158.08	120.49	171.02	0.86	1.31	0.76	0.97	3.4666	1244.87	45.6009	34.7574	34.8022	35.7699	1.02781
	P16.0mM.Ro5-1	P16.0mM.Ro5-1-8_ROI_stomata 46	3a-2/3a-2,3b/3b	Tip	Middle	10x	14	P16.0mM.Ro5-1-8_ROI_stomata 46 LA adjusted.tif:0838-0232	12520	52.42	232.63	831.34	453.59	167	771	125	100.16	135.15	117.95	36.37	0.76	1.15	0.87	0.93	3.4666	1041.83	38.9863	34.0247	28.8929	36.0584	1.248
	P16.0mM.Ro5-1	P16.0mM.Ro5-1-8_ROI_stomata 46	3a-2/3a-2,3b/3b	Tip	Middle	10x	15	P16.0mM.Ro5-1-8_ROI_stomata 46 LA adjusted.tif:0297-0363	29363	33.79	373.84	302.36	721.65	297	156	283	103.756	287.56	130.01	75.83	0.71	2.21	0.45	0.99	3.4666	2443.39	82.9516	37.5036	29.9302	81.6362	2.72755
	P16.0mM.Ro5-1	P16.0mM.Ro5-1-8_ROI_stomata 46	3a-2/3a-2,3b/3b	Tip	Middle	10x	16	P16.0mM.Ro5-1-8_ROI_stomata 46 LA adjusted.tif:0521-0364	27591	35.75	373.77	525.61	676.79	285	408	231	119.442	225.93	155.49	101.44	0.76	1.45	0.69	0.95	3.4666	2295.94	65.1734	44.8537	34.455	66.6359	1.934
	P16.0mM.Ro5-1	P16.0mM.Ro5-1-8_ROI_stomata 46	3a-2/3a-2,3b/3b	Tip	Middle	10x	17	P16.0mM.Ro5-1-8_ROI_stomata 46 LA adjusted.tif:0666-0377	6601	36.71	384.91	653.64	363.08	315	615	82	80.5	149.79	56.11	163.39	0.63	2.67	0.37	1	3.4666	549.291	43.2095	16.1859	23.2216	23.6543	1.01863
	P16.0mM.Ro5-1	P16.0mM.Ro5-1-8_ROI_stomata 46	3a-2/3a-2,3b/3b	Tip	Middle	10x	18	P16.0mM.Ro5-1-8_ROI_stomata 46 LA adjusted.tif:0697-0355	9187	45.48	353.94	703.7	413.68	268	659	89	103.225	168.46	69.44	162.26	0.67	2.43	0.41	1	3.4666	764.48	48.5952	20.0312	29.7769	25.6736	0.862197
	P16.0mM.Ro5-1	P16.0mM.Ro5-1-8_ROI_stomata 46	3a-2/3a-2,3b/3b	Tip	Middle	10x	19	P16.0mM.Ro5-1-8_ROI_stomata 46 LA adjusted.tif:0829-0349	22546	42.33	354.83	824.55	600.62	276	733	188	119.926	195.51	146.83	87.63	0.79	1.33	0.75	0.95	3.4666	1876.13	56.3982	42.3556	34.5946	54.2318	1.56764
	P16.0mM.Ro5-1	P16.0mM.Ro5-1-8_ROI_stomata 46	3a-2/3a-2,3b/3b	Tip	Middle	10x	20	P16.0mM.Ro5-1-8_ROI_stomata 46 LA adjusted.tif:0860-0471	23531	46.31	475.55	859.7	606.19	404	745	230	102.309	238.12	125.82	81.06	0.8	1.89	0.53	1	3.4666	1958.09	68.6898	36.2949	29.5127	66.3474	2.2481
	P16.0mM.Ro5-1	P16.0mM.Ro5-1-8_ROI_stomata 46	3a-2/3a-2,3b/3b	Tip	Middle	10x	21	P16.0mM.Ro5-1-8_ROI_stomata 46 LA adjusted.tif:0696-0495	9559	51.56	499.12	681.65	410.81	445	625	138	69.2681	133.23	91.35	117.46	0.71	1.46	0.69	0.95	3.4666	795.436	38.4325	26.3515	19.9816	39.8085	1.99226
	P16.0mM.Ro5-1	P16.0mM.Ro5-1-8_ROI_stomata 46	3a-2/3a-2,3b/3b	Tip	Middle	10x	22	P16.0mM.Ro5-1-8_ROI_stomata 46 LA adjusted.tif:0528-0498	24261	47.86	502.07	527.94	609.16	433	429	203	119.512	222.7	138.71	97.59	0.82	1.61	0.62	1	3.4666	2018.84	64.2416	40.0133	34.4754	58.5588	1.69857
	P16.0mM.Ro5-1	P16.0mM.Ro5-1-8_ROI_stomata 46	3a-2/3a-2,3b/3b	Tip	Middle	10x	23	P16.0mM.Ro5-1-8_ROI_stomata 46 LA adjusted.tif:0305-0500	31526	31.73	498.39	305.77	730.87	428	173	263	119.871	282.32	142.18	82.19	0.74	1.99	0.5	0.96	3.4666	2623.38	81.44	41.0143	34.5788	75.8668	2.19403
	P16.0mM.Ro5-1	P16.0mM.Ro5-1-8_ROI_stomata 46	3a-2/3a-2,3b/3b	Tip	Middle	10x	24	P16.0mM.Ro5-1-8_ROI_stomata 46 LA adjusted.tif:0375-0616	20462	34.12	613.08	381.69	561.31	548	277	191	107.131	196.71	132.44	92.75	0.82	1.49	0.67	0.98	3.4666	1702.71	56.7444	38.2046	30.9037	55.0972	1.78287
	P16.0mM.Ro5-1	P16.0mM.Ro5-1-8_ROI_stomata 46	3a-2/3a-2,3b/3b	Tip	Middle	10x	25	P16.0mM.Ro5-1-8_ROI_stomata 46 LA adjusted.tif:0551-0612	16166	33.65	618.66	546.16	515.55	564	465	179	90.3128	187.64	109.7	93.28	0.76	1.71	0.58	0.98	3.4666	1345.23	54.128	31.6448	26.0523	51.6356	1.982
	P16.0mM.Ro5-1	P16.0mM.Ro5-1-8_ROI_stomata 46	3a-2/3a-2,3b/3b	Tip	Middle	10x	26	P16.0mM.Ro5-1-8_ROI_stomata 46 LA adjusted.tif:0726-0574	14930	34.33	574.44	720.56	546	528	605	236	63.2627	228	83.38	87.13	0.63	2.73	0.37	0.97	3.4666	1242.37	65.7705	24.0524	18.2492	68.0782	3.73048
	P16.0mM.Ro5-1	P16.0mM.Ro5-1-8_ROI_stomata 46	3a-2/3a-2,3b/3b	Tip	Middle	10x	27	P16.0mM.Ro5-1-8_ROI_stomata 46 LA adjusted.tif:0894-0554	7746	34.18	558.03	897.17	387.17	523	811	166	46.6627	160.92	61.29	85.45	0.65	2.63	0.38	1	3.4666	644.57	46.4201	17.6801	13.4606	47.8855	3.55745
	P16.0mM.Ro5-1	P16.0mM.Ro5-1-8_ROI_stomata 46	3a-2/3a-2,3b/3b	Tip	Middle	10x	28	P16.0mM.Ro5-1-8_ROI_stomata 46 LA adjusted.tif:0739-0650	15745	28.48	650.51	748.73	530.3	604	636	216	72.8935	211.83	94.64	91.14	0.7	2.24	0.45	0.99	3.4666	1310.19	61.106	27.3005	21.0274	62.3089	2.96323
	P16.0mM.Ro5-1	P16.0mM.Ro5-1-8_ROI_stomata 46	3a-2/3a-2,3b/3b	Tip	Middle	10x	29	P16.0mM.Ro5-1-8_ROI_stomata 46 LA adjusted.tif:0327-0751	23911	43.97	755.46	319.52	592.37	660	227	176	135.858	199.16	152.86	154.86	0.86	1.3	0.77	0.98	3.4666	1989.71	57.4511	44.0951	39.1905	50.7702	1.29547
	P16.0mM.Ro5-1	P16.0mM.Ro5-1-8_ROI_stomata 46	3a-2/3a-2,3b/3b	Tip	Middle	10x	30	P16.0mM.Ro5-1-8_ROI_stomata 46 LA adjusted.tif:0607-0737	25345	35.46	722.04	621.04	785.25	661	453	310	81.7581	312.69	103.2	105.07	0.52	3.03	0.33	0.83	3.4666	2109.04	90.2008	29.7698	23.5845	89.4248	3.79167
	P16.0mM.Ro5-1	P16.0mM.Ro5-1-8_ROI_stomata 46	3a-2/3a-2,3b/3b	Tip	Middle	10x	31	P16.0mM.Ro5-1-8_ROI_stomata 46 LA adjusted.tif:0878-0771	37914	50.84	769.4	879.85	766.32	672	743	270	140.422	287.49	167.91	104.21	0.81	1.71	0.58	0.98	3.4666	3154.95	82.9314	48.4365	40.5072	77.8861	1.92277
	P16.0mM.Ro5-1	P16.0mM.Ro5-1-8_ROI_stomata 46	3a-2/3a-2,3b/3b	Tip	Middle	10x	32	P16.0mM.Ro5-1-8_ROI_stomata 46 LA adjusted.tif:0828-0901	32071	45.96	908.33	822.38	716.46	816	699	258	124.306	264.56	154.35	100.5	0.79	1.71	0.58	0.97	3.4666	2668.73	76.3169	44.5249	35.8582	74.4245	2.07552
	P16.0mM.Ro5-1	P16.0mM.Ro5-1-8_ROI_stomata 46	3a-2/3a-2,3b/3b	Tip	Middle	10x	33	P16.0mM.Ro5-1-8_ROI_stomata 46 LA adjusted.tif:0577-0810	35641	37.58	821.19	570.42	754.78	737	433	290	122.9	297.7	152.44	99.04	0.79	1.95	0.51	1	3.4666	2965.8	85.8767	43.9739	35.4526	83.6555	2.35964
	P16.0mM.Ro5-1	P16.0mM.Ro5-1-8_ROI_stomata 46	3a-2/3a-2,3b/3b	Tip	Middle	10x	34	P16.0mM.Ro5-1-8_ROI_stomata 46 LA adjusted.tif:0147-0760	27287	34.83	761.44	153.06	700.57	688	27	249	109.586	238.51	145.67	100.15	0.7	1.64	0.61	0.92	3.4666	2270.64	68.8023	42.021	31.6121	71.8283	2.27218
	P16.0mM.Ro5-1	P16.0mM.Ro5-1-8_ROI_stomata 46	3a-2/3a-2,3b/3b	Tip	Middle	10x	35	P16.0mM.Ro5-1-8_ROI_stomata 46 LA adjusted.tif:0122-0892	33036	32.15	893.12	126.26	723.64	813	4	244	135.393	260.32	161.58	91.1	0.79	1.61	0.62	0.94	3.4666	2749.03	75.0938	46.6105	39.0566	70.386	1.80216
	P16.0mM.Ro5-1	P16.0mM.Ro5-1-8_ROI_stomata 46	3a-2/3a-2,3b/3b	Tip	Middle	10x	36	P16.0mM.Ro5-1-8_ROI_stomata 46 LA adjusted.tif:0368-0921	28274	33.37	914.75	364.46	664.52	843	247	233	121.348	251.85	142.94	102.79	0.8	1.76	0.57	0.98	3.4666	2352.77	72.6504	41.2335	35.0048	67.2128	1.9201
	P16.0mM.Ro5-1	P16.0mM.Ro5-1-8_ROI_stomata 46	3a-2/3a-2,3b/3b	Tip	Middle	10x	37	P16.0mM.Ro5-1-8_ROI_stomata 46 LA adjusted.tif:0599-0941	24681	22.95	940.31	594.43	660.66	885	468	260	94.9269	262.75	119.6	94.01	0.71	2.2	0.46	1	3.4666	2053.79	75.7947	34.5007	27.3833	75.0014	2.73895
	P16.0mM.Ro5-1	P16.0mM.Ro5-1-8_ROI_stomata 46	3a-2/3a-2,3b/3b	Tip	Middle	10x	38	P16.0mM.Ro5-1-8_ROI_stomata 46 LA adjusted.tif:0105-1043	24799	43.56	1034.93	108.19	605.12	961	3	198	125.247	208.05	151.77	84.96	0.85	1.37	0.73	1	3.4666	2063.61	60.0156	43.7806	36.1298	57.1165	1.58087
	P16.0mM.Ro5-1	P16.0mM.Ro5-1-8_ROI_stomata 46	3a-2/3a-2,3b/3b	Tip	Middle	10x	39	P16.0mM.Ro5-1-8_ROI_stomata 46 LA adjusted.tif:0301-1037	24384	50.8	1036.36	292.61	604.63	949	201	195	125.046	200.32	154.99	94.79	0.84	1.29	0.77	0.98	3.4666	2029.07	57.7857	44.7095	36.0717	56.2511	1.55942
	P16.0mM.Ro5-1	P16.0mM.Ro5-1-8_ROI_stomata 46	3a-2/3a-2,3b/3b	Tip	Middle	10x	40	P16.0mM.Ro5-1-8_ROI_stomata 46 LA adjusted.tif:0473-1048	23821	50.88	1050.22	485.26	591.59	972	381	198	120.308	206.71	146.73	93.94	0.86	1.41	0.71	1	3.4666	1982.22	59.629	42.3268	34.7049	57.1165	1.64577
	P16.0mM.Ro5-1	P16.0mM.Ro5-1-8_ROI_stomata 46	3a-2/3a-2,3b/3b	Tip	Middle	10x	41	P16.0mM.Ro5-1-8_ROI_stomata 46 LA adjusted.tif:0677-1052	24275	43.57	1055.52	677.73	613.96	979	576	204	118.995	215.37	143.51	82.74	0.81	1.5	0.67	0.98	3.4666	2020	62.1272	41.3979	34.3262	58.8473	1.71436
	P16.0mM.Ro5-1	P16.0mM.Ro5-1-8_ROI_stomata 46	3a-2/3a-2,3b/3b	Tip	Middle	10x	42	P16.0mM.Ro5-1-8_ROI_stomata 46 LA adjusted.tif:0793-1149	17136	54.35	1151.21	783.14	519.44	1093	679	210	81.6	200.22	108.97	82.35	0.8	1.84	0.54	1	3.4666	1425.94	57.7569	31.4343	23.5389	60.5781	2.57353
	P16.0mM.Ro5-1	P16.0mM.Ro5-1-8_ROI_stomata 46	3a-2/3a-2,3b/3b	Tip	Middle	10x	43	P16.0mM.Ro5-1-8_ROI_stomata 46 LA adjusted.tif:0588-1171	18297	40.47	1164.98	590.36	568.26	1105	480	221	82.7919	219.75	106.01	97.92	0.71	2.07	0.48	0.93	3.4666	1522.55	63.3906	30.5804	23.8827	63.7512	2.66934
	P16.0mM.Ro5-1	P16.0mM.Ro5-1-8_ROI_stomata 46	3a-2/3a-2,3b/3b	Tip	Middle	10x	44	P16.0mM.Ro5-1-8_ROI_stomata 46 LA adjusted.tif:0384-1155	18767	42.59	1153.28	381.52	551.47	1092	275	216	86.8843	216.55	110.34	87.78	0.78	1.96	0.51	1	3.4666	1561.66	62.4675	31.8295	25.0632	62.3089	2.48607
	P16.0mM.Ro5-1	P16.0mM.Ro5-1-8_ROI_stomata 46	3a-2/3a-2,3b/3b	Tip	Middle	10x	45	P16.0mM.Ro5-1-8_ROI_stomata 46 LA adjusted.tif:0172-1147	19797	37.97	1153.36	170.77	579.79	1093	51	231	85.7013	235.87	106.87	83.15	0.74	2.21	0.45	1	3.4666	1647.37	68.0407	30.8285	24.722	66.6359	2.69541
	P16.0mM.Ro5-2	P16.0mM.Ro5-2-5_ROI_stomata 32	3a-2/3a-2,3b/3b	Mid	Middle	10x	1	P16.0mM.Ro5-2-5_ROI_stomata 32 LA adjusted.tif:0124-0131	9449	33.01	129.53	121.22	380.4	66	79	87	108.609	135.1	89.05	7.77	0.82	1.52	0.66	1	3.4666	786.282	38.9719	25.688	31.3302	25.0966	0.801037
	P16.0mM.Ro5-2	P16.0mM.Ro5-2-5_ROI_stomata 32	3a-2/3a-2,3b/3b	Mid	Middle	10x	2	P16.0mM.Ro5-2-5_ROI_stomata 32 LA adjusted.tif:0286-0120	27363	21.51	123.92	276.32	684.41	53	159	246	111.232	256.85	135.64	90.48	0.73	1.89	0.53	0.97	3.4666	2276.96	74.0928	39.1277	32.0867	70.9629	2.2116
	P16.0mM.Ro5-2	P16.0mM.Ro5-2-5_ROI_stomata 32	3a-2/3a-2,3b/3b	Mid	Middle	10x	3	P16.0mM.Ro5-2-5_ROI_stomata 32 LA adjusted.tif:0578-0142	42191	18	140.17	583.29	942.75	72	383	384	109.872	404.7	132.74	92.15	0.6	3.05	0.33	0.92	3.4666	3510.85	116.743	38.2911	31.6946	110.771	3.49496
	P16.0mM.Ro5-2	P16.0mM.Ro5-2-5_ROI_stomata 32	3a-2/3a-2,3b/3b	Mid	Middle	10x	4	P16.0mM.Ro5-2-5_ROI_stomata 32 LA adjusted.tif:0677-0262	18172	22.06	255.36	669.77	558.28	193	559	214	84.9159	220.32	105.02	106.58	0.73	2.1	0.48	1	3.4666	1512.15	63.5551	30.2948	24.4954	61.732	2.52014
	P16.0mM.Ro5-2	P16.0mM.Ro5-2-5_ROI_stomata 32	3a-2/3a-2,3b/3b	Mid	Middle	10x	5	P16.0mM.Ro5-2-5_ROI_stomata 32 LA adjusted.tif:0819-0267	13652	34.95	258.45	811.33	505.12	188	724	156	87.5128	163.95	106.02	148.35	0.67	1.55	0.65	0.9	3.4666	1136.03	47.2942	30.5833	25.2446	45.0009	1.7826
	P16.0mM.Ro5-2	P16.0mM.Ro5-2-5_ROI_stomata 32	3a-2/3a-2,3b/3b	Mid	Middle	10x	6	P16.0mM.Ro5-2-5_ROI_stomata 32 LA adjusted.tif:0693-0382	29458	36.47	389.62	691.65	779.1	300	559	254	115.976	226.35	165.7	106.88	0.61	1.37	0.73	0.84	3.4666	2451.3	65.2945	47.799	33.4554	73.2706	2.1901
	P16.0mM.Ro5-2	P16.0mM.Ro5-2-5_ROI_stomata 32	3a-2/3a-2,3b/3b	Mid	Middle	10x	7	P16.0mM.Ro5-2-5_ROI_stomata 32 LA adjusted.tif:0426-0248	21089	24.79	236.63	424.86	607.74	181	301	251	84.0199	211.54	126.93	93.38	0.72	1.67	0.6	1	3.4666	1754.88	61.0223	36.6151	24.237	72.4052	2.98739
	P16.0mM.Ro5-2	P16.0mM.Ro5-2-5_ROI_stomata 32	3a-2/3a-2,3b/3b	Mid	Middle	10x	8	P16.0mM.Ro5-2-5_ROI_stomata 32 LA adjusted.tif:0189-0247	23606	22.42	239.33	186.84	632.6	179	73	229	103.083	251.26	119.62	81.53	0.74	2.1	0.48	0.97	3.4666	1964.33	72.4802	34.5064	29.736	66.059	2.22151
	P16.0mM.Ro5-2	P16.0mM.Ro5-2-5_ROI_stomata 32	3a-2/3a-2,3b/3b	Mid	Middle	10x	9	P16.0mM.Ro5-2-5_ROI_stomata 32 LA adjusted.tif:0131-0365	17009	35.25	359.13	141.34	507.03	284	55	158	107.652	155.76	139.04	44.19	0.83	1.12	0.89	1	3.4666	1415.37	44.9316	40.1085	31.054	45.5778	1.46769
	P16.0mM.Ro5-2	P16.0mM.Ro5-2-5_ROI_stomata 32	3a-2/3a-2,3b/3b	Mid	Middle	10x	10	P16.0mM.Ro5-2-5_ROI_stomata 32 LA adjusted.tif:0381-0392	30620	42.73	397.16	382.72	785.3	293	221	314	97.5159	232	168.05	85.36	0.62	1.38	0.72	0.89	3.4666	2547.99	66.9244	48.4769	28.1301	90.5787	3.21999
	P16.0mM.Ro5-2	P16.0mM.Ro5-2-5_ROI_stomata 32	3a-2/3a-2,3b/3b	Mid	Middle	10x	11	P16.0mM.Ro5-2-5_ROI_stomata 32 LA adjusted.tif:0295-0556	40979	64.44	559.76	297.07	796.83	445	167	245	167.261	269.21	193.81	135.22	0.81	1.39	0.72	0.98	3.4666	3410	77.6582	55.9078	48.2494	70.6744	1.46477
	P16.0mM.Ro5-2	P16.0mM.Ro5-2-5_ROI_stomata 32	3a-2/3a-2,3b/3b	Mid	Middle	10x	12	P16.0mM.Ro5-2-5_ROI_stomata 32 LA adjusted.tif:0501-0563	37914	59.82	563.75	496.44	734.43	448	393	214	177.168	237.66	203.12	152.46	0.88	1.17	0.85	1	3.4666	3154.95	68.5571	58.5934	51.1072	61.732	1.20789
	P16.0mM.Ro5-2	P16.0mM.Ro5-2-5_ROI_stomata 32	3a-2/3a-2,3b/3b	Mid	Middle	10x	13	P16.0mM.Ro5-2-5_ROI_stomata 32 LA adjusted.tif:0640-0546	29859	42.83	543.61	651.72	730.89	427	539	197	151.569	246.84	154.02	155.86	0.7	1.6	0.62	0.91	3.4666	2484.66	71.2052	44.4297	43.7225	56.828	1.29974
	P16.0mM.Ro5-2	P16.0mM.Ro5-2-5_ROI_stomata 32	3a-2/3a-2,3b/3b	Mid	Middle	10x	14	P16.0mM.Ro5-2-5_ROI_stomata 32 LA adjusted.tif:0870-0542	49281	49.23	547.16	862.68	839.77	444	727	280	176.004	300.23	208.99	77.21	0.88	1.44	0.7	1	3.4666	4100.83	86.6065	60.2867	50.7712	80.7708	1.59088
	P16.0mM.Ro5-2	P16.0mM.Ro5-2-5_ROI_stomata 32	3a-2/3a-2,3b/3b	Mid	Middle	10x	15	P16.0mM.Ro5-2-5_ROI_stomata 32 LA adjusted.tif:0163-0737	35236	74.1	732.25	183	779.86	641	24	289	121.924	262.41	170.97	83.13	0.73	1.53	0.65	0.92	3.4666	2932.1	75.6966	49.3192	35.171	83.367	2.37033
	P16.0mM.Ro5-2	P16.0mM.Ro5-2-5_ROI_stomata 32	3a-2/3a-2,3b/3b	Mid	Middle	10x	16	P16.0mM.Ro5-2-5_ROI_stomata 32 LA adjusted.tif:0414-0744	34925	68.66	750.63	407.62	744	665	280	267	130.805	258.01	172.35	91.55	0.79	1.5	0.67	0.99	3.4666	2906.22	74.4274	49.7173	37.733	77.0207	2.0412
	P16.0mM.Ro5-2	P16.0mM.Ro5-2-5_ROI_stomata 32	3a-2/3a-2,3b/3b	Mid	Middle	10x	17	P16.0mM.Ro5-2-5_ROI_stomata 32 LA adjusted.tif:0685-0732	47683	64.44	732.64	680.49	912.18	636	500	352	135.463	346.01	175.46	92.47	0.72	1.97	0.51	0.97	3.4666	3967.86	99.8125	50.6144	39.0766	101.54	2.59849
	P16.0mM.Ro5-2	P16.0mM.Ro5-2-5_ROI_stomata 32	3a-2/3a-2,3b/3b	Mid	Middle	10x	18	P16.0mM.Ro5-2-5_ROI_stomata 32 LA adjusted.tif:0129-0843	11546	68.34	839.41	136.3	436.54	791	45	183	63.0929	172.02	85.46	94.9	0.76	2.01	0.5	1	3.4666	960.78	49.6221	24.6524	18.2002	52.7895	2.90049
	P16.0mM.Ro5-2	P16.0mM.Ro5-2-5_ROI_stomata 32	3a-2/3a-2,3b/3b	Mid	Middle	10x	19	P16.0mM.Ro5-2-5_ROI_stomata 32 LA adjusted.tif:0335-0878	24725	75.91	874.35	334	649.12	809	204	263	94.0114	260.99	120.62	87.93	0.74	2.16	0.46	0.96	3.4666	2057.45	75.287	34.7949	27.1192	75.8668	2.79753
	P16.0mM.Ro5-2	P16.0mM.Ro5-2-5_ROI_stomata 32	3a-2/3a-2,3b/3b	Mid	Middle	10x	20	P16.0mM.Ro5-2-5_ROI_stomata 32 LA adjusted.tif:0518-0898	9908	62.25	898.88	510.67	434.98	859	424	188	52.7021	165.68	76.14	90.62	0.66	2.18	0.46	0.97	3.4666	824.477	47.7932	21.9639	15.2028	54.2318	3.56722
	P16.0mM.Ro5-2	P16.0mM.Ro5-2-5_ROI_stomata 32	3a-2/3a-2,3b/3b	Mid	Middle	10x	21	P16.0mM.Ro5-2-5_ROI_stomata 32 LA adjusted.tif:0638-0859	21706	74.97	854.3	637.73	779.1	813	460	357	60.8011	307.86	89.77	94.19	0.45	3.43	0.29	0.91	3.4666	1806.23	88.8075	25.8957	17.5391	102.983	5.8716
	P16.0mM.Ro5-2	P16.0mM.Ro5-2-5_ROI_stomata 32	3a-2/3a-2,3b/3b	Mid	Middle	10x	22	P16.0mM.Ro5-2-5_ROI_stomata 32 LA adjusted.tif:0815-0903	17064	69.96	910.2	824.25	595.06	852	684	269	63.4349	239.69	90.65	93.89	0.61	2.64	0.38	0.98	3.4666	1419.95	69.1427	26.1495	18.2989	77.5976	4.24056
	P16.0mM.Ro5-2	P16.0mM.Ro5-2-5_ROI_stomata 32	3a-2/3a-2,3b/3b	Mid	Middle	10x	23	P16.0mM.Ro5-2-5_ROI_stomata 32 LA adjusted.tif:0775-0994	22839	68.73	993.64	779.94	678.56	933	631	281	81.2776	290.04	100.26	97.2	0.62	2.89	0.35	0.97	3.4666	1900.51	83.667	28.9217	23.4459	81.0593	3.45729
	P16.0mM.Ro5-2	P16.0mM.Ro5-2-5_ROI_stomata 32	3a-2/3a-2,3b/3b	Mid	Middle	10x	24	P16.0mM.Ro5-2-5_ROI_stomata 32 LA adjusted.tif:0482-0967	31260	69.77	967.15	488.87	964.07	908	285	435	71.8621	392.63	101.37	86.32	0.42	3.87	0.26	0.88	3.4666	2601.25	113.261	29.2419	20.7298	125.483	6.05326
	P16.0mM.Ro5-2	P16.0mM.Ro5-2-5_ROI_stomata 32	3a-2/3a-2,3b/3b	Mid	Middle	10x	25	P16.0mM.Ro5-2-5_ROI_stomata 32 LA adjusted.tif:0330-1055	23306	76.76	1058.4	323.68	647.14	999	187	286	81.4895	271.61	109.25	88.24	0.7	2.49	0.4	1	3.4666	1939.37	78.3505	31.515	23.507	82.5016	3.50965
	P16.0mM.Ro5-2	P16.0mM.Ro5-2-5_ROI_stomata 32	3a-2/3a-2,3b/3b	Mid	Middle	10x	26	P16.0mM.Ro5-2-5_ROI_stomata 32 LA adjusted.tif:0670-1072	38166	74.54	1072.78	667.19	950.63	1001	455	430	88.7581	433.82	112.01	95.56	0.53	3.87	0.26	0.98	3.4666	3175.92	125.143	32.3112	25.6038	124.041	4.84463
	P16.0mM.Ro5-2	P16.0mM.Ro5-2-5_ROI_stomata 32	3a-2/3a-2,3b/3b	Mid	Middle	10x	27	P16.0mM.Ro5-2-5_ROI_stomata 32 LA adjusted.tif:0460-1144	30615	73.21	1145.38	451.11	979.12	1085	242	431	71.0325	453.54	85.95	89.89	0.4	5.28	0.19	0.9	3.4666	2547.57	130.831	24.7937	20.4905	124.329	6.06765
	P16.0mM.Ro5-2	P16.0mM.Ro5-2-5_ROI_stomata 32	3a-2/3a-2,3b/3b	Mid	Middle	10x	28	P16.0mM.Ro5-2-5_ROI_stomata 32 LA adjusted.tif:0566-1219	19539	66.94	1220.21	568.43	665.5	1183	420	284	68.7993	300.82	82.7	92.88	0.55	3.64	0.27	1	3.4666	1625.9	86.7767	23.8562	19.8463	81.9247	4.12795
	P16.0mM.Ro5-2	P16.0mM.Ro5-2-5_ROI_stomata 32	3a-2/3a-2,3b/3b	Mid	Middle	10x	29	P16.0mM.Ro5-2-5_ROI_stomata 32 LA adjusted.tif:0841-1230	18297	68.58	1231.23	833.53	639.15	1194	702	277	66.0542	290.11	80.3	89.52	0.56	3.61	0.28	0.99	3.4666	1522.55	83.6872	23.1639	19.0544	79.9054	4.19353
	P16.0mM.Ro5-2	P16.0mM.Ro5-2-5_ROI_stomata 32	3a-2/3a-2,3b/3b	Mid	Middle	10x	30	P16.0mM.Ro5-2-5_ROI_stomata 32 LA adjusted.tif:0794-0826	2902	51.61	823.65	800.99	248.58	805	741	106	27.3774	93.48	39.53	90.77	0.59	2.37	0.42	1	3.4666	241.485	26.9659	11.4031	7.89747	30.5775	3.87181
	P16.0mM.Ro5-2	P16.0mM.Ro5-2-5_ROI_stomata 32	3a-2/3a-2,3b/3b	Mid	Middle	10x	31	P16.0mM.Ro5-2-5_ROI_stomata 32 LA adjusted.tif:0330-0283	4801	31.31	281.04	324.78	302.96	213	287	86	55.8256	96.51	63.34	162.37	0.66	1.52	0.66	0.94	3.4666	399.507	27.84	18.2715	16.1038	24.8082	1.54051
	P16.0mM.Ro5-2	P16.0mM.Ro5-2-8_ROI_stomata68	3a-2/3a-2,3b/3b	Tip	Middle	10x	1	P16.0mM.Ro5-2-8_ROI_stomata68 LA adjusted.tif:0142-0140	20715	76.69	142.19	144.88	606.98	81	33	232	89.2888	232	113.68	102.6	0.71	2.04	0.49	0.97	3.4666	1723.76	66.9244	32.7929	25.7569	66.9244	2.59831
	P16.0mM.Ro5-2	P16.0mM.Ro5-2-8_ROI_stomata68	3a-2/3a-2,3b/3b	Tip	Middle	10x	2	P16.0mM.Ro5-2-8_ROI_stomata68 LA adjusted.tif:0288-0134	13180	64.58	134.91	298.2	466.52	72	224	135	97.6296	143	117.35	124.17	0.76	1.22	0.82	0.95	3.4666	1096.75	41.2508	33.8516	28.1629	38.9431	1.38278
	P16.0mM.Ro5-2	P16.0mM.Ro5-2-8_ROI_stomata68	3a-2/3a-2,3b/3b	Tip	Middle	10x	3	P16.0mM.Ro5-2-8_ROI_stomata68 LA adjusted.tif:0286-0048	7013	59.46	51.74	299.73	367.89	12	213	150	46.7533	145.09	61.54	81.91	0.65	2.36	0.42	0.99	3.4666	583.575	41.8537	17.7523	13.4868	43.2701	3.20833
	P16.0mM.Ro5-2	P16.0mM.Ro5-2-8_ROI_stomata68	3a-2/3a-2,3b/3b	Tip	Middle	10x	4	P16.0mM.Ro5-2-8_ROI_stomata68 LA adjusted.tif:0463-0046	12269	64.16	44.66	464.64	524.59	9	356	212	57.8726	227.18	68.76	95.35	0.56	3.3	0.3	0.93	3.4666	1020.94	65.534	19.835	16.6944	61.155	3.66322
	P16.0mM.Ro5-2	P16.0mM.Ro5-2-8_ROI_stomata68	3a-2/3a-2,3b/3b	Tip	Middle	10x	5	P16.0mM.Ro5-2-8_ROI_stomata68 LA adjusted.tif:0729-0045	11600	69.1	46.87	740	444.98	4	648	176	65.9091	178.44	82.77	91.58	0.74	2.16	0.46	1	3.4666	965.274	51.4741	23.8764	19.0126	50.7702	2.67034
	P16.0mM.Ro5-2	P16.0mM.Ro5-2-8_ROI_stomata68	3a-2/3a-2,3b/3b	Tip	Middle	10x	6	P16.0mM.Ro5-2-8_ROI_stomata68 LA adjusted.tif:0911-0057	13413	66.31	56.39	922.54	502.49	11	823	182	73.6978	189.33	90.2	99.22	0.67	2.1	0.48	0.92	3.4666	1116.14	54.6155	26.0197	21.2594	52.501	2.46954
	P16.0mM.Ro5-2	P16.0mM.Ro5-2-8_ROI_stomata68	3a-2/3a-2,3b/3b	Tip	Middle	10x	7	P16.0mM.Ro5-2-8_ROI_stomata68 LA adjusted.tif:0805-0126	18254	69.32	124.93	786.87	613.75	75	687	242	75.4298	242.95	95.67	81.8	0.61	2.54	0.39	0.97	3.4666	1518.97	70.0831	27.5976	21.759	69.809	3.20828
	P16.0mM.Ro5-2	P16.0mM.Ro5-2-8_ROI_stomata68	3a-2/3a-2,3b/3b	Tip	Middle	10x	8	P16.0mM.Ro5-2-8_ROI_stomata68 LA adjusted.tif:0609-0150	20941	71.84	145.42	609.62	550.56	61	523	168	124.649	181.55	146.86	61.06	0.87	1.24	0.81	0.97	3.4666	1742.57	52.3712	42.3643	35.9571	48.4625	1.34779
	P16.0mM.Ro5-2	P16.0mM.Ro5-2-8_ROI_stomata68	3a-2/3a-2,3b/3b	Tip	Middle	10x	9	P16.0mM.Ro5-2-8_ROI_stomata68 LA adjusted.tif:0442-0132	21431	67.53	134.08	443.59	587.18	64	355	186	115.22	197.68	138.03	97.63	0.78	1.43	0.7	0.99	3.4666	1783.34	57.0242	39.8171	33.2373	53.6549	1.6143
	P16.0mM.Ro5-2	P16.0mM.Ro5-2-8_ROI_stomata68	3a-2/3a-2,3b/3b	Tip	Middle	10x	10	P16.0mM.Ro5-2-8_ROI_stomata68 LA adjusted.tif:0249-0238	15489	65.07	233.27	258.89	576.18	184	139	241	64.2697	229.43	85.96	87.16	0.59	2.67	0.37	0.93	3.4666	1288.89	66.183	24.7966	18.5397	69.5206	3.74982
	P16.0mM.Ro5-2	P16.0mM.Ro5-2-8_ROI_stomata68	3a-2/3a-2,3b/3b	Tip	Middle	10x	11	P16.0mM.Ro5-2-8_ROI_stomata68 LA adjusted.tif:0441-0243	15925	65.65	240.73	452.45	569.06	196	325	252	63.1944	226.83	89.39	84.58	0.62	2.54	0.39	0.95	3.4666	1325.17	65.433	25.7861	18.2295	72.6937	3.98769
	P16.0mM.Ro5-2	P16.0mM.Ro5-2-8_ROI_stomata68	3a-2/3a-2,3b/3b	Tip	Middle	10x	12	P16.0mM.Ro5-2-8_ROI_stomata68 LA adjusted.tif:0777-0187	21940	66.86	204.88	799.23	734.57	125	621	306	71.6993	299.25	93.35	79.39	0.51	3.21	0.31	0.93	3.4666	1825.7	86.3238	26.9284	20.6829	88.2709	4.26782
	P16.0mM.Ro5-2	P16.0mM.Ro5-2-8_ROI_stomata68	3a-2/3a-2,3b/3b	Tip	Middle	10x	13	P16.0mM.Ro5-2-8_ROI_stomata68 LA adjusted.tif:0763-0299	15803	66.98	296.73	750.01	550.47	248	655	209	75.6124	200.89	100.16	84.55	0.66	2.01	0.5	0.93	3.4666	1315.02	57.9502	28.8929	21.8117	60.2896	2.7641
	P16.0mM.Ro5-2	P16.0mM.Ro5-2-8_ROI_stomata68	3a-2/3a-2,3b/3b	Tip	Middle	10x	14	P16.0mM.Ro5-2-8_ROI_stomata68 LA adjusted.tif:0578-0284	16034	67.31	284.91	586.1	508.51	220	477	192	83.5104	182.84	111.66	80.22	0.78	1.64	0.61	0.99	3.4666	1334.24	52.7433	32.2102	24.09	55.3857	2.29911
	P16.0mM.Ro5-2	P16.0mM.Ro5-2-8_ROI_stomata68	3a-2/3a-2,3b/3b	Tip	Middle	10x	15	P16.0mM.Ro5-2-8_ROI_stomata68 LA adjusted.tif:0362-0312	16427	64.01	315.1	360.19	598.94	269	231	265	61.9887	258.06	81.05	92.38	0.58	3.18	0.31	1	3.4666	1366.94	74.4418	23.3803	17.8817	76.4438	4.27497
	P16.0mM.Ro5-2	P16.0mM.Ro5-2-8_ROI_stomata68	3a-2/3a-2,3b/3b	Tip	Middle	10x	16	P16.0mM.Ro5-2-8_ROI_stomata68 LA adjusted.tif:0130-0308	13936	75.49	307.02	131.88	537.25	268	16	229	60.8559	232.21	76.41	87.71	0.61	3.04	0.33	0.95	3.4666	1159.66	66.9849	22.0418	17.5549	66.059	3.76299
	P16.0mM.Ro5-2	P16.0mM.Ro5-2-8_ROI_stomata68	3a-2/3a-2,3b/3b	Tip	Middle	10x	17	P16.0mM.Ro5-2-8_ROI_stomata68 LA adjusted.tif:0193-0388	26563	71.32	389.16	208.88	769.72	336	36	316	84.0601	333.35	101.46	94.43	0.56	3.29	0.3	0.91	3.4666	2210.39	96.1605	29.2679	24.2486	91.1556	3.75921
	P16.0mM.Ro5-2	P16.0mM.Ro5-2-8_ROI_stomata68	3a-2/3a-2,3b/3b	Tip	Middle	10x	18	P16.0mM.Ro5-2-8_ROI_stomata68 LA adjusted.tif:0477-0409	22709	71.42	408.61	467.28	688.83	349	337	287	79.1254	276.92	104.41	102.03	0.6	2.65	0.38	0.94	3.4666	1889.69	79.8823	30.1188	22.8251	82.7901	3.62715
	P16.0mM.Ro5-2	P16.0mM.Ro5-2-8_ROI_stomata68	3a-2/3a-2,3b/3b	Tip	Middle	10x	19	P16.0mM.Ro5-2-8_ROI_stomata68 LA adjusted.tif:0599-0389	13404	64.66	381.35	609.06	534.5	325	488	199	67.3568	197.91	86.23	111.52	0.59	2.3	0.44	0.97	3.4666	1115.39	57.0905	24.8745	19.4302	57.405	2.95442
	P16.0mM.Ro5-2	P16.0mM.Ro5-2-8_ROI_stomata68	3a-2/3a-2,3b/3b	Tip	Middle	10x	20	P16.0mM.Ro5-2-8_ROI_stomata68 LA adjusted.tif:0764-0392	16120	66.94	395.69	766.88	514.03	335	684	159	101.384	169.53	121.07	89.64	0.77	1.4	0.71	0.94	3.4666	1341.4	48.9038	34.9247	29.2458	45.8663	1.5683
	P16.0mM.Ro5-2	P16.0mM.Ro5-2-8_ROI_stomata68	3a-2/3a-2,3b/3b	Tip	Middle	10x	21	P16.0mM.Ro5-2-8_ROI_stomata68 LA adjusted.tif:0906-0397	15512	61.58	396.07	903.94	489.6	330	837	135	114.904	149.02	132.54	105.11	0.81	1.12	0.89	0.98	3.4666	1290.8	42.9874	38.2334	33.1459	38.9431	1.1749
	P16.0mM.Ro5-2	P16.0mM.Ro5-2-8_ROI_stomata68	3a-2/3a-2,3b/3b	Tip	Middle	10x	22	P16.0mM.Ro5-2-8_ROI_stomata68 LA adjusted.tif:0919-0527	10382	44.35	530.42	920.51	414.54	455	881	82	126.61	162.28	81.46	174.53	0.76	1.99	0.5	1	3.4666	863.92	46.8124	23.4985	36.5227	23.6543	0.647659
	P16.0mM.Ro5-2	P16.0mM.Ro5-2-8_ROI_stomata68	3a-2/3a-2,3b/3b	Tip	Middle	10x	23	P16.0mM.Ro5-2-8_ROI_stomata68 LA adjusted.tif:0815-0520	15935	60.92	514.74	823.18	494.2	445	755	130	122.577	155.83	130.2	142.43	0.82	1.2	0.84	0.99	3.4666	1326	44.9518	37.5584	35.3594	37.5007	1.06056
	P16.0mM.Ro5-2	P16.0mM.Ro5-2-8_ROI_stomata68	3a-2/3a-2,3b/3b	Tip	Middle	10x	24	P16.0mM.Ro5-2-8_ROI_stomata68 LA adjusted.tif:0684-0501	13990	67.03	492.49	687.94	468.34	437	593	164	85.3049	164.87	108.04	120.24	0.8	1.53	0.66	0.98	3.4666	1164.15	47.5596	31.166	24.6076	47.3086	1.92252
	P16.0mM.Ro5-2	P16.0mM.Ro5-2-8_ROI_stomata68	3a-2/3a-2,3b/3b	Tip	Middle	10x	25	P16.0mM.Ro5-2-8_ROI_stomata68 LA adjusted.tif:0556-0522	20988	65.92	525.68	554.15	576.1	457	452	217	96.7189	223.12	119.77	110.52	0.79	1.86	0.54	0.99	3.4666	1746.48	64.3628	34.5497	27.9002	62.5974	2.24362
	P16.0mM.Ro5-2	P16.0mM.Ro5-2-8_ROI_stomata68	3a-2/3a-2,3b/3b	Tip	Middle	10x	26	P16.0mM.Ro5-2-8_ROI_stomata68 LA adjusted.tif:0333-0504	17502	66.1	502.32	346.47	578.78	445	219	238	73.5378	198.22	112.42	77.73	0.66	1.76	0.57	0.91	3.4666	1456.4	57.1799	32.4295	21.2132	68.6552	3.23643
	P16.0mM.Ro5-2	P16.0mM.Ro5-2-8_ROI_stomata68	3a-2/3a-2,3b/3b	Tip	Middle	10x	27	P16.0mM.Ro5-2-8_ROI_stomata68 LA adjusted.tif:0194-0478	12929	71.25	474.08	192.14	446.69	423	109	170	76.0529	165.69	99.35	96.26	0.81	1.67	0.6	0.97	3.4666	1075.86	47.7961	28.6592	21.9388	49.0394	2.23529
	P16.0mM.Ro5-2	P16.0mM.Ro5-2-8_ROI_stomata68	3a-2/3a-2,3b/3b	Tip	Middle	10x	28	P16.0mM.Ro5-2-8_ROI_stomata68 LA adjusted.tif:0225-0610	17113	60.26	608.18	219.69	613.39	537	133	179	95.6034	164.91	132.12	49.93	0.57	1.25	0.8	0.78	3.4666	1424.03	47.5711	38.1123	27.5784	51.6356	1.87232
	P16.0mM.Ro5-2	P16.0mM.Ro5-2-8_ROI_stomata68	3a-2/3a-2,3b/3b	Tip	Middle	10x	29	P16.0mM.Ro5-2-8_ROI_stomata68 LA adjusted.tif:0406-0632	9930	58.57	637.24	403.36	450.77	563	332	144	68.9583	121.21	104.31	166.76	0.61	1.16	0.86	0.82	3.4666	826.308	34.9651	30.09	19.8922	41.5393	2.08822
	P16.0mM.Ro5-2	P16.0mM.Ro5-2-8_ROI_stomata68	3a-2/3a-2,3b/3b	Tip	Middle	10x	30	P16.0mM.Ro5-2-8_ROI_stomata68 LA adjusted.tif:0537-0642	6411	64.37	656.49	528.07	358.59	581	483	109	58.8165	136.82	59.66	144.21	0.63	2.29	0.44	0.93	3.4666	533.48	39.4681	17.2099	16.9666	31.4429	1.85322
	P16.0mM.Ro5-2	P16.0mM.Ro5-2-8_ROI_stomata68	3a-2/3a-2,3b/3b	Tip	Middle	10x	31	P16.0mM.Ro5-2-8_ROI_stomata68 LA adjusted.tif:0470-0683	5853	55.43	692.11	487.17	323.16	643	436	120	48.775	113.27	65.79	124.98	0.7	1.72	0.58	0.99	3.4666	487.047	32.6747	18.9782	14.07	34.6161	2.46028
	P16.0mM.Ro5-2	P16.0mM.Ro5-2-8_ROI_stomata68	3a-2/3a-2,3b/3b	Tip	Middle	10x	32	P16.0mM.Ro5-2-8_ROI_stomata68 LA adjusted.tif:0574-0635	8167	60.05	629.53	586.12	380.11	583	511	126	64.8175	129.68	80.19	127.72	0.71	1.62	0.62	0.99	3.4666	679.603	37.4084	23.1322	18.6977	36.3469	1.94392
	P16.0mM.Ro5-2	P16.0mM.Ro5-2-8_ROI_stomata68	3a-2/3a-2,3b/3b	Tip	Middle	10x	33	P16.0mM.Ro5-2-8_ROI_stomata68 LA adjusted.tif:0734-0633	27015	59.11	633.21	736.19	630.05	552	627	210	128.643	216.28	159.04	98.87	0.86	1.36	0.74	0.98	3.4666	2248.01	62.3897	45.8778	37.1092	60.5781	1.63243
	P16.0mM.Ro5-2	P16.0mM.Ro5-2-8_ROI_stomata68	3a-2/3a-2,3b/3b	Tip	Middle	10x	34	P16.0mM.Ro5-2-8_ROI_stomata68 LA adjusted.tif:0868-0656	9117	33.77	659.6	868.31	386.51	585	821	88	103.602	142.32	81.56	2.4	0.77	1.74	0.57	0.96	3.4666	758.655	41.0546	23.5274	29.8858	25.3851	0.849402
	P16.0mM.Ro5-2	P16.0mM.Ro5-2-8_ROI_stomata68	3a-2/3a-2,3b/3b	Tip	Middle	10x	35	P16.0mM.Ro5-2-8_ROI_stomata68 LA adjusted.tif:0899-0781	14063	43.93	776.26	904.57	453.83	715	829	151	93.1325	151.76	117.98	61.76	0.86	1.29	0.78	1	3.4666	1170.23	43.7778	34.0333	26.8656	43.5585	1.62135
	P16.0mM.Ro5-2	P16.0mM.Ro5-2-8_ROI_stomata68	3a-2/3a-2,3b/3b	Tip	Middle	10x	36	P16.0mM.Ro5-2-8_ROI_stomata68 LA adjusted.tif:0795-0766	11926	55.15	760.8	787.62	433.68	705	717	138	86.4203	126.18	120.34	139.99	0.8	1.05	0.95	0.96	3.4666	992.401	36.3988	34.7141	24.9294	39.8085	1.59685
	P16.0mM.Ro5-2	P16.0mM.Ro5-2-8_ROI_stomata68	3a-2/3a-2,3b/3b	Tip	Middle	10x	37	P16.0mM.Ro5-2-8_ROI_stomata68 LA adjusted.tif:0638-0750	17601	67.27	748.16	648.96	527.6	684	548	193	91.1969	197.89	113.25	112.04	0.79	1.75	0.57	1	3.4666	1464.64	57.0848	32.6689	26.3073	55.6741	2.1163
	P16.0mM.Ro5-2	P16.0mM.Ro5-2-8_ROI_stomata68	3a-2/3a-2,3b/3b	Tip	Middle	10x	38	P16.0mM.Ro5-2-8_ROI_stomata68 LA adjusted.tif:0534-0762	5560	60.3	767.89	528.24	304.91	720	483	102	54.5098	105.43	67.15	128.01	0.75	1.57	0.64	1	3.4666	462.666	30.4131	19.3706	15.7243	29.4236	1.87122
	P16.0mM.Ro5-2	P16.0mM.Ro5-2-8_ROI_stomata68	3a-2/3a-2,3b/3b	Tip	Middle	10x	39	P16.0mM.Ro5-2-8_ROI_stomata68 LA adjusted.tif:0432-0752	9418	71.39	758.2	433.34	381.94	697	368	125	75.344	123.29	97.26	129.15	0.81	1.27	0.79	0.96	3.4666	783.702	35.5651	28.0563	21.7343	36.0584	1.65906
	P16.0mM.Ro5-2	P16.0mM.Ro5-2-8_ROI_stomata68	3a-2/3a-2,3b/3b	Tip	Middle	10x	40	P16.0mM.Ro5-2-8_ROI_stomata68 LA adjusted.tif:0335-0697	4840	56.09	696.18	343.03	329.69	668	272	144	33.6111	130.31	47.29	101.81	0.56	2.76	0.36	0.92	3.4666	402.752	37.5901	13.6416	9.6957	41.5393	4.2843
	P16.0mM.Ro5-2	P16.0mM.Ro5-2-8_ROI_stomata68	3a-2/3a-2,3b/3b	Tip	Middle	10x	41	P16.0mM.Ro5-2-8_ROI_stomata68 LA adjusted.tif:0308-0751	11489	64.64	757.91	311.17	444.95	704	220	169	67.9822	163.12	89.68	95.49	0.73	1.82	0.55	1	3.4666	956.037	47.0548	25.8697	19.6106	48.7509	2.48594
	P16.0mM.Ro5-2	P16.0mM.Ro5-2-8_ROI_stomata68	3a-2/3a-2,3b/3b	Tip	Middle	10x	42	P16.0mM.Ro5-2-8_ROI_stomata68 LA adjusted.tif:0160-0726	20874	71	724.82	161.49	623.17	667	53	230	90.7565	225.51	117.86	83.08	0.68	1.91	0.52	0.91	3.4666	1736.99	65.0522	33.9987	26.1803	66.3474	2.53425
	P16.0mM.Ro5-2	P16.0mM.Ro5-2-8_ROI_stomata68	3a-2/3a-2,3b/3b	Tip	Middle	10x	43	P16.0mM.Ro5-2-8_ROI_stomata68 LA adjusted.tif:0227-0842	28165	69.91	843.13	233.7	753.61	784	75	317	88.8486	330.29	108.57	94.15	0.62	3.04	0.33	1	3.4666	2343.7	95.2778	31.3189	25.6299	91.4441	3.56787
	P16.0mM.Ro5-2	P16.0mM.Ro5-2-8_ROI_stomata68	3a-2/3a-2,3b/3b	Tip	Middle	10x	44	P16.0mM.Ro5-2-8_ROI_stomata68 LA adjusted.tif:0467-0852	15828	67.2	850.79	467.57	515.16	800	376	180	87.9333	197.24	102.17	94.55	0.75	1.93	0.52	0.96	3.4666	1317.1	56.8972	29.4727	25.3659	51.9241	2.04701
	P16.0mM.Ro5-2	P16.0mM.Ro5-2-8_ROI_stomata68	3a-2/3a-2,3b/3b	Tip	Middle	10x	45	P16.0mM.Ro5-2-8_ROI_stomata68 LA adjusted.tif:0672-0863	19308	59.92	859.8	673.13	646.89	803	556	233	82.867	255.51	96.22	100.1	0.58	2.66	0.38	0.87	3.4666	1606.68	73.7062	27.7563	23.9044	67.2128	2.81174
	P16.0mM.Ro5-2	P16.0mM.Ro5-2-8_ROI_stomata68	3a-2/3a-2,3b/3b	Tip	Middle	10x	46	P16.0mM.Ro5-2-8_ROI_stomata68 LA adjusted.tif:0886-0882	16723	43.51	881.84	878.83	529.86	824	787	185	90.3946	200.25	106.33	99.93	0.75	1.88	0.53	0.97	3.4666	1391.58	57.7655	30.6727	26.0759	53.3664	2.04658
	P16.0mM.Ro5-2	P16.0mM.Ro5-2-8_ROI_stomata68	3a-2/3a-2,3b/3b	Tip	Middle	10x	47	P16.0mM.Ro5-2-8_ROI_stomata68 LA adjusted.tif:0886-0988	20319	47.81	980.19	881.07	589.13	912	777	218	93.2064	232.6	111.23	105.13	0.74	2.09	0.48	0.97	3.4666	1690.81	67.0974	32.0862	26.887	62.8858	2.33889
	P16.0mM.Ro5-2	P16.0mM.Ro5-2-8_ROI_stomata68	3a-2/3a-2,3b/3b	Tip	Middle	10x	48	P16.0mM.Ro5-2-8_ROI_stomata68 LA adjusted.tif:0719-0959	10453	40.52	958.32	718.16	397.79	905	659	122	85.6803	127.42	104.45	101.95	0.83	1.22	0.82	0.99	3.4666	869.828	36.7565	30.1304	24.716	35.193	1.4239
	P16.0mM.Ro5-2	P16.0mM.Ro5-2-8_ROI_stomata68	3a-2/3a-2,3b/3b	Tip	Middle	10x	49	P16.0mM.Ro5-2-8_ROI_stomata68 LA adjusted.tif:0609-0945	11830	47.33	947.66	605.85	418.36	883	545	120	98.5833	129.99	115.88	62.43	0.85	1.12	0.89	0.98	3.4666	984.413	37.4978	33.4276	28.438	34.6161	1.21724
	P16.0mM.Ro5-2	P16.0mM.Ro5-2-8_ROI_stomata68	3a-2/3a-2,3b/3b	Tip	Middle	10x	50	P16.0mM.Ro5-2-8_ROI_stomata68 LA adjusted.tif:0482-0949	11917	51.69	948.95	485.51	431.24	896	419	126	94.5794	132	114.95	71.31	0.81	1.15	0.87	0.98	3.4666	991.652	38.0777	33.1593	27.283	36.3469	1.33221
	P16.0mM.Ro5-2	P16.0mM.Ro5-2-8_ROI_stomata68	3a-2/3a-2,3b/3b	Tip	Middle	10x	51	P16.0mM.Ro5-2-8_ROI_stomata68 LA adjusted.tif:0361-0936	11894	61.6	940.08	365.81	421.58	884	303	125	95.152	135.54	111.73	90.79	0.84	1.21	0.82	0.98	3.4666	989.739	39.0988	32.2304	27.4482	36.0584	1.31369
	P16.0mM.Ro5-2	P16.0mM.Ro5-2-8_ROI_stomata68	3a-2/3a-2,3b/3b	Tip	Middle	10x	52	P16.0mM.Ro5-2-8_ROI_stomata68 LA adjusted.tif:0175-0937	23196	61.16	941.77	187.22	648.79	883	56	251	92.4143	262.63	112.45	93.61	0.69	2.34	0.43	0.99	3.4666	1930.21	75.7601	32.4381	26.6585	72.4052	2.71603
	P16.0mM.Ro5-2	P16.0mM.Ro5-2-8_ROI_stomata68	3a-2/3a-2,3b/3b	Tip	Middle	10x	53	P16.0mM.Ro5-2-8_ROI_stomata68 LA adjusted.tif:0244-1042	8964	44.41	1037.84	238.6	379.12	996	172	141	63.5745	137.81	82.82	109.74	0.78	1.66	0.6	1	3.4666	745.924	39.7536	23.8908	18.3391	40.6739	2.21787
	P16.0mM.Ro5-2	P16.0mM.Ro5-2-8_ROI_stomata68	3a-2/3a-2,3b/3b	Tip	Middle	10x	54	P16.0mM.Ro5-2-8_ROI_stomata68 LA adjusted.tif:0380-1041	16174	46.28	1035.3	388.5	545.33	989	268	220	73.5182	208.89	98.58	97.9	0.68	2.12	0.47	0.99	3.4666	1345.89	60.2579	28.4371	21.2076	63.4628	2.99246
	P16.0mM.Ro5-2	P16.0mM.Ro5-2-8_ROI_stomata68	3a-2/3a-2,3b/3b	Tip	Middle	10x	55	P16.0mM.Ro5-2-8_ROI_stomata68 LA adjusted.tif:0557-1053	16046	40.91	1050.04	558.35	491.5	996	475	164	97.8415	175.84	116.18	90.56	0.83	1.51	0.66	0.99	3.4666	1335.24	50.7241	33.5141	28.224	47.3086	1.67618
	P16.0mM.Ro5-2	P16.0mM.Ro5-2-8_ROI_stomata68	3a-2/3a-2,3b/3b	Tip	Middle	10x	56	P16.0mM.Ro5-2-8_ROI_stomata68 LA adjusted.tif:0757-1059	12326	41.64	1064.13	761.14	417.25	1005	699	118	104.458	139.05	112.87	145.15	0.89	1.23	0.81	1	3.4666	1025.69	40.1113	32.5593	30.1326	34.0391	1.12964
	P16.0mM.Ro5-2	P16.0mM.Ro5-2-8_ROI_stomata68	3a-2/3a-2,3b/3b	Tip	Middle	10x	57	P16.0mM.Ro5-2-8_ROI_stomata68 LA adjusted.tif:0896-1078	12448	36.84	1075.69	895.71	462.31	1027	816	155	80.3097	167.76	94.47	102.32	0.73	1.78	0.56	0.98	3.4666	1035.84	48.3932	27.2515	23.1667	44.7124	1.93003
	P16.0mM.Ro5-2	P16.0mM.Ro5-2-8_ROI_stomata68	3a-2/3a-2,3b/3b	Tip	Middle	10x	58	P16.0mM.Ro5-2-8_ROI_stomata68 LA adjusted.tif:0920-1177	12256	32.13	1174.38	917.55	478.42	1109	841	150	81.7067	172.19	90.63	125.63	0.67	1.9	0.53	0.94	3.4666	1019.86	49.6711	26.1438	23.5697	43.2701	1.83584
	P16.0mM.Ro5-2	P16.0mM.Ro5-2-8_ROI_stomata68	3a-2/3a-2,3b/3b	Tip	Middle	10x	59	P16.0mM.Ro5-2-8_ROI_stomata68 LA adjusted.tif:0791-1167	9080	35.02	1165.34	802.32	371.1	1112	735	125	72.64	118.53	97.54	108.65	0.83	1.22	0.82	1	3.4666	755.576	34.192	28.1371	20.9542	36.0584	1.72081
	P16.0mM.Ro5-2	P16.0mM.Ro5-2-8_ROI_stomata68	3a-2/3a-2,3b/3b	Tip	Middle	10x	60	P16.0mM.Ro5-2-8_ROI_stomata68 LA adjusted.tif:0660-1150	13268	33.22	1141.72	663.29	486.9	1095	575	180	73.7111	180.88	93.4	96.07	0.7	1.94	0.52	0.94	3.4666	1104.07	52.1779	26.9428	21.2632	51.9241	2.44197
	P16.0mM.Ro5-2	P16.0mM.Ro5-2-8_ROI_stomata68	3a-2/3a-2,3b/3b	Tip	Middle	10x	61	P16.0mM.Ro5-2-8_ROI_stomata68 LA adjusted.tif:0581-1196	4759	30.52	1194.72	577.96	272.23	1164	528	107	44.4766	99.94	60.63	93.57	0.81	1.65	0.61	1	3.4666	396.012	28.8294	17.4898	12.83	30.866	2.40576
	P16.0mM.Ro5-2	P16.0mM.Ro5-2-8_ROI_stomata68	3a-2/3a-2,3b/3b	Tip	Middle	10x	62	P16.0mM.Ro5-2-8_ROI_stomata68 LA adjusted.tif:0517-1143	7739	35.27	1141.85	519.82	351.81	1099	460	119	65.0336	121.41	81.16	77.45	0.79	1.5	0.67	0.97	3.4666	643.987	35.0228	23.412	18.7601	34.3276	1.82982
	P16.0mM.Ro5-2	P16.0mM.Ro5-2-8_ROI_stomata68	3a-2/3a-2,3b/3b	Tip	Middle	10x	63	P16.0mM.Ro5-2-8_ROI_stomata68 LA adjusted.tif:0343-1096	2194	32.12	1097.4	342.09	196.81	1067	315	69	31.7971	60.35	46.29	102.24	0.71	1.3	0.77	1	3.4666	182.57	17.409	13.3531	9.17242	19.9042	2.17001
	P16.0mM.Ro5-2	P16.0mM.Ro5-2-8_ROI_stomata68	3a-2/3a-2,3b/3b	Tip	Middle	10x	64	P16.0mM.Ro5-2-8_ROI_stomata68 LA adjusted.tif:0406-1135	11935	38.74	1139.21	406.42	462.13	1081	320	160	74.5938	163.47	92.96	69.34	0.7	1.76	0.57	0.94	3.4666	993.15	47.1557	26.8159	21.5178	46.1547	2.14495
	P16.0mM.Ro5-2	P16.0mM.Ro5-2-8_ROI_stomata68	3a-2/3a-2,3b/3b	Tip	Middle	10x	65	P16.0mM.Ro5-2-8_ROI_stomata68 LA adjusted.tif:0194-1140	18665	45.38	1136.85	186.29	576.28	1065	105	179	104.274	176.39	134.73	126.28	0.71	1.31	0.76	0.9	3.4666	1553.18	50.8827	38.8652	30.0795	51.6356	1.71664
	P16.0mM.Ro5-2	P16.0mM.Ro5-2-8_ROI_stomata68	3a-2/3a-2,3b/3b	Tip	Middle	10x	66	P16.0mM.Ro5-2-8_ROI_stomata68 LA adjusted.tif:0067-1190	3035	33.65	1187.82	67.26	220.3	1148	32	71	42.7465	71.74	53.87	125.16	0.79	1.33	0.75	1	3.4666	252.552	20.6946	15.5397	12.331	20.4812	1.66096
	P16.0mM.Ro5-2	P16.0mM.Ro5-2-8_ROI_stomata68	3a-2/3a-2,3b/3b	Tip	Middle	10x	67	P16.0mM.Ro5-2-8_ROI_stomata68 LA adjusted.tif:0156-0531	1792	64.45	532.05	148.03	187.76	505	120	72	24.8889	60.23	37.88	106.48	0.64	1.59	0.63	0.98	3.4666	149.118	17.3744	10.9271	7.17963	20.7696	2.89286
	P16.0mM.Ro5-2	P16.0mM.Ro5-2-2_ROI_stomata22	3a-2/3a-2,3b/3b	Base	Middle	10x	1	P16.0mM.Ro5-2-2_ROI_stomata22 LA adjusted.tif:0478-0068	42125	45.76	74.91	504.13	1048.91	1	248	461	91.3774	466.95	114.86	83.08	0.48	4.07	0.25	0.93	3.4666	3505.36	134.7	33.1333	26.3594	132.983	5.04501
	P16.0mM.Ro5-2	P16.0mM.Ro5-2-2_ROI_stomata22	3a-2/3a-2,3b/3b	Base	Middle	10x	2	P16.0mM.Ro5-2-2_ROI_stomata22 LA adjusted.tif:0550-0153	32830	31.83	152.21	514.99	1448.89	116	199	702	46.7664	709.11	58.95	87.86	0.2	12.03	0.08	0.88	3.4666	2731.89	204.555	17.0051	13.4906	202.504	15.0108
	P16.0mM.Ro5-2	P16.0mM.Ro5-2-2_ROI_stomata22	3a-2/3a-2,3b/3b	Base	Middle	10x	3	P16.0mM.Ro5-2-2_ROI_stomata22 LA adjusted.tif:0364-0226	28470	30.11	222.02	362.87	943.63	184	149	423	67.305	459.41	78.9	88.65	0.4	5.82	0.17	0.94	3.4666	2369.08	132.525	22.7601	19.4153	122.022	6.28483
	P16.0mM.Ro5-2	P16.0mM.Ro5-2-2_ROI_stomata22	3a-2/3a-2,3b/3b	Base	Middle	10x	4	P16.0mM.Ro5-2-2_ROI_stomata22 LA adjusted.tif:0267-0306	34289	41.44	303.46	270.67	929.3	255	67	413	83.0242	432.78	100.88	87.22	0.5	4.29	0.23	0.96	3.4666	2853.3	124.843	29.1006	23.9498	119.137	4.97445
	P16.0mM.Ro5-2	P16.0mM.Ro5-2-2_ROI_stomata22	3a-2/3a-2,3b/3b	Base	Middle	10x	5	P16.0mM.Ro5-2-2_ROI_stomata22 LA adjusted.tif:0430-0367	7427	39.11	367.61	426.7	377.52	331	348	153	48.5425	159.13	59.43	87.31	0.65	2.68	0.37	1	3.4666	618.025	45.9038	17.1436	14.0029	44.1355	3.15188
	P16.0mM.Ro5-2	P16.0mM.Ro5-2-2_ROI_stomata22	3a-2/3a-2,3b/3b	Base	Middle	10x	6	P16.0mM.Ro5-2-2_ROI_stomata22 LA adjusted.tif:0430-0428	12986	46.93	427.9	433.99	499.47	389	325	219	59.2968	211.66	78.12	90.71	0.65	2.71	0.37	1	3.4666	1080.61	61.0569	22.535	17.1052	63.1743	3.69329
	P16.0mM.Ro5-2	P16.0mM.Ro5-2-2_ROI_stomata22	3a-2/3a-2,3b/3b	Base	Middle	10x	7	P16.0mM.Ro5-2-2_ROI_stomata22 LA adjusted.tif:0298-0507	37115	48.46	505.81	293.12	936.51	449	93	416	89.2188	427.08	110.65	88.67	0.53	3.86	0.26	1	3.4666	3088.46	123.199	31.9189	25.7367	120.002	4.6627
	P16.0mM.Ro5-2	P16.0mM.Ro5-2-2_ROI_stomata22	3a-2/3a-2,3b/3b	Base	Middle	10x	8	P16.0mM.Ro5-2-2_ROI_stomata22 LA adjusted.tif:0663-0554	49554	63.94	559.31	672.17	1413.61	499	328	661	74.9682	706.36	89.32	86.65	0.31	7.91	0.13	0.95	3.4666	4123.55	203.762	25.7659	21.6259	190.677	8.81707
	P16.0mM.Ro5-2	P16.0mM.Ro5-2-2_ROI_stomata22	3a-2/3a-2,3b/3b	Base	Middle	10x	9	P16.0mM.Ro5-2-2_ROI_stomata22 LA adjusted.tif:0710-0467	38818	65.87	468.74	710.73	987.72	416	493	431	90.065	463.85	106.55	88.25	0.5	4.35	0.23	0.96	3.4666	3230.17	133.805	30.7362	25.9808	124.329	4.78543
	P16.0mM.Ro5-2	P16.0mM.Ro5-2-2_ROI_stomata22	3a-2/3a-2,3b/3b	Base	Middle	10x	10	P16.0mM.Ro5-2-2_ROI_stomata22 LA adjusted.tif:0449-0655	48268	60.63	649.83	459.47	1453.98	595	117	680	70.9824	721.9	85.13	85.23	0.29	8.48	0.12	0.94	3.4666	4016.54	208.244	24.5572	20.4761	196.158	9.57985
	P16.0mM.Ro5-2	P16.0mM.Ro5-2-2_ROI_stomata22	3a-2/3a-2,3b/3b	Base	Middle	10x	11	P16.0mM.Ro5-2-2_ROI_stomata22 LA adjusted.tif:0321-0726	28070	59.2	728.75	322.55	998.93	689	93	454	61.8282	489.46	73.02	87.61	0.35	6.7	0.15	1	3.4666	2335.8	141.193	21.0639	17.8354	130.964	7.34293
	P16.0mM.Ro5-2	P16.0mM.Ro5-2-2_ROI_stomata22	3a-2/3a-2,3b/3b	Base	Middle	10x	12	P16.0mM.Ro5-2-2_ROI_stomata22 LA adjusted.tif:0303-0803	13380	61.6	799.46	310.43	521.96	763	196	215	62.2326	222.2	76.67	92.29	0.62	2.9	0.35	0.99	3.4666	1113.39	64.0974	22.1168	17.952	62.0204	3.45478
	P16.0mM.Ro5-2	P16.0mM.Ro5-2-2_ROI_stomata22	3a-2/3a-2,3b/3b	Base	Middle	10x	13	P16.0mM.Ro5-2-2_ROI_stomata22 LA adjusted.tif:0574-0777	25941	65.04	778.76	577.9	778.51	725	411	329	78.848	357.39	92.42	83.14	0.54	3.87	0.26	0.98	3.4666	2158.64	103.095	26.6601	22.7451	94.9057	4.17258
	P16.0mM.Ro5-2	P16.0mM.Ro5-2-2_ROI_stomata22	3a-2/3a-2,3b/3b	Base	Middle	10x	14	P16.0mM.Ro5-2-2_ROI_stomata22 LA adjusted.tif:0471-0876	28116	64.27	874.99	472.26	924.55	821	267	409	68.7433	352.01	101.7	88.45	0.41	3.46	0.29	0.85	3.4666	2339.62	101.543	29.3371	19.8302	117.983	5.94967
	P16.0mM.Ro5-2	P16.0mM.Ro5-2-2_ROI_stomata22	3a-2/3a-2,3b/3b	Base	Middle	10x	15	P16.0mM.Ro5-2-2_ROI_stomata22 LA adjusted.tif:0583-0934	17848	60.4	940.21	588.7	749.63	896	419	346	51.5838	341.14	66.61	88.68	0.4	5.12	0.2	0.98	3.4666	1485.19	98.4077	19.2148	14.8802	99.8096	6.70753
	P16.0mM.Ro5-2	P16.0mM.Ro5-2-2_ROI_stomata22	3a-2/3a-2,3b/3b	Base	Middle	10x	16	P16.0mM.Ro5-2-2_ROI_stomata22 LA adjusted.tif:0853-0958	17080	67.83	951.8	883.38	689.06	907	701	304	56.1842	286.26	75.97	99.98	0.45	3.77	0.27	0.96	3.4666	1421.28	82.5766	21.9148	16.2073	87.694	5.41077
	P16.0mM.Ro5-2	P16.0mM.Ro5-2-2_ROI_stomata22	3a-2/3a-2,3b/3b	Base	Middle	10x	17	P16.0mM.Ro5-2-2_ROI_stomata22 LA adjusted.tif:0262-1006	39148	75.51	1008.86	268.97	857.77	933	100	336	116.512	357.53	139.41	84.84	0.67	2.56	0.39	0.96	3.4666	3257.63	103.136	40.2152	33.6098	96.9249	2.88383
	P16.0mM.Ro5-2	P16.0mM.Ro5-2-2_ROI_stomata22	3a-2/3a-2,3b/3b	Base	Middle	10x	18	P16.0mM.Ro5-2-2_ROI_stomata22 LA adjusted.tif:0158-0916	11895	66.68	920.71	136.04	590.15	876	21	275	43.2545	213.42	70.97	100.2	0.43	3.01	0.33	0.89	3.4666	989.822	61.5646	20.4725	12.4775	79.3284	6.35771
	P16.0mM.Ro5-2	P16.0mM.Ro5-2-2_ROI_stomata22	3a-2/3a-2,3b/3b	Base	Middle	10x	19	P16.0mM.Ro5-2-2_ROI_stomata22 LA adjusted.tif:0710-1018	49861	67.39	1020.05	701.46	1240.8	960	429	560	89.0375	587.4	108.08	93.14	0.41	5.44	0.18	0.96	3.4666	4149.1	169.446	31.1775	25.6844	161.542	6.28948
	P16.0mM.Ro5-2	P16.0mM.Ro5-2-2_ROI_stomata22	3a-2/3a-2,3b/3b	Base	Middle	10x	20	P16.0mM.Ro5-2-2_ROI_stomata22 LA adjusted.tif:0530-1123	57436	71.49	1131.18	535.31	1075.61	1045	293	468	122.726	457.62	159.81	95.85	0.62	2.86	0.35	0.99	3.4666	4779.44	132.008	46.0999	35.4026	135.003	3.81336
	P16.0mM.Ro5-2	P16.0mM.Ro5-2-2_ROI_stomata22	3a-2/3a-2,3b/3b	Base	Middle	10x	21	P16.0mM.Ro5-2-2_ROI_stomata22 LA adjusted.tif:0195-1135	43153	71.88	1139.99	186.84	925.78	1053	1	388	111.219	391.38	140.39	101.53	0.63	2.79	0.36	0.97	3.4666	3590.9	112.9	40.4979	32.083	111.925	3.48861
	P16.0mM.Ro2-5	P16.0mM.Ro2-5-2_ROI_stomata 8	3a-2/+, 3b/+	Base	Middle	10x	1	P16.0mM.Ro2-5-2_ROI_stomata 8 LA adjusted.tif:0562-0214	78705	76.32	215.73	557.73	1778.92	137	148	828	95.0543	904.66	110.77	94.59	0.31	8.17	0.12	0.96	3.4666	6549.3	260.965	31.9535	27.4201	238.851	8.71081
	P16.0mM.Ro2-5	P16.0mM.Ro2-5-2_ROI_stomata 8	3a-2/+, 3b/+	Base	Middle	10x	2	P16.0mM.Ro2-5-2_ROI_stomata 8 LA adjusted.tif:0640-0328	62783	76.28	324.64	662.89	1460.68	257	299	682	92.0572	710.05	112.58	95.25	0.37	6.31	0.16	1	3.4666	5224.38	204.826	32.4756	26.5555	196.735	7.40844
	P16.0mM.Ro2-5	P16.0mM.Ro2-5-2_ROI_stomata 8	3a-2/+, 3b/+	Base	Middle	10x	3	P16.0mM.Ro2-5-2_ROI_stomata 8 LA adjusted.tif:0500-0411	92544	71.01	410.13	492.56	2032.56	323	65	880	105.164	918.75	128.25	95.4	0.28	7.16	0.14	0.86	3.4666	7700.89	265.029	36.9959	30.3362	253.851	8.36791
	P16.0mM.Ro2-5	P16.0mM.Ro2-5-2_ROI_stomata 8	3a-2/+, 3b/+	Base	Middle	10x	4	P16.0mM.Ro2-5-2_ROI_stomata 8 LA adjusted.tif:0468-0520	66416	62.68	514.56	463.13	1483.44	445	132	669	99.2765	720.23	117.41	94.26	0.38	6.13	0.16	0.98	3.4666	5526.69	207.763	33.8689	28.638	192.984	6.73875
	P16.0mM.Ro2-5	P16.0mM.Ro2-5-2_ROI_stomata 8	3a-2/+, 3b/+	Base	Middle	10x	5	P16.0mM.Ro2-5-2_ROI_stomata 8 LA adjusted.tif:0556-0857	44772	55.21	855.01	549.14	1042.12	799	337	434	103.161	476.34	119.67	91.5	0.52	3.98	0.25	1	3.4666	3725.62	137.408	34.5209	29.7586	125.195	4.207
	P16.0mM.Ro2-5	P16.0mM.Ro2-5-2_ROI_stomata 8	3a-2/+, 3b/+	Base	Middle	10x	6	P16.0mM.Ro2-5-2_ROI_stomata 8 LA adjusted.tif:0713-1107	30787	39.4	1108.84	721.28	1086.85	1069	465	503	61.2068	543.33	72.15	89.61	0.33	7.53	0.13	0.94	3.4666	2561.89	156.733	20.8129	17.6561	145.099	8.21805
	P16.0mM.Ro2-5	P16.0mM.Ro2-5-2_ROI_stomata 8	3a-2/+, 3b/+	Base	Middle	10x	7	P16.0mM.Ro2-5-2_ROI_stomata 8 LA adjusted.tif:0472-1187	49021	39.57	1189.66	465.33	1285.51	1140	197	564	86.9167	582.73	107.11	89.78	0.37	5.44	0.18	0.97	3.4666	4079.2	168.098	30.8977	25.0726	162.695	6.48897
	P16.0mM.Ro2-5	P16.0mM.Ro2-5-5_ROI_stomata 11	3a-2/+, 3b/+	Mid	Middle	10x	1	P16.0mM.Ro2-5-5_ROI_stomata 11 LA adjusted.tif:0558-0066	76103	45.36	67.64	552.69	1722.75	9	156	804	94.6555	856.28	113.16	90.52	0.32	7.57	0.13	0.96	3.4666	6332.78	247.009	32.6429	27.305	231.928	8.49396
	P16.0mM.Ro2-5	P16.0mM.Ro2-5-5_ROI_stomata 11	3a-2/+, 3b/+	Mid	Middle	10x	2	P16.0mM.Ro2-5-5_ROI_stomata 11 LA adjusted.tif:0631-0170	66774	49.39	171.46	634.68	1476.72	109	308	648	103.046	718.43	118.34	91.89	0.38	6.07	0.16	0.94	3.4666	5556.48	207.243	34.1372	29.7255	186.927	6.28844
	P16.0mM.Ro2-5	P16.0mM.Ro2-5-5_ROI_stomata 11	3a-2/+, 3b/+	Mid	Middle	10x	3	P16.0mM.Ro2-5-5_ROI_stomata 11 LA adjusted.tif:0715-0288	61394	46.74	287.1	728.32	1404.92	216	436	572	107.332	541.8	144.28	92.69	0.39	3.76	0.27	0.89	3.4666	5108.79	156.291	41.62	30.9618	165.003	5.32925
	P16.0mM.Ro2-5	P16.0mM.Ro2-5-5_ROI_stomata 11	3a-2/+, 3b/+	Mid	Middle	10x	4	P16.0mM.Ro2-5-5_ROI_stomata 11 LA adjusted.tif:0406-0416	78288	44.74	407.04	420.62	1619.29	344	47	721	108.583	788.09	126.48	90.91	0.38	6.23	0.16	0.96	3.4666	6514.6	227.338	36.4853	31.3225	207.985	6.64011
	P16.0mM.Ro2-5	P16.0mM.Ro2-5-5_ROI_stomata 11	3a-2/+, 3b/+	Mid	Middle	10x	5	P16.0mM.Ro2-5-5_ROI_stomata 11 LA adjusted.tif:0686-0708	54860	53.01	704.16	689.73	1287.56	652	396	573	95.7417	621.15	112.45	91.14	0.42	5.52	0.18	1	3.4666	4565.08	179.181	32.4381	27.6183	165.292	5.98485
	P16.0mM.Ro2-5	P16.0mM.Ro2-5-5_ROI_stomata 11	3a-2/+, 3b/+	Mid	Middle	10x	6	P16.0mM.Ro2-5-5_ROI_stomata 11 LA adjusted.tif:0548-0809	45501	42.4	808.48	537.82	1098.05	736	331	421	108.078	405.31	142.94	93.88	0.47	2.84	0.35	0.9	3.4666	3786.29	116.919	41.2335	31.1771	121.445	3.89532
	P16.0mM.Ro2-5	P16.0mM.Ro2-5-5_ROI_stomata 11	3a-2/+, 3b/+	Mid	Middle	10x	7	P16.0mM.Ro2-5-5_ROI_stomata 11 LA adjusted.tif:0268-0925	51368	30.94	922.12	283.79	1206.72	863	8	513	100.133	557.85	117.24	93.02	0.44	4.76	0.21	0.96	3.4666	4274.5	160.921	33.8199	28.8849	147.984	5.12321
	P16.0mM.Ro2-5	P16.0mM.Ro2-5-5_ROI_stomata 11	3a-2/+, 3b/+	Mid	Middle	10x	8	P16.0mM.Ro2-5-5_ROI_stomata 11 LA adjusted.tif:0770-0933	52086	49.78	930.57	759.45	1188.94	871	519	493	105.651	548.69	120.87	90.52	0.46	4.54	0.22	1	3.4666	4334.25	158.279	34.867	30.4769	142.214	4.6663
	P16.0mM.Ro2-5	P16.0mM.Ro2-5-5_ROI_stomata 11	3a-2/+, 3b/+	Mid	Middle	10x	9	P16.0mM.Ro2-5-5_ROI_stomata 11 LA adjusted.tif:0600-1037	44294	39.5	1033.5	592.1	1097.02	985	359	481	92.0873	519.88	108.48	88.99	0.46	4.79	0.21	1	3.4666	3685.85	149.968	31.2929	26.5642	138.753	5.2233
	P16.0mM.Ro2-5	P16.0mM.Ro2-5-5_ROI_stomata 11	3a-2/+, 3b/+	Mid	Middle	10x	10	P16.0mM.Ro2-5-5_ROI_stomata 11 LA adjusted.tif:0822-1109	30217	51.1	1115.28	825.43	852.45	1064	632	377	80.1512	380.63	101.08	89.98	0.52	3.77	0.27	0.98	3.4666	2514.46	109.799	29.1583	23.121	108.752	4.70361
	P16.0mM.Ro2-5	P16.0mM.Ro2-5-8_ROI_stomata 21	3a-2/+, 3b/+	Tip	Middle	10x	1	P16.0mM.Ro2-5-8_ROI_stomata 21 LA adjusted.tif:0212-0077	21402	23.94	78.43	213.65	692.5	28	61	302	70.8675	314.91	86.53	96.12	0.56	3.64	0.27	1	3.4666	1780.93	90.8412	24.9611	20.443	87.1171	4.26147
	P16.0mM.Ro2-5	P16.0mM.Ro2-5-8_ROI_stomata 21	3a-2/+, 3b/+	Tip	Middle	10x	2	P16.0mM.Ro2-5-8_ROI_stomata 21 LA adjusted.tif:0477-0103	20334	32.57	93.53	474.32	625.48	41	345	258	78.814	266.47	97.16	86.1	0.65	2.74	0.36	1	3.4666	1692.06	76.8678	28.0275	22.7352	74.4245	3.27353
	P16.0mM.Ro2-5	P16.0mM.Ro2-5-8_ROI_stomata 21	3a-2/+, 3b/+	Tip	Middle	10x	3	P16.0mM.Ro2-5-8_ROI_stomata 21 LA adjusted.tif:0619-0164	24401	38.45	162.21	627.96	751.84	116	461	323	75.5449	332.81	93.35	90.08	0.54	3.57	0.28	1	3.4666	2030.49	96.0047	26.9284	21.7922	93.1749	4.2756
	P16.0mM.Ro2-5	P16.0mM.Ro2-5-8_ROI_stomata 21	3a-2/+, 3b/+	Tip	Middle	10x	4	P16.0mM.Ro2-5-8_ROI_stomata 21 LA adjusted.tif:0180-0242	16486	23.82	240.9	164.54	549.21	193	63	213	77.3991	225.45	93.1	90.63	0.69	2.42	0.41	1	3.4666	1371.85	65.0349	26.8563	22.3271	61.4435	2.75197
	P16.0mM.Ro2-5	P16.0mM.Ro2-5-8_ROI_stomata 21	3a-2/+, 3b/+	Tip	Middle	10x	5	P16.0mM.Ro2-5-8_ROI_stomata 21 LA adjusted.tif:0460-0245	32609	33.85	242.11	470.21	886.82	189	275	378	86.2672	404.76	102.58	92.03	0.52	3.95	0.25	1	3.4666	2713.5	116.76	29.591	24.8852	109.041	4.38174
	P16.0mM.Ro2-5	P16.0mM.Ro2-5-8_ROI_stomata 21	3a-2/+, 3b/+	Tip	Middle	10x	6	P16.0mM.Ro2-5-8_ROI_stomata 21 LA adjusted.tif:0780-0250	24616	33.84	248.44	779.62	703.41	193	648	264	93.2424	291.33	107.58	86.08	0.63	2.71	0.37	0.92	3.4666	2048.38	84.0391	31.0333	26.8974	76.1553	2.83133
	P16.0mM.Ro2-5	P16.0mM.Ro2-5-8_ROI_stomata 21	3a-2/+, 3b/+	Tip	Middle	10x	7	P16.0mM.Ro2-5-8_ROI_stomata 21 LA adjusted.tif:0384-0328	31791	20.82	331.36	371.57	908.24	260	200	352	90.3153	342.28	118.26	92.48	0.48	2.89	0.35	0.87	3.4666	2645.43	98.7365	34.1141	26.053	101.54	3.89746
	P16.0mM.Ro2-5	P16.0mM.Ro2-5-8_ROI_stomata 21	3a-2/+, 3b/+	Tip	Middle	10x	8	P16.0mM.Ro2-5-8_ROI_stomata 21 LA adjusted.tif:0456-0427	25209	23.62	425.03	459.59	779.03	383	293	334	75.476	353.36	90.83	91.57	0.52	3.89	0.26	0.98	3.4666	2097.72	101.933	26.2015	21.7724	96.348	4.42524
	P16.0mM.Ro2-5	P16.0mM.Ro2-5-8_ROI_stomata 21	3a-2/+, 3b/+	Tip	Middle	10x	9	P16.0mM.Ro2-5-8_ROI_stomata 21 LA adjusted.tif:0740-0436	22065	25.67	440.48	738.7	644.37	385	603	270	81.7222	273.47	102.73	91.77	0.67	2.66	0.38	1	3.4666	1836.1	78.8871	29.6342	23.5742	77.8861	3.30387
	P16.0mM.Ro2-5	P16.0mM.Ro2-5-8_ROI_stomata 21	3a-2/+, 3b/+	Tip	Middle	10x	10	P16.0mM.Ro2-5-8_ROI_stomata 21 LA adjusted.tif:0604-0627	54233	40.17	625.76	609.09	1176.38	553	353	504	107.605	539.77	127.93	93.91	0.49	4.22	0.24	0.97	3.4666	4512.9	155.706	36.9036	31.0405	145.387	4.68379
	P16.0mM.Ro2-5	P16.0mM.Ro2-5-8_ROI_stomata 21	3a-2/+, 3b/+	Tip	Middle	10x	11	P16.0mM.Ro2-5-8_ROI_stomata 21 LA adjusted.tif:0402-0710	45607	42.2	706.98	391.26	1169.6	640	151	517	88.2147	547.98	105.97	94.06	0.42	5.17	0.19	0.94	3.4666	3795.11	158.074	30.5689	25.447	149.137	5.8607
	P16.0mM.Ro2-5	P16.0mM.Ro2-5-8_ROI_stomata 21	3a-2/+, 3b/+	Tip	Middle	10x	12	P16.0mM.Ro2-5-8_ROI_stomata 21 LA adjusted.tif:0526-0806	35586	41.35	811.02	513.76	966.83	745	324	399	89.188	383.01	118.3	89.42	0.48	3.24	0.31	0.89	3.4666	2961.23	110.486	34.1257	25.7278	115.098	4.4737
	P16.0mM.Ro2-5	P16.0mM.Ro2-5-8_ROI_stomata 21	3a-2/+, 3b/+	Tip	Middle	10x	13	P16.0mM.Ro2-5-8_ROI_stomata 21 LA adjusted.tif:0826-0734	25968	40.28	733.9	822.45	863.92	693	637	386	67.2746	397.12	83.26	88.08	0.44	4.77	0.21	0.92	3.4666	2160.88	114.556	24.0178	19.4065	111.348	5.73768
	P16.0mM.Ro2-5	P16.0mM.Ro2-5-8_ROI_stomata 21	3a-2/+, 3b/+	Tip	Middle	10x	14	P16.0mM.Ro2-5-8_ROI_stomata 21 LA adjusted.tif:0288-0913	35631	38.59	908.12	290.39	948.97	853	87	406	87.7611	440.83	102.91	91.62	0.5	4.28	0.23	0.98	3.4666	2964.97	127.165	29.6861	25.3162	117.118	4.6262
	P16.0mM.Ro2-5	P16.0mM.Ro2-5-8_ROI_stomata 21	3a-2/+, 3b/+	Tip	Middle	10x	15	P16.0mM.Ro2-5-8_ROI_stomata 21 LA adjusted.tif:0655-0920	30967	42.26	915.69	661.35	829.87	860	489	343	90.2828	368.92	106.88	94.07	0.57	3.45	0.29	1	3.4666	2576.87	106.421	30.8314	26.0436	98.9442	3.79917
	P16.0mM.Ro2-5	P16.0mM.Ro2-5-8_ROI_stomata 21	3a-2/+, 3b/+	Tip	Middle	10x	16	P16.0mM.Ro2-5-8_ROI_stomata 21 LA adjusted.tif:0419-0995	35007	40.74	994.43	413.18	1009.3	944	195	437	80.1076	472.58	94.32	89.79	0.43	5.01	0.2	0.9	3.4666	2913.05	136.324	27.2082	23.1084	126.06	5.45517
	P16.0mM.Ro2-5	P16.0mM.Ro2-5-8_ROI_stomata 21	3a-2/+, 3b/+	Tip	Middle	10x	17	P16.0mM.Ro2-5-8_ROI_stomata 21 LA adjusted.tif:0766-1015	23317	40.58	1012.74	758.24	726.75	961	616	297	78.5084	318.82	93.12	91.17	0.55	3.42	0.29	0.98	3.4666	1940.28	91.9691	26.8621	22.6471	85.6747	3.78303
	P16.0mM.Ro2-5	P16.0mM.Ro2-5-8_ROI_stomata 21	3a-2/+, 3b/+	Tip	Middle	10x	18	P16.0mM.Ro2-5-8_ROI_stomata 21 LA adjusted.tif:0572-1105	31679	44.21	1092.56	578.13	878.07	1029	404	335	94.5642	376.58	107.11	98.55	0.52	3.52	0.28	0.86	3.4666	2636.11	108.631	30.8977	27.2787	96.6365	3.54257
	P16.0mM.Ro2-5	P16.0mM.Ro2-5-8_ROI_stomata 21	3a-2/+, 3b/+	Tip	Middle	10x	19	P16.0mM.Ro2-5-8_ROI_stomata 21 LA adjusted.tif:0857-1119	27694	46.85	1114.4	849.18	677.04	1047	739	237	116.852	246.12	143.27	84.9	0.76	1.72	0.58	0.98	3.4666	2304.51	70.9975	41.3287	33.708	68.3667	2.0282
	P16.0mM.Ro2-5	P16.0mM.Ro2-5-8_ROI_stomata 21	3a-2/+, 3b/+	Tip	Middle	10x	20	P16.0mM.Ro2-5-8_ROI_stomata 21 LA adjusted.tif:0363-1196	26856	42.47	1194	373.04	746.31	1125	235	265	101.343	237.67	143.87	74.29	0.61	1.65	0.61	0.9	3.4666	2234.78	68.56	41.5018	29.2342	76.4438	2.61487
	P16.0mM.Ro2-7	P16.0mM.Ro2-7-2_ROI_stomata 13	3a-2/+, 3b/+	Base	Middle	10x	1	P16.0mM.Ro2-7-2_ROI_stomata 13 LA adjusted.tif:0446-0110	56434	34.92	109.68	444.63	1802.3	68	12	872	64.7179	914.74	78.55	91.02	0.22	11.65	0.09	1	3.4666	4696.06	263.872	22.6591	18.669	251.543	13.4739
	P16.0mM.Ro2-7	P16.0mM.Ro2-7-2_ROI_stomata 13	3a-2/+, 3b/+	Base	Middle	10x	2	P16.0mM.Ro2-7-2_ROI_stomata 13 LA adjusted.tif:0650-0237	39693	15.22	231.41	644.15	1492.59	191	289	719	55.2058	740.33	68.27	91.17	0.22	10.84	0.09	0.99	3.4666	3302.98	213.561	19.6936	15.9251	207.408	13.024
	P16.0mM.Ro2-7	P16.0mM.Ro2-7-2_ROI_stomata 13	3a-2/+, 3b/+	Base	Middle	10x	3	P16.0mM.Ro2-7-2_ROI_stomata 13 LA adjusted.tif:0270-0288	29944	26.18	284.52	267.01	975.25	244	51	445	67.2899	472.4	80.71	90.31	0.4	5.85	0.17	1	3.4666	2491.74	136.272	23.2822	19.4109	128.368	6.61318
	P16.0mM.Ro2-7	P16.0mM.Ro2-7-2_ROI_stomata 13	3a-2/+, 3b/+	Base	Middle	10x	4	P16.0mM.Ro2-7-2_ROI_stomata 13 LA adjusted.tif:0439-0361	39580	37.39	362.03	436.66	1144.88	317	181	520	76.1154	557.15	90.45	90.87	0.38	6.16	0.16	1	3.4666	3293.58	160.719	26.0918	21.9568	150.003	6.83173
	P16.0mM.Ro2-7	P16.0mM.Ro2-7-2_ROI_stomata 13	3a-2/+, 3b/+	Base	Middle	10x	5	P16.0mM.Ro2-7-2_ROI_stomata 13 LA adjusted.tif:0604-0457	53204	38.14	452.75	620.9	1465.37	401	280	647	82.2318	619.35	109.38	91.29	0.31	5.66	0.18	0.94	3.4666	4427.28	178.662	31.5525	23.7212	186.638	7.868
	P16.0mM.Ro2-7	P16.0mM.Ro2-7-2_ROI_stomata 13	3a-2/+, 3b/+	Base	Middle	10x	6	P16.0mM.Ro2-7-2_ROI_stomata 13 LA adjusted.tif:0368-0522	34219	49.67	524.96	354.09	1101.66	481	111	514	66.5739	537.66	81.03	91.25	0.35	6.63	0.15	1	3.4666	2847.47	155.097	23.3745	19.2044	148.272	7.72074
	P16.0mM.Ro2-7	P16.0mM.Ro2-7-2_ROI_stomata 13	3a-2/+, 3b/+	Base	Middle	10x	7	P16.0mM.Ro2-7-2_ROI_stomata 13 LA adjusted.tif:0444-0658	25531	45.99	657.37	446.91	802.51	615	265	354	72.1215	370.81	87.67	91.63	0.5	4.23	0.24	1	3.4666	2124.52	106.966	25.2899	20.8047	102.117	4.90839
	P16.0mM.Ro2-7	P16.0mM.Ro2-7-2_ROI_stomata 13	3a-2/+, 3b/+	Base	Middle	10x	8	P16.0mM.Ro2-7-2_ROI_stomata 13 LA adjusted.tif:0708-0747	30052	40.41	746.49	712.16	1099.92	701	463	493	60.9574	515.12	74.28	93.83	0.31	6.93	0.14	0.94	3.4666	2500.72	148.595	21.4273	17.5842	142.214	8.08761
	P16.0mM.Ro2-7	P16.0mM.Ro2-7-2_ROI_stomata 13	3a-2/+, 3b/+	Base	Middle	10x	9	P16.0mM.Ro2-7-2_ROI_stomata 13 LA adjusted.tif:0524-0810	52521	55.14	809.07	515.65	1436.58	759	192	673	78.0401	715.23	93.5	91.59	0.32	7.65	0.13	0.95	3.4666	4370.44	206.32	26.9717	22.512	194.138	8.62377
	P16.0mM.Ro2-7	P16.0mM.Ro2-7-2_ROI_stomata 13	3a-2/+, 3b/+	Base	Middle	10x	10	P16.0mM.Ro2-7-2_ROI_stomata 13 LA adjusted.tif:0523-0884	27444	58.27	880.73	529.87	968.3	843	301	446	61.5336	465.88	75	91.24	0.37	6.21	0.16	1	3.4666	2283.7	134.391	21.635	17.7504	128.656	7.24807
	P16.0mM.Ro2-7	P16.0mM.Ro2-7-2_ROI_stomata 13	3a-2/+, 3b/+	Base	Middle	10x	11	P16.0mM.Ro2-7-2_ROI_stomata 13 LA adjusted.tif:0764-1012	23443	55.15	1007.2	750.52	852.42	968	563	388	60.4201	406.24	73.48	90.44	0.41	5.53	0.18	1	3.4666	1950.77	117.187	21.1966	17.4292	111.925	6.4217
	P16.0mM.Ro2-7	P16.0mM.Ro2-7-2_ROI_stomata 13	3a-2/+, 3b/+	Base	Middle	10x	12	P16.0mM.Ro2-7-2_ROI_stomata 13 LA adjusted.tif:0406-1000	17061	52.18	996.42	410.43	790.87	972	223	366	46.6148	387.68	56.03	90.81	0.34	6.92	0.14	1	3.4666	1419.7	111.833	16.1628	13.4468	105.579	7.85159
	P16.0mM.Ro2-7	P16.0mM.Ro2-7-5_ROI_stomata 5	3a-2/+, 3b/+	Mid	Middle	10x	1	P16.0mM.Ro2-7-5_ROI_stomata 5 LA adjusted.tif:0262-0374	50984	67.02	370.53	270.08	1188.33	309	9	531	96.0151	566.74	114.54	92.39	0.45	4.95	0.2	1	3.4666	4242.54	163.486	33.041	27.6972	153.176	5.53038
	P16.0mM.Ro2-7	P16.0mM.Ro2-7-5_ROI_stomata 5	3a-2/+, 3b/+	Mid	Middle	10x	2	P16.0mM.Ro2-7-5_ROI_stomata 5 LA adjusted.tif:0519-0574	43494	69.17	582.77	507.15	1101.72	519	275	490	88.7633	516.35	107.25	93.35	0.45	4.81	0.21	1	3.4666	3619.28	148.95	30.9381	25.6053	141.349	5.5203
	P16.0mM.Ro2-7	P16.0mM.Ro2-7-5_ROI_stomata 5	3a-2/+, 3b/+	Mid	Middle	10x	3	P16.0mM.Ro2-7-5_ROI_stomata 5 LA adjusted.tif:0691-1099	58775	55.46	1094.72	694.71	1422.2	1036	367	650	90.4231	687.64	108.83	92.01	0.37	6.32	0.16	1	3.4666	4890.86	198.362	31.3939	26.0841	187.504	7.18843
	P16.0mM.Ro2-7	P16.0mM.Ro2-7-5_ROI_stomata 5	3a-2/+, 3b/+	Mid	Middle	10x	4	P16.0mM.Ro2-7-5_ROI_stomata 5 LA adjusted.tif:0437-1172	44822	48.68	1176.13	435	1096.37	1105	201	468	95.7735	470.12	121.39	94.6	0.47	3.87	0.26	0.96	3.4666	3729.78	135.614	35.017	27.6275	135.003	4.88653
	P16.0mM.Ro2-7	P16.0mM.Ro2-7-8_ROI_stomata 10	3a-2/+, 3b/+	Tip	Middle	10x	1	P16.0mM.Ro2-7-8_ROI_stomata 10 LA adjusted.tif:0649-0163	37998	58.58	156.09	653.14	1035.81	100	443	412	92.2282	405.21	119.39	93.78	0.45	3.39	0.29	0.93	3.4666	3161.94	116.89	34.4401	26.6048	118.848	4.46718
	P16.0mM.Ro2-7	P16.0mM.Ro2-7-8_ROI_stomata 10	3a-2/+, 3b/+	Tip	Middle	10x	2	P16.0mM.Ro2-7-8_ROI_stomata 10 LA adjusted.tif:0484-0269	28704	59.45	260.15	482.6	741.49	199	331	306	93.8039	310.82	117.58	85.55	0.66	2.64	0.38	1	3.4666	2388.55	89.6613	33.918	27.0593	88.2709	3.26212
	P16.0mM.Ro2-7	P16.0mM.Ro2-7-8_ROI_stomata 10	3a-2/+, 3b/+	Tip	Middle	10x	3	P16.0mM.Ro2-7-8_ROI_stomata 10 LA adjusted.tif:0684-0358	52266	66.78	353.52	683.67	1207.62	287	416	531	98.4294	559.96	118.84	90.25	0.45	4.71	0.21	0.96	3.4666	4349.22	161.53	34.2814	28.3936	153.176	5.39473
	P16.0mM.Ro2-7	P16.0mM.Ro2-7-8_ROI_stomata 10	3a-2/+, 3b/+	Tip	Middle	10x	4	P16.0mM.Ro2-7-8_ROI_stomata 10 LA adjusted.tif:0512-0466	41853	65.24	461.68	510.72	1070.35	399	291	442	94.69	447.67	119.03	92.13	0.46	3.76	0.27	0.93	3.4666	3482.72	129.138	34.3362	27.315	127.502	4.66786
	P16.0mM.Ro2-7	P16.0mM.Ro2-7-8_ROI_stomata 10	3a-2/+, 3b/+	Tip	Middle	10x	5	P16.0mM.Ro2-7-8_ROI_stomata 10 LA adjusted.tif:0423-0553	61624	74.99	553.32	421.05	1575.24	495	51	753	81.838	781.71	100.37	93.51	0.31	7.79	0.13	1	3.4666	5127.93	225.498	28.9534	23.6076	217.216	9.20111
	P16.0mM.Ro2-7	P16.0mM.Ro2-7-8_ROI_stomata 10	3a-2/+, 3b/+	Tip	Middle	10x	6	P16.0mM.Ro2-7-8_ROI_stomata 10 LA adjusted.tif:0418-0783	34092	65.97	783.36	412.86	900.28	725	236	369	92.3902	406.02	106.91	92.39	0.53	3.8	0.26	1	3.4666	2836.91	117.123	30.84	26.6515	106.444	3.99393
	P16.0mM.Ro2-7	P16.0mM.Ro2-7-8_ROI_stomata 10	3a-2/+, 3b/+	Tip	Middle	10x	7	P16.0mM.Ro2-7-8_ROI_stomata 10 LA adjusted.tif:0794-0802	29891	66.48	796.91	782.94	893.04	747	596	388	77.0387	413.47	92.05	92.85	0.47	4.49	0.22	1	3.4666	2487.33	119.272	26.5534	22.2231	111.925	5.03643
	P16.0mM.Ro2-7	P16.0mM.Ro2-7-8_ROI_stomata 10	3a-2/+, 3b/+	Tip	Middle	10x	8	P16.0mM.Ro2-7-8_ROI_stomata 10 LA adjusted.tif:0585-0880	41661	64.53	881.76	572.92	1177.48	827	351	457	91.1619	452.12	117.32	89.27	0.38	3.85	0.26	0.91	3.4666	3466.75	130.422	33.843	26.2972	131.829	5.01306
	P16.0mM.Ro2-7	P16.0mM.Ro2-7-8_ROI_stomata 10	3a-2/+, 3b/+	Tip	Middle	10x	9	P16.0mM.Ro2-7-8_ROI_stomata 10 LA adjusted.tif:0381-0977	40447	68.53	980.25	373.56	1078.07	920	137	474	85.3312	509.53	101.07	93.71	0.44	5.04	0.2	0.94	3.4666	3365.73	146.983	29.1554	24.6152	136.733	5.55482
	P16.0mM.Ro2-4	P16.0mM.Ro2-4-2-1_ROI_stomata 6	3a-2/+, 3b/+	Base	Middle	10x	1	P16.0mM.Ro2-4-2-1_ROI_stomata 6 LA adjusted.tif:0592-0288	52383	37	289.33	588.03	1660.7	244	189	807	64.9108	822.25	81.11	88.52	0.24	10.14	0.1	1	3.4666	4358.96	237.192	23.3976	18.7246	232.793	12.4324
	P16.0mM.Ro2-4	P16.0mM.Ro2-4-2-1_ROI_stomata 6	3a-2/+, 3b/+	Base	Middle	10x	2	P16.0mM.Ro2-4-2-1_ROI_stomata 6 LA adjusted.tif:0548-0354	14885	23.67	354.33	560.64	763.18	328	384	351	42.4074	364.56	51.99	89.23	0.32	7.01	0.14	0.95	3.4666	1238.63	105.164	14.9974	12.2331	101.252	8.27686
	P16.0mM.Ro2-4	P16.0mM.Ro2-4-2-1_ROI_stomata 6	3a-2/+, 3b/+	Base	Middle	10x	3	P16.0mM.Ro2-4-2-1_ROI_stomata 6 LA adjusted.tif:0192-0356	23365	30.8	354.88	184.5	826.61	308	5	375	62.3067	381.55	77.97	87.12	0.43	4.89	0.2	0.99	3.4666	1944.28	110.065	22.4918	17.9734	108.175	6.01862
	P16.0mM.Ro2-4	P16.0mM.Ro2-4-2-1_ROI_stomata 6	3a-2/+, 3b/+	Base	Middle	10x	4	P16.0mM.Ro2-4-2-1_ROI_stomata 6 LA adjusted.tif:0315-0415	28409	28.78	416.78	326.94	956.86	369	108	441	64.4195	436.29	82.91	86.92	0.39	5.26	0.19	0.98	3.4666	2364.01	125.855	23.9168	18.5829	127.214	6.84575
	P16.0mM.Ro2-4	P16.0mM.Ro2-4-2-1_ROI_stomata 6	3a-2/+, 3b/+	Base	Middle	10x	5	P16.0mM.Ro2-4-2-1_ROI_stomata 6 LA adjusted.tif:0415-0233	34553	42.04	233.87	423.93	1621.6	199	19	793	43.5725	844.77	52.08	87.94	0.17	16.22	0.06	1	3.4666	2875.27	243.688	15.0234	12.5692	228.754	18.1995
	P16.0mM.Ro2-4	P16.0mM.Ro2-4-2-2_ROI_no stomata	3a-2/+, 3b/+	Base	Middle	10x	1	P16.0mM.Ro2-4-2-2_ROI_no stomata LA adjusted.tif:0561-1094	10291	41.52	1093.26	552.74	764.24	1076	383	357	28.8263	395.63	33.12	88.54	0.22	11.95	0.08	1	3.4666	856.348	114.126	9.55403	8.31545	102.983	12.3845
	P16.0mM.Ro2-4	P16.0mM.Ro2-4-2-2_ROI_no stomata	3a-2/+, 3b/+	Base	Middle	10x	2	P16.0mM.Ro2-4-2-2_ROI_no stomata LA adjusted.tif:0490-1029	26029	31.24	1029.84	495.92	1543.16	1009	114	747	34.8447	834.17	39.73	89.7	0.14	21	0.05	0.96	3.4666	2165.96	240.631	11.4608	10.0516	215.485	21.438
	P16.0mM.Ro2-4	P16.0mM.Ro2-4-2-2_ROI_no stomata	3a-2/+, 3b/+	Base	Middle	10x	3	P16.0mM.Ro2-4-2-2_ROI_no stomata LA adjusted.tif:0574-1064	13469	36.39	1063.03	560.02	901.78	1045	363	424	31.7665	465.72	36.82	89.55	0.21	12.65	0.08	1	3.4666	1120.8	134.345	10.6214	9.16359	122.31	13.3474
	P16.0mM.Ro2-4	P16.0mM.Ro2-4-2-2_ROI_no stomata	3a-2/+, 3b/+	Base	Middle	10x	4	P16.0mM.Ro2-4-2-2_ROI_no stomata LA adjusted.tif:0591-1125	22712	53.44	1125.61	596.51	1377.6	1100	257	668	34	731.83	39.51	88.29	0.15	18.52	0.05	1	3.4666	1889.94	211.109	11.3973	9.80788	192.696	19.6471
	P16.0mM.Ro2-4	P16.0mM.Ro2-4-2-2_ROI_no stomata	3a-2/+, 3b/+	Base	Middle	10x	5	P16.0mM.Ro2-4-2-2_ROI_no stomata LA adjusted.tif:0546-1219	20699	43.94	1222.97	532.64	1137.46	1192	265	563	36.7655	518.13	50.86	90.08	0.2	10.19	0.1	1	3.4666	1722.43	149.463	14.6714	10.6056	162.407	15.3133
	P16.0mM.Ro2-4	P16.0mM.Ro2-4-5_ROI_stomata 16	3a-2/+, 3b/+	Mid	Middle	10x	1	P16.0mM.Ro2-4-5_ROI_stomata 16 LA adjusted.tif:0767-0108	28195	25.77	110.68	760.94	815.53	57	592	348	81.0201	367.18	97.77	92.74	0.53	3.76	0.27	1	3.4666	2346.2	105.919	28.2034	23.3716	100.387	4.29523
	P16.0mM.Ro2-4	P16.0mM.Ro2-4-5_ROI_stomata 16	3a-2/+, 3b/+	Mid	Middle	10x	2	P16.0mM.Ro2-4-5_ROI_stomata 16 LA adjusted.tif:0625-0189	54263	28.49	193.67	621.24	1397.59	121	297	638	85.0517	620.12	111.41	93.13	0.35	5.57	0.18	0.92	3.4666	4515.4	178.884	32.1381	24.5346	184.042	7.50132
	P16.0mM.Ro2-4	P16.0mM.Ro2-4-5_ROI_stomata 16	3a-2/+, 3b/+	Mid	Middle	10x	3	P16.0mM.Ro2-4-5_ROI_stomata 16 LA adjusted.tif:0336-0275	78519	40.61	279.85	339.47	1488.42	188	17	649	120.985	701.87	142.44	95.45	0.45	4.93	0.2	1	3.4666	6533.82	202.466	41.0893	34.9001	187.215	5.36432
	P16.0mM.Ro2-4	P16.0mM.Ro2-4-5_ROI_stomata 16	3a-2/+, 3b/+	Mid	Middle	10x	4	P16.0mM.Ro2-4-5_ROI_stomata 16 LA adjusted.tif:0421-0419	37539	42.76	417.19	417.21	840.2	353	265	307	122.277	335.17	142.6	90.82	0.67	2.35	0.43	0.98	3.4666	3123.74	96.6855	41.1354	35.2729	88.5594	2.5107
	P16.0mM.Ro2-4	P16.0mM.Ro2-4-5_ROI_stomata 16	3a-2/+, 3b/+	Mid	Middle	10x	5	P16.0mM.Ro2-4-5_ROI_stomata 16 LA adjusted.tif:0723-0429	39612	47.5	430.49	718.57	862.84	357	562	320	123.787	347.86	144.99	91.7	0.67	2.4	0.42	1	3.4666	3296.24	100.346	41.8248	35.7086	92.3095	2.58508
	P16.0mM.Ro2-4	P16.0mM.Ro2-4-5_ROI_stomata 16	3a-2/+, 3b/+	Mid	Middle	10x	6	P16.0mM.Ro2-4-5_ROI_stomata 16 LA adjusted.tif:0403-0536	53688	41.85	539.29	390.48	1182.17	464	153	500	107.376	499.98	136.72	93.21	0.48	3.66	0.27	0.92	3.4666	4467.55	144.228	39.4392	30.9744	144.234	4.65653
	P16.0mM.Ro2-4	P16.0mM.Ro2-4-5_ROI_stomata 16	3a-2/+, 3b/+	Mid	Middle	10x	7	P16.0mM.Ro2-4-5_ROI_stomata 16 LA adjusted.tif:0566-0684	57139	46.67	688.23	574.52	1075.18	603	351	441	129.567	468.84	155.17	93.55	0.62	3.02	0.33	1	3.4666	4754.72	135.245	44.7614	37.3758	127.214	3.40365
	P16.0mM.Ro2-4	P16.0mM.Ro2-4-5_ROI_stomata 16	3a-2/+, 3b/+	Mid	Middle	10x	8	P16.0mM.Ro2-4-5_ROI_stomata 16 LA adjusted.tif:0368-0784	46320	40.84	785.12	357.85	1102.5	711	131	474	97.7215	499.93	117.97	97.12	0.48	4.24	0.24	0.93	3.4666	3854.44	144.213	34.0305	28.1894	136.733	4.85052
	P16.0mM.Ro2-4	P16.0mM.Ro2-4-5_ROI_stomata 16	3a-2/+, 3b/+	Mid	Middle	10x	9	P16.0mM.Ro2-4-5_ROI_stomata 16 LA adjusted.tif:0358-0895	29949	45.08	894.26	366.22	782.79	825	193	322	93.0093	320.83	118.85	87.39	0.61	2.7	0.37	0.93	3.4666	2492.15	92.5489	34.2843	26.8301	92.8864	3.46202
	P16.0mM.Ro2-4	P16.0mM.Ro2-4-5_ROI_stomata 16	3a-2/+, 3b/+	Mid	Middle	10x	10	P16.0mM.Ro2-4-5_ROI_stomata 16 LA adjusted.tif:0703-0910	38739	35.58	907.47	687.08	962.25	847	506	408	94.9485	397.53	124.08	89.66	0.53	3.2	0.31	0.95	3.4666	3223.6	114.674	35.793	27.3895	117.695	4.29706
	P16.0mM.Ro2-4	P16.0mM.Ro2-4-5_ROI_stomata 16	3a-2/+, 3b/+	Mid	Middle	10x	11	P16.0mM.Ro2-4-5_ROI_stomata 16 LA adjusted.tif:0484-1004	30357	37.66	1003.91	482.92	914.21	945	303	362	83.8591	320.93	120.44	90.14	0.46	2.66	0.38	0.87	3.4666	2526.1	92.5777	34.743	24.1906	104.425	4.31676
	P16.0mM.Ro2-4	P16.0mM.Ro2-4-5_ROI_stomata 16	3a-2/+, 3b/+	Mid	Middle	10x	12	P16.0mM.Ro2-4-5_ROI_stomata 16 LA adjusted.tif:0321-1107	41220	37.12	1104.98	329	976.9	1044	116	411	100.292	440.8	119.06	94.31	0.54	3.7	0.27	0.99	3.4666	3430.05	127.156	34.3449	28.9309	118.56	4.09803
	P16.0mM.Ro2-4	P16.0mM.Ro2-4-5_ROI_stomata 16	3a-2/+, 3b/+	Mid	Middle	10x	13	P16.0mM.Ro2-4-5_ROI_stomata 16 LA adjusted.tif:0703-1126	36867	41.81	1127.59	697.83	926	1058	516	387	95.2636	408.42	114.93	95.02	0.54	3.55	0.28	1	3.4666	3067.82	117.816	33.1535	27.4804	111.637	4.06241
	P16.0mM.Ro2-4	P16.0mM.Ro2-4-5_ROI_stomata 16	3a-2/+, 3b/+	Mid	Middle	10x	14	P16.0mM.Ro2-4-5_ROI_stomata 16 LA adjusted.tif:0844-1031	32713	33.36	1035.6	851.43	853.58	963	669	339	96.4985	318.14	130.92	94.58	0.56	2.43	0.41	0.93	3.4666	2722.16	91.7729	37.7661	27.8366	97.7903	3.51301
	P16.0mM.Ro2-4	P16.0mM.Ro2-4-5_ROI_stomata 16	3a-2/+, 3b/+	Mid	Middle	10x	15	P16.0mM.Ro2-4-5_ROI_stomata 16 LA adjusted.tif:0582-1222	32467	53.16	1223.46	574.2	811.88	1162	416	333	97.4985	350.76	117.85	92.68	0.62	2.98	0.34	1	3.4666	2701.68	101.183	33.9958	28.1251	96.0595	3.41544
	P16.0mM.Ro1-1	P16.0mM.Ro1-1-2 (middle)	3a-2/3a-2,3b/3b	Base	Middle	10x	1	P16.0mM.Ro1-1-2 ROI CI Adjusted.tif:0206-0106	13780	60.34	107.9	209.58	496.74	55	129	163	84.5399	176.5	99.4	79.2	0.7	1.78	0.56	0.91	3.4666	1146.68	50.9144	28.6736	24.387	47.0201	1.92808
	P16.0mM.Ro1-1	P16.0mM.Ro1-1-2 (middle)	3a-2/3a-2,3b/3b	Base	Middle	10x	2	P16.0mM.Ro1-1-2 ROI CI Adjusted.tif:0346-0102	9214	48.07	97.44	338.99	471.41	53	260	175	52.6514	149.75	78.34	62.6	0.52	1.91	0.52	0.81	3.4666	766.727	43.1979	22.5985	15.1882	50.4817	3.32375
	P16.0mM.Ro1-1	P16.0mM.Ro1-1-2 (middle)	3a-2/3a-2,3b/3b	Base	Middle	10x	3	P16.0mM.Ro1-1-2 ROI CI Adjusted.tif:0528-0128	11927	45.74	128.16	535.52	435.71	68	457	143	83.4056	145.31	104.5	99.31	0.79	1.39	0.72	0.96	3.4666	992.485	41.9172	30.1448	24.0598	41.2508	1.71451
	P16.0mM.Ro1-1	P16.0mM.Ro1-1-2 (middle)	3a-2/3a-2,3b/3b	Base	Middle	10x	4	P16.0mM.Ro1-1-2 ROI CI Adjusted.tif:0701-0092	13467	27.51	102.27	700.97	526.19	43	587	221	60.9367	205.25	83.54	102.46	0.61	2.46	0.41	0.88	3.4666	1120.63	59.2079	24.0985	17.5782	63.7512	3.62672
	P16.0mM.Ro1-1	P16.0mM.Ro1-1-2 (middle)	3a-2/3a-2,3b/3b	Base	Middle	10x	5	P16.0mM.Ro1-1-2 ROI CI Adjusted.tif:0744-0203	18982	37.42	200.25	743.25	602.16	145	645	231	82.1732	222.66	108.55	88.14	0.66	2.05	0.49	0.94	3.4666	1579.55	64.2301	31.3131	23.7043	66.6359	2.81114
	P16.0mM.Ro1-1	P16.0mM.Ro1-1-2 (middle)	3a-2/3a-2,3b/3b	Base	Middle	10x	6	P16.0mM.Ro1-1-2 ROI CI Adjusted.tif:0706-0299	12618	42.21	295.79	701.21	475.98	248	624	176	71.6932	181.58	88.48	80.01	0.7	2.05	0.49	0.93	3.4666	1049.98	52.3799	25.5236	20.6811	50.7702	2.45491
	P16.0mM.Ro1-1	P16.0mM.Ro1-1-2 (middle)	3a-2/3a-2,3b/3b	Base	Middle	10x	7	P16.0mM.Ro1-1-2 ROI CI Adjusted.tif:0850-0265	8530	27.95	268.96	848.06	387.95	221	777	155	55.0323	141.29	76.87	96.34	0.71	1.84	0.54	0.99	3.4666	709.809	40.7575	22.1745	15.875	44.7124	2.81653
	P16.0mM.Ro1-1	P16.0mM.Ro1-1-2 (middle)	3a-2/3a-2,3b/3b	Base	Middle	10x	8	P16.0mM.Ro1-1-2 ROI CI Adjusted.tif:0914-0235	3257	24.58	230.16	906.63	249.34	204	849	107	30.4393	87.23	47.54	101.49	0.66	1.83	0.55	1	3.4666	271.026	25.163	13.7137	8.78072	30.866	3.5152
	P16.0mM.Ro1-1	P16.0mM.Ro1-1-2 (middle)	3a-2/3a-2,3b/3b	Base	Middle	10x	9	P16.0mM.Ro1-1-2 ROI CI Adjusted.tif:0766-0357	14952	35.67	356.98	777.46	506.61	304	668	201	74.3881	197.72	96.29	79.76	0.73	2.05	0.49	0.99	3.4666	1244.2	57.0357	27.7765	21.4585	57.9819	2.70205
	P16.0mM.Ro1-1	P16.0mM.Ro1-1-2 (middle)	3a-2/3a-2,3b/3b	Base	Middle	10x	10	P16.0mM.Ro1-1-2 ROI CI Adjusted.tif:0510-0214	12379	50.99	215.65	508.54	440.75	155	440	144	85.9653	149.98	105.09	99.8	0.8	1.43	0.7	0.97	3.4666	1030.1	43.2643	30.315	24.7982	41.5393	1.67509
	P16.0mM.Ro1-1	P16.0mM.Ro1-1-2 (middle)	3a-2/3a-2,3b/3b	Base	Middle	10x	11	P16.0mM.Ro1-1-2 ROI CI Adjusted.tif:0532-0305	15245	58.51	307.18	539.81	497.39	257	444	185	82.4054	196.94	98.56	92.06	0.77	2	0.5	0.98	3.4666	1268.59	56.8107	28.4313	23.7712	53.3664	2.245
	P16.0mM.Ro1-1	P16.0mM.Ro1-1-2 (middle)	3a-2/3a-2,3b/3b	Base	Middle	10x	12	P16.0mM.Ro1-1-2 ROI CI Adjusted.tif:0666-0399	11610	38.15	402.24	651.18	493.94	344	583	190	61.1053	164.39	89.92	101.68	0.6	1.83	0.55	0.91	3.4666	966.106	47.4211	25.939	17.6269	54.8087	3.10939
	P16.0mM.Ro1-1	P16.0mM.Ro1-1-2 (middle)	3a-2/3a-2,3b/3b	Base	Middle	10x	13	P16.0mM.Ro1-1-2 ROI CI Adjusted.tif:0493-0399	15389	49.22	403.35	503.03	529.73	346	397	190	80.9947	186.22	105.22	81.04	0.69	1.77	0.56	0.96	3.4666	1280.57	53.7183	30.3525	23.3643	54.8087	2.34583
	P16.0mM.Ro1-1	P16.0mM.Ro1-1-2 (middle)	3a-2/3a-2,3b/3b	Base	Middle	10x	14	P16.0mM.Ro1-1-2 ROI CI Adjusted.tif:0295-0219	10484	55.17	219.08	299.46	451.22	168	204	171	61.3099	164.71	81.04	77.75	0.65	2.03	0.49	0.89	3.4666	872.408	47.5134	23.3774	17.6859	49.3279	2.78911
	P16.0mM.Ro1-1	P16.0mM.Ro1-1-2 (middle)	3a-2/3a-2,3b/3b	Base	Middle	10x	15	P16.0mM.Ro1-1-2 ROI CI Adjusted.tif:0169-0218	4683	45.24	216.62	170.7	255.28	181	129	86	54.4535	87.37	68.24	84.06	0.9	1.28	0.78	1	3.4666	389.688	25.2034	19.685	15.708	24.8082	1.57933
	P16.0mM.Ro1-1	P16.0mM.Ro1-1-2 (middle)	3a-2/3a-2,3b/3b	Base	Middle	10x	16	P16.0mM.Ro1-1-2 ROI CI Adjusted.tif:0239-0296	13450	62.24	295.86	242.85	455.09	245	158	169	79.5858	173.62	98.63	96.31	0.82	1.76	0.57	0.97	3.4666	1119.22	50.0837	28.4515	22.9579	48.7509	2.12349
	P16.0mM.Ro1-1	P16.0mM.Ro1-1-2 (middle)	3a-2/3a-2,3b/3b	Base	Middle	10x	17	P16.0mM.Ro1-1-2 ROI CI Adjusted.tif:0142-0375	20700	60.69	382.98	149.1	581.11	312	40	213	97.1831	211.15	124.82	91.43	0.77	1.69	0.59	0.96	3.4666	1722.51	60.9098	36.0065	28.0341	61.4435	2.19174
	P16.0mM.Ro1-1	P16.0mM.Ro1-1-2 (middle)	3a-2/3a-2,3b/3b	Base	Middle	10x	18	P16.0mM.Ro1-1-2 ROI CI Adjusted.tif:0350-0388	20956	51.63	393.31	342.86	601.34	329	247	226	92.7257	208.82	127.78	78.23	0.73	1.63	0.61	0.93	3.4666	1743.82	60.2377	36.8603	26.7483	65.1936	2.4373
	P16.0mM.Ro1-1	P16.0mM.Ro1-1-2 (middle)	3a-2/3a-2,3b/3b	Base	Middle	10x	19	P16.0mM.Ro1-1-2 ROI CI Adjusted.tif:0933-0337	12180	29.88	341.12	930.85	462.58	287	844	164	74.2683	169.03	91.75	69.21	0.72	1.84	0.54	0.98	3.4666	1013.54	48.7596	26.4669	21.424	47.3086	2.20821
	P16.0mM.Ro1-1	P16.0mM.Ro1-1-2 (middle)	3a-2/3a-2,3b/3b	Base	Middle	10x	20	P16.0mM.Ro1-1-2 ROI CI Adjusted.tif:0694-0445	20073	33.72	455.3	710.73	842.36	391	511	362	55.4503	390.22	65.5	82.15	0.36	5.96	0.17	0.8	3.4666	1670.34	112.566	18.8946	15.9956	104.425	6.52837
	P16.0mM.Ro1-1	P16.0mM.Ro1-1-2 (middle)	3a-2/3a-2,3b/3b	Base	Middle	10x	21	P16.0mM.Ro1-1-2 ROI CI Adjusted.tif:0418-0485	12600	45.74	487.53	422.04	504.5	445	317	199	63.3166	213.92	74.99	87.45	0.62	2.85	0.35	1	3.4666	1048.49	61.7089	21.6321	18.2648	57.405	3.14294
	P16.0mM.Ro1-1	P16.0mM.Ro1-1-2 (middle)	3a-2/3a-2,3b/3b	Base	Middle	10x	22	P16.0mM.Ro1-1-2 ROI CI Adjusted.tif:0213-0488	16765	60.05	484.46	208.05	547.51	437	108	214	78.3411	220.83	96.66	89.43	0.7	2.28	0.44	0.98	3.4666	1395.07	63.7022	27.8832	22.5988	61.732	2.73164
	P16.0mM.Ro1-1	P16.0mM.Ro1-1-2 (middle)	3a-2/3a-2,3b/3b	Base	Middle	10x	23	P16.0mM.Ro1-1-2 ROI CI Adjusted.tif:0093-0579	15298	55.31	576.39	95.28	483.92	520	14	171	89.462	170.71	114.1	81.8	0.82	1.5	0.67	0.96	3.4666	1273	49.2442	32.9141	25.8068	49.3279	1.91143
	P16.0mM.Ro1-1	P16.0mM.Ro1-1-2 (middle)	3a-2/3a-2,3b/3b	Base	Middle	10x	24	P16.0mM.Ro1-1-2 ROI CI Adjusted.tif:0286-0563	18474	47.83	564.79	287.43	587.31	512	175	221	83.5928	237.51	99.04	84.63	0.67	2.4	0.42	0.94	3.4666	1537.28	68.5138	28.5698	24.1138	63.7512	2.64377
	P16.0mM.Ro1-1	P16.0mM.Ro1-1-2 (middle)	3a-2/3a-2,3b/3b	Base	Middle	10x	25	P16.0mM.Ro1-1-2 ROI CI Adjusted.tif:0443-0559	7006	43.81	559.33	443.68	328.98	520	396	97	72.2268	105.24	84.76	98.65	0.81	1.24	0.81	0.99	3.4666	582.992	30.3583	24.4505	20.8351	27.9813	1.34299
	P16.0mM.Ro1-1	P16.0mM.Ro1-1-2 (middle)	3a-2/3a-2,3b/3b	Base	Middle	10x	26	P16.0mM.Ro1-1-2 ROI CI Adjusted.tif:0547-0543	9418	42.2	542.25	547.39	377.92	495	488	121	77.8347	132.94	90.2	66.77	0.83	1.47	0.68	1	3.4666	783.702	38.3488	26.0197	22.4528	34.9045	1.55458
	P16.0mM.Ro1-1	P16.0mM.Ro1-1-2 (middle)	3a-2/3a-2,3b/3b	Base	Middle	10x	27	P16.0mM.Ro1-1-2 ROI CI Adjusted.tif:0714-0530	17877	34.34	530.72	714.08	599.99	477	604	225	79.4533	237.32	95.91	85.85	0.62	2.47	0.4	0.91	3.4666	1487.6	68.459	27.6669	22.9197	64.9051	2.83185
	P16.0mM.Ro1-1	P16.0mM.Ro1-1-2 (middle)	3a-2/3a-2,3b/3b	Base	Middle	10x	28	P16.0mM.Ro1-1-2 ROI CI Adjusted.tif:0903-0502	14350	33.28	507.56	898.17	486.71	448	809	186	77.1505	176.68	103.42	83.33	0.76	1.71	0.59	0.98	3.4666	1194.11	50.9664	29.8333	22.2554	53.6549	2.41087
	P16.0mM.Ro1-1	P16.0mM.Ro1-1-2 (middle)	3a-2/3a-2,3b/3b	Base	Middle	10x	29	P16.0mM.Ro1-1-2 ROI CI Adjusted.tif:0848-0614	13394	27.69	607.85	852.47	529.04	557	755	192	69.7604	177.3	96.19	112.63	0.6	1.84	0.54	0.83	3.4666	1114.56	51.1452	27.7476	20.1236	55.3857	2.75228
	P16.0mM.Ro1-1	P16.0mM.Ro1-1-2 (middle)	3a-2/3a-2,3b/3b	Base	Middle	10x	30	P16.0mM.Ro1-1-2 ROI CI Adjusted.tif:0645-0635	21784	32.19	627.77	648.23	651.34	566	524	249	87.4859	233.87	118.6	86.04	0.65	1.97	0.51	0.9	3.4666	1812.72	67.4638	34.2122	25.2368	71.8283	2.84617
	P16.0mM.Ro1-1	P16.0mM.Ro1-1-2 (middle)	3a-2/3a-2,3b/3b	Base	Middle	10x	31	P16.0mM.Ro1-1-2 ROI CI Adjusted.tif:0385-0654	16379	42.2	653.28	378.67	497.78	595	299	165	99.2667	178.52	116.82	74.14	0.83	1.53	0.65	0.99	3.4666	1362.95	51.4971	33.6987	28.6352	47.5971	1.66219
	P16.0mM.Ro1-1	P16.0mM.Ro1-1-2 (middle)	3a-2/3a-2,3b/3b	Base	Middle	10x	32	P16.0mM.Ro1-1-2 ROI CI Adjusted.tif:0190-0673	22427	52.16	669.37	204.95	610.05	604	82	226	99.2345	219.58	130.04	98.35	0.76	1.69	0.59	0.94	3.4666	1866.22	63.3416	37.5123	28.6259	65.1936	2.27743
	P16.0mM.Ro1-1	P16.0mM.Ro1-1-2 (middle)	3a-2/3a-2,3b/3b	Base	Middle	10x	33	P16.0mM.Ro1-1-2 ROI CI Adjusted.tif:0110-0783	8818	47.32	784.24	125.02	423.47	735	38	150	58.7867	156.47	71.75	110.17	0.62	2.18	0.46	0.88	3.4666	733.775	45.1364	20.6975	16.958	43.2701	2.5516
	P16.0mM.Ro1-1	P16.0mM.Ro1-1-2 (middle)	3a-2/3a-2,3b/3b	Base	Middle	10x	34	P16.0mM.Ro1-1-2 ROI CI Adjusted.tif:0300-0777	17358	38.69	776.58	283.38	590.38	715	188	232	74.819	220.17	100.38	80.15	0.63	2.19	0.46	0.9	3.4666	1444.42	63.5118	28.9563	21.5828	66.9244	3.10082
	P16.0mM.Ro1-1	P16.0mM.Ro1-1-2 (middle)	3a-2/3a-2,3b/3b	Base	Middle	10x	35	P16.0mM.Ro1-1-2 ROI CI Adjusted.tif:0321-0848	11855	40.65	850.28	323.45	466.12	793	240	161	73.6335	176.76	85.4	74.72	0.69	2.07	0.48	0.95	3.4666	986.493	50.9894	24.6351	21.2409	46.4432	2.1865
	P16.0mM.Ro1-1	P16.0mM.Ro1-1-2 (middle)	3a-2/3a-2,3b/3b	Base	Middle	10x	36	P16.0mM.Ro1-1-2 ROI CI Adjusted.tif:0482-0821	16810	33.01	822.76	482.25	524.21	763	393	179	93.9106	190.2	112.53	85.49	0.77	1.69	0.59	0.96	3.4666	1398.81	54.8664	32.4612	27.0901	51.6356	1.90607
	P16.0mM.Ro1-1	P16.0mM.Ro1-1-2 (middle)	3a-2/3a-2,3b/3b	Base	Middle	10x	37	P16.0mM.Ro1-1-2 ROI CI Adjusted.tif:0418-0731	7298	25.56	734.92	420.69	353.01	697	340	140	52.1286	131.16	70.85	95.46	0.74	1.85	0.54	1	3.4666	607.29	37.8353	20.4379	15.0374	40.3854	2.68567
	P16.0mM.Ro1-1	P16.0mM.Ro1-1-2 (middle)	3a-2/3a-2,3b/3b	Base	Middle	10x	38	P16.0mM.Ro1-1-2 ROI CI Adjusted.tif:0603-0725	16213	24.66	726.79	596.73	597.8	679	477	246	65.9065	267.3	77.23	82.82	0.57	3.46	0.29	0.91	3.4666	1349.14	77.1073	22.2783	19.0119	70.9629	3.73256
	P16.0mM.Ro1-1	P16.0mM.Ro1-1-2 (middle)	3a-2/3a-2,3b/3b	Base	Middle	10x	39	P16.0mM.Ro1-1-2 ROI CI Adjusted.tif:0922-0700	8370	19.58	700.34	920.76	406.64	671	837	172	48.6628	176.04	60.54	86.34	0.64	2.91	0.34	0.98	3.4666	696.495	50.7817	17.4638	14.0376	49.6163	3.53453
	P16.0mM.Ro1-1	P16.0mM.Ro1-1-2 (middle)	3a-2/3a-2,3b/3b	Base	Middle	10x	40	P16.0mM.Ro1-1-2 ROI CI Adjusted.tif:0814-0777	16869	24.41	774.9	815.3	555.39	728	708	213	79.1972	222.06	96.72	87.46	0.69	2.3	0.44	0.95	3.4666	1403.72	64.057	27.9005	22.8458	61.4435	2.68949
	P16.0mM.Ro1-1	P16.0mM.Ro1-1-2 (middle)	3a-2/3a-2,3b/3b	Base	Middle	10x	41	P16.0mM.Ro1-1-2 ROI CI Adjusted.tif:0773-0861	14121	21.29	861.32	775.91	558.64	816	651	222	63.6081	216.96	82.87	91.43	0.57	2.62	0.38	0.9	3.4666	1175.05	62.5858	23.9053	18.3488	64.0397	3.49012
	P16.0mM.Ro1-1	P16.0mM.Ro1-1-2 (middle)	3a-2/3a-2,3b/3b	Base	Middle	10x	42	P16.0mM.Ro1-1-2 ROI CI Adjusted.tif:0649-0805	13889	27.99	802.05	644.55	456.27	749	568	165	84.1758	165.12	107.1	82.15	0.84	1.54	0.65	1	3.4666	1155.75	47.6317	30.8948	24.2819	47.5971	1.96018
	P16.0mM.Ro1-1	P16.0mM.Ro1-1-2 (middle)	3a-2/3a-2,3b/3b	Base	Middle	10x	43	P16.0mM.Ro1-1-2 ROI CI Adjusted.tif:0594-0901	18426	24.22	901.36	591.62	680.88	855	447	304	60.6118	289.55	81.03	91.54	0.5	3.57	0.28	0.9	3.4666	1533.29	83.5256	23.3745	17.4845	87.694	5.01552
	P16.0mM.Ro1-1	P16.0mM.Ro1-1-2 (middle)	3a-2/3a-2,3b/3b	Base	Middle	10x	44	P16.0mM.Ro1-1-2 ROI CI Adjusted.tif:0325-0918	12294	34.44	916.67	317.68	607.54	872	200	250	49.176	274.57	57.01	78.72	0.42	4.82	0.21	0.86	3.4666	1023.02	79.2044	16.4455	14.1857	72.1168	5.08378
	P16.0mM.Ro1-1	P16.0mM.Ro1-1-2 (middle)	3a-2/3a-2,3b/3b	Base	Middle	10x	45	P16.0mM.Ro1-1-2 ROI CI Adjusted.tif:0403-0979	14875	33.55	978.63	412.32	472.02	916	324	155	95.9677	156.46	121.05	120.64	0.84	1.29	0.77	1	3.4666	1237.8	45.1336	34.9189	27.6835	44.7124	1.61513
	P16.0mM.Ro1-1	P16.0mM.Ro1-1-2 (middle)	3a-2/3a-2,3b/3b	Base	Middle	10x	46	P16.0mM.Ro1-1-2 ROI CI Adjusted.tif:0530-0985	9174	26.37	984.3	525.2	373.76	929	479	105	87.3714	111.87	104.42	144.87	0.83	1.07	0.93	1	3.4666	763.398	32.2708	30.1217	25.2038	30.289	1.20177
	P16.0mM.Ro1-1	P16.0mM.Ro1-1-2 (middle)	3a-2/3a-2,3b/3b	Base	Middle	10x	47	P16.0mM.Ro1-1-2 ROI CI Adjusted.tif:0317-0999	6844	24.97	1001.31	313.87	358.35	949	269	104	65.8077	102.83	84.75	137	0.67	1.21	0.82	0.87	3.4666	569.512	29.6631	24.4476	18.9834	30.0006	1.58036
	P16.0mM.Ro1-1	P16.0mM.Ro1-1-2 (middle)	3a-2/3a-2,3b/3b	Base	Middle	10x	48	P16.0mM.Ro1-1-2 ROI CI Adjusted.tif:0189-1010	14619	36	1011.52	194.53	495.81	957	109	168	87.0179	181.16	102.75	87.61	0.75	1.76	0.57	0.94	3.4666	1216.49	52.2587	29.64	25.1018	48.4625	1.93064
	P16.0mM.Ro1-1	P16.0mM.Ro1-1-2 (middle)	3a-2/3a-2,3b/3b	Base	Middle	10x	49	P16.0mM.Ro1-1-2 ROI CI Adjusted.tif:0198-1094	16530	41.68	1101.14	196.29	665.68	1035	99	234	70.641	211.43	99.55	92.79	0.47	2.12	0.47	0.76	3.4666	1375.52	60.9906	28.7169	20.3776	67.5013	3.31252
	P16.0mM.Ro1-1	P16.0mM.Ro1-1-2 (middle)	3a-2/3a-2,3b/3b	Base	Middle	10x	50	P16.0mM.Ro1-1-2 ROI CI Adjusted.tif:0240-1175	14559	42.46	1173.82	237.89	611.51	1133	117	250	58.236	274.94	67.42	85.39	0.49	4.08	0.25	0.96	3.4666	1211.5	79.3111	19.4485	16.7992	72.1168	4.29288
	P16.0mM.Ro1-1	P16.0mM.Ro1-1-2 (middle)	3a-2/3a-2,3b/3b	Base	Middle	10x	51	P16.0mM.Ro1-1-2 ROI CI Adjusted.tif:0431-1168	8151	37.86	1162.17	423.2	391.04	1129	357	151	53.9801	137.19	75.65	86.01	0.67	1.81	0.55	1	3.4666	678.271	39.5748	21.8225	15.5715	43.5585	2.79733
	P16.0mM.Ro1-1	P16.0mM.Ro1-1-2 (middle)	3a-2/3a-2,3b/3b	Base	Middle	10x	52	P16.0mM.Ro1-1-2 ROI CI Adjusted.tif:0543-1172	10075	36.67	1175.44	542.15	431.36	1131	452	176	57.2443	161.46	79.45	81.77	0.68	2.03	0.49	0.97	3.4666	838.374	46.5759	22.9187	16.5131	50.7702	3.07454
	P16.0mM.Ro1-1	P16.0mM.Ro1-1-2 (middle)	3a-2/3a-2,3b/3b	Base	Middle	10x	53	P16.0mM.Ro1-1-2 ROI CI Adjusted.tif:0717-0983	20117	25.71	988.21	696	683.79	936	568	300	67.0567	284.36	90.07	98.29	0.54	3.16	0.32	0.98	3.4666	1674	82.0285	25.9822	19.3436	86.5401	4.47383
	P16.0mM.Ro1-1	P16.0mM.Ro1-1-2 (middle)	3a-2/3a-2,3b/3b	Base	Middle	10x	54	P16.0mM.Ro1-1-2 ROI CI Adjusted.tif:0695-1066	12860	28.91	1064.76	706.59	535.1	1020	585	218	58.9908	198.38	82.54	96.64	0.56	2.4	0.42	0.9	3.4666	1070.12	57.2261	23.8101	17.0169	62.8858	3.69549
	P16.0mM.Ro1-1	P16.0mM.Ro1-1-2 (middle)	3a-2/3a-2,3b/3b	Base	Middle	10x	55	P16.0mM.Ro1-1-2 ROI CI Adjusted.tif:0667-1130	4229	33.64	1128.44	663.8	266.11	1092	623	99	42.7172	86.68	62.12	102.49	0.75	1.4	0.72	0.96	3.4666	351.909	25.0043	17.9196	12.3225	28.5582	2.31757
	P16.0mM.Ro1-1	P16.0mM.Ro1-1-2 (middle)	3a-2/3a-2,3b/3b	Base	Middle	10x	56	P16.0mM.Ro1-1-2 ROI CI Adjusted.tif:0732-1223	11934	25.55	1224.49	728.86	494.51	1171	633	198	60.2727	187.22	81.16	99.09	0.61	2.31	0.43	0.9	3.4666	993.067	54.0068	23.412	17.3867	57.1165	3.28507
	P16.0mM.Ro1-1	P16.0mM.Ro1-1-2 (middle)	3a-2/3a-2,3b/3b	Base	Middle	10x	57	P16.0mM.Ro1-1-2 ROI CI Adjusted.tif:0840-1162	11424	26.06	1161.71	830.02	438.62	1108	751	170	67.2	162.74	89.38	77.11	0.75	1.82	0.55	0.94	3.4666	950.628	46.9451	25.7832	19.385	49.0394	2.52976
	P16.0mM.Ro1-1	P16.0mM.Ro1-1-2 (middle)	3a-2/3a-2,3b/3b	Base	Middle	10x	58	P16.0mM.Ro1-1-2 ROI CI Adjusted.tif:0840-0956	18418	22.68	951.38	850.57	589.4	895	713	243	75.7942	235.12	99.74	103.64	0.67	2.36	0.42	0.95	3.4666	1532.62	67.8244	28.7717	21.8641	70.0975	3.20605
	P16.0mM.Ro1-1	P16.0mM.Ro1-1-2 (middle)	3a-2/3a-2,3b/3b	Base	Middle	10x	59	P16.0mM.Ro1-1-2 ROI CI Adjusted.tif:0642-1171	1484	23.79	1170.33	638.04	168.38	1143	616	55	26.9818	45.21	41.79	127.02	0.66	1.08	0.92	0.92	3.4666	123.488	13.0416	12.055	7.78337	15.8657	2.03841
	P16.0mM.Ro1-1	P16.0mM.Ro1-1-5 (middle)	3a-2/3a-2,3b/3b	Mid	Middle	10x	1	P16.0mM.Ro1-1-5 (middle) ROI.tif:0155-0108	19388	69.59	109.64	164.29	573.9	52	50	221	87.7285	226.29	109.09	84.71	0.74	2.07	0.48	1	3.4666	1613.34	65.2772	31.4689	25.3068	63.7512	2.51914
	P16.0mM.Ro1-1	P16.0mM.Ro1-1-5 (middle)	3a-2/3a-2,3b/3b	Mid	Middle	10x	2	P16.0mM.Ro1-1-5 (middle) ROI.tif:0607-0098	27078	69.9	105.12	601.51	760.59	51	449	306	88.4902	336.18	102.56	84.18	0.59	3.28	0.31	1	3.4666	2253.25	96.9769	29.5852	25.5265	88.2709	3.45801
	P16.0mM.Ro1-1	P16.0mM.Ro1-1-5 (middle)	3a-2/3a-2,3b/3b	Mid	Middle	10x	3	P16.0mM.Ro1-1-5 (middle) ROI.tif:0884-0084	18406	72.13	85.44	871.73	635.24	43	754	251	73.3307	269.65	86.91	82.19	0.57	3.1	0.32	0.95	3.4666	1531.62	77.7851	25.0707	21.1535	72.4052	3.42285
	P16.0mM.Ro1-1	P16.0mM.Ro1-1-5 (middle)	3a-2/3a-2,3b/3b	Mid	Middle	10x	4	P16.0mM.Ro1-1-5 (middle) ROI.tif:0880-0188	16135	72	190.66	862.69	531.81	133	775	202	79.8762	186.51	110.15	99.12	0.72	1.69	0.59	0.96	3.4666	1342.65	53.802	31.7746	23.0417	58.2704	2.52891
	P16.0mM.Ro1-1	P16.0mM.Ro1-1-5 (middle)	3a-2/3a-2,3b/3b	Mid	Middle	10x	5	P16.0mM.Ro1-1-5 (middle) ROI.tif:0708-0199	17341	69.51	199.21	705.94	522.61	135	623	169	102.609	171.64	128.63	94.12	0.8	1.33	0.75	1	3.4666	1443	49.5125	37.1055	29.5995	48.7509	1.64702
	P16.0mM.Ro1-1	P16.0mM.Ro1-1-5 (middle)	3a-2/3a-2,3b/3b	Mid	Middle	10x	6	P16.0mM.Ro1-1-5 (middle) ROI.tif:0540-0211	17629	66.88	211.61	535.95	551.7	154	449	183	96.3333	194.91	115.16	80.67	0.73	1.69	0.59	0.98	3.4666	1466.97	56.2251	33.2199	27.789	52.7895	1.89965
	P16.0mM.Ro1-1	P16.0mM.Ro1-1-5 (middle)	3a-2/3a-2,3b/3b	Mid	Middle	10x	7	P16.0mM.Ro1-1-5 (middle) ROI.tif:0363-0219	20290	64.95	216.64	367.89	569.7	147	273	176	115.284	192.87	133.94	94.3	0.79	1.44	0.69	0.99	3.4666	1688.4	55.6366	38.6373	33.2557	50.7702	1.52666
	P16.0mM.Ro1-1	P16.0mM.Ro1-1-5 (middle)	3a-2/3a-2,3b/3b	Mid	Middle	10x	8	P16.0mM.Ro1-1-5 (middle) ROI.tif:0313-0326	22937	61.03	327.76	313.82	676.22	252	199	236	97.1907	223.44	130.7	85.2	0.63	1.71	0.58	0.88	3.4666	1908.66	64.4551	37.7026	28.0363	68.0782	2.42822
	P16.0mM.Ro1-1	P16.0mM.Ro1-1-5 (middle)	3a-2/3a-2,3b/3b	Mid	Middle	10x	9	P16.0mM.Ro1-1-5 (middle) ROI.tif:0614-0308	33483	62.14	309.05	606.64	894.71	252	432	360	93.0083	389.56	109.44	85.35	0.53	3.56	0.28	0.91	3.4666	2786.23	112.375	31.5698	26.8298	103.848	3.87062
	P16.0mM.Ro1-1	P16.0mM.Ro1-1-5 (middle)	3a-2/3a-2,3b/3b	Mid	Middle	10x	10	P16.0mM.Ro1-1-5 (middle) ROI.tif:0864-0384	5599	58.9	383.49	875.48	372.67	337	793	130	43.0692	128.14	55.63	129.3	0.51	2.3	0.43	0.93	3.4666	465.911	36.9642	16.0474	12.4241	37.5007	3.0184
	P16.0mM.Ro1-1	P16.0mM.Ro1-1-5 (middle)	3a-2/3a-2,3b/3b	Mid	Middle	10x	11	P16.0mM.Ro1-1-5 (middle) ROI.tif:0808-0413	26334	66.66	420.96	780.49	724.28	337	668	275	95.76	238.06	140.85	106.54	0.63	1.69	0.59	0.91	3.4666	2191.34	68.6725	40.6306	27.6236	79.3284	2.87176
	P16.0mM.Ro1-1	P16.0mM.Ro1-1-5 (middle)	3a-2/3a-2,3b/3b	Mid	Middle	10x	12	P16.0mM.Ro1-1-5 (middle) ROI.tif:0601-0438	25466	66.36	437.06	598.12	607.86	354	508	188	135.457	195.05	166.23	103.98	0.87	1.17	0.85	0.98	3.4666	2119.11	56.2655	47.9519	39.075	54.2318	1.38789
	P16.0mM.Ro1-1	P16.0mM.Ro1-1-5 (middle)	3a-2/3a-2,3b/3b	Mid	Middle	10x	13	P16.0mM.Ro1-1-5 (middle) ROI.tif:0418-0438	22564	63.48	437.57	429.15	594.87	361	324	192	117.521	186.99	153.64	114.95	0.8	1.22	0.82	0.95	3.4666	1877.62	53.9405	44.3201	33.9009	55.3857	1.63375
	P16.0mM.Ro1-1	P16.0mM.Ro1-1-5 (middle)	3a-2/3a-2,3b/3b	Mid	Middle	10x	14	P16.0mM.Ro1-1-5 (middle) ROI.tif:0257-0475	27835	64.93	472.65	258.48	651.86	391	145	234	118.953	226.78	156.28	92.71	0.82	1.45	0.69	0.96	3.4666	2316.24	65.4186	45.0816	34.314	67.5013	1.96716
	P16.0mM.Ro1-1	P16.0mM.Ro1-1-5 (middle)	3a-2/3a-2,3b/3b	Mid	Middle	10x	15	P16.0mM.Ro1-1-5 (middle) ROI.tif:0193-0579	17536	65.47	581.39	194.98	558.96	531	84	225	77.9378	231.13	96.6	93.33	0.71	2.39	0.42	0.99	3.4666	1459.23	66.6734	27.8659	22.4825	64.9051	2.88692
	P16.0mM.Ro1-1	P16.0mM.Ro1-1-5 (middle)	3a-2/3a-2,3b/3b	Mid	Middle	10x	16	P16.0mM.Ro1-1-5 (middle) ROI.tif:0385-0582	20892	59.71	585.33	388.19	559.54	513	285	195	107.138	198.78	133.82	72.97	0.84	1.49	0.67	0.99	3.4666	1738.49	57.3415	38.6027	30.9059	56.2511	1.82007
	P16.0mM.Ro1-1	P16.0mM.Ro1-1-5 (middle)	3a-2/3a-2,3b/3b	Mid	Middle	10x	17	P16.0mM.Ro1-1-5 (middle) ROI.tif:0553-0580	19788	61.56	578.88	554.27	543.56	500	468	169	117.089	186.3	135.24	124.82	0.84	1.38	0.73	0.99	3.4666	1646.62	53.7414	39.0123	33.7763	48.7509	1.44335
	P16.0mM.Ro1-1	P16.0mM.Ro1-1-5 (middle)	3a-2/3a-2,3b/3b	Mid	Middle	10x	18	P16.0mM.Ro1-1-5 (middle) ROI.tif:0660-0573	10131	41.86	574.15	665.03	440.81	499	608	99	102.333	160.65	80.29	172.81	0.66	2	0.5	0.91	3.4666	843.034	46.3422	23.161	29.5198	28.5582	0.967427
	P16.0mM.Ro1-1	P16.0mM.Ro1-1-5 (middle)	3a-2/3a-2,3b/3b	Mid	Middle	10x	19	P16.0mM.Ro1-1-5 (middle) ROI.tif:0771-0562	19962	58.01	563.93	770.06	541.82	483	696	160	124.763	163.13	155.81	28.64	0.85	1.05	0.96	0.99	3.4666	1661.1	47.0576	44.9461	35.9899	46.1547	1.28244
	P16.0mM.Ro1-1	P16.0mM.Ro1-1-5 (middle)	3a-2/3a-2,3b/3b	Mid	Middle	10x	20	P16.0mM.Ro1-1-5 (middle) ROI.tif:0898-0531	14000	45.59	531.11	900.54	460.55	476	819	152	92.1053	147.85	120.56	108.56	0.83	1.23	0.82	1	3.4666	1164.99	42.6499	34.7776	26.5693	43.847	1.65029
	P16.0mM.Ro1-1	P16.0mM.Ro1-1-5 (middle)	3a-2/3a-2,3b/3b	Mid	Middle	10x	21	P16.0mM.Ro1-1-5 (middle) ROI.tif:0915-0650	17668	41.36	644.98	917.04	524.67	586	812	197	89.6853	173.74	129.48	97.26	0.81	1.34	0.75	0.99	3.4666	1470.21	50.1183	37.3507	25.8713	56.828	2.19657
	P16.0mM.Ro1-1	P16.0mM.Ro1-1-5 (middle)	3a-2/3a-2,3b/3b	Mid	Middle	10x	22	P16.0mM.Ro1-1-5 (middle) ROI.tif:0825-0715	25189	41.66	720.99	810.97	636.13	632	709	227	110.965	224.66	142.76	117.38	0.78	1.57	0.64	0.96	3.4666	2096.06	64.807	41.1816	32.0097	65.482	2.04569
	P16.0mM.Ro1-1	P16.0mM.Ro1-1-5 (middle)	3a-2/3a-2,3b/3b	Mid	Middle	10x	23	P16.0mM.Ro1-1-5 (middle) ROI.tif:0647-0732	23666	47.4	733.49	649.48	589.53	643	553	191	123.906	175.34	171.85	75.45	0.86	1.02	0.98	0.98	3.4666	1969.33	50.5798	49.5731	35.7427	55.0972	1.54149
	P16.0mM.Ro1-1	P16.0mM.Ro1-1-5 (middle)	3a-2/3a-2,3b/3b	Mid	Middle	10x	24	P16.0mM.Ro1-1-5 (middle) ROI.tif:0502-0689	18044	60.58	690.69	495.27	520.95	621	412	185	97.5351	176.34	130.28	90.39	0.84	1.35	0.74	1	3.4666	1501.5	50.8683	37.5815	28.1357	53.3664	1.89675
	P16.0mM.Ro1-1	P16.0mM.Ro1-1-5 (middle)	3a-2/3a-2,3b/3b	Mid	Middle	10x	25	P16.0mM.Ro1-1-5 (middle) ROI.tif:0343-0715	16168	65.56	707.58	346.19	481.64	647	260	159	101.686	152.15	135.3	97.16	0.88	1.12	0.89	0.99	3.4666	1345.39	43.8903	39.0296	29.3329	45.8663	1.56364
	P16.0mM.Ro1-1	P16.0mM.Ro1-1-5 (middle)	3a-2/3a-2,3b/3b	Mid	Middle	10x	26	P16.0mM.Ro1-1-5 (middle) ROI.tif:0203-0652	8392	63.75	650.52	198.7	462.57	620	103	206	40.7379	200.09	53.4	93.86	0.49	3.75	0.27	0.92	3.4666	698.326	57.7194	15.4041	11.7515	59.4242	5.05672
	P16.0mM.Ro1-1	P16.0mM.Ro1-1-5 (middle)	3a-2/3a-2,3b/3b	Mid	Middle	10x	27	P16.0mM.Ro1-1-5 (middle) ROI.tif:0462-0801	17570	53.2	799.21	457.86	580.16	745	348	235	74.766	216.61	103.28	82.36	0.66	2.1	0.48	0.93	3.4666	1462.06	62.4849	29.7929	21.5675	67.7898	3.14314
	P16.0mM.Ro1-1	P16.0mM.Ro1-1-5 (middle)	3a-2/3a-2,3b/3b	Mid	Middle	10x	28	P16.0mM.Ro1-1-5 (middle) ROI.tif:0137-0780	13759	56.52	778.36	120.3	532.09	729	28	223	61.6996	211.04	83.01	99.31	0.61	2.54	0.39	0.99	3.4666	1144.93	60.8781	23.9457	17.7983	64.3282	3.61429
	P16.0mM.Ro1-1	P16.0mM.Ro1-1-5 (middle)	3a-2/3a-2,3b/3b	Mid	Middle	10x	29	P16.0mM.Ro1-1-5 (middle) ROI.tif:0194-0851	19212	55.13	855.62	193.35	621.56	795	60	267	71.9551	259.07	94.42	83.86	0.62	2.74	0.36	0.93	3.4666	1598.69	74.7332	27.2371	20.7567	77.0207	3.71065
	P16.0mM.Ro1-1	P16.0mM.Ro1-1-5 (middle)	3a-2/3a-2,3b/3b	Mid	Middle	10x	30	P16.0mM.Ro1-1-5 (middle) ROI.tif:0240-0937	15662	34.86	936.83	242.59	519.4	876	146	194	80.732	204.63	97.45	81.26	0.73	2.1	0.48	0.97	3.4666	1303.29	59.029	28.1111	23.2885	55.9626	2.40301
	P16.0mM.Ro1-1	P16.0mM.Ro1-1-5 (middle)	3a-2/3a-2,3b/3b	Mid	Middle	10x	31	P16.0mM.Ro1-1-5 (middle) ROI.tif:0404-0905	10147	33.42	904.51	396.95	424.03	859	320	165	61.497	154.52	83.61	84.4	0.71	1.85	0.54	0.97	3.4666	844.365	44.5739	24.1187	17.7399	47.5971	2.68306
	P16.0mM.Ro1-1	P16.0mM.Ro1-1-5 (middle)	3a-2/3a-2,3b/3b	Mid	Middle	10x	32	P16.0mM.Ro1-1-5 (middle) ROI.tif:0595-0939	21304	35.93	939.89	603.15	618.04	881	473	243	87.6708	241.78	112.19	82.36	0.7	2.16	0.46	0.97	3.4666	1772.78	69.7456	32.3631	25.2901	70.0975	2.77173
	P16.0mM.Ro1-1	P16.0mM.Ro1-1-5 (middle)	3a-2/3a-2,3b/3b	Mid	Middle	10x	33	P16.0mM.Ro1-1-5 (middle) ROI.tif:0838-0907	23013	28.19	902.41	829.23	717.29	829	697	283	81.318	293.41	99.86	71.61	0.56	2.94	0.34	0.89	3.4666	1914.99	84.6391	28.8063	23.4576	81.6362	3.48016
	P16.0mM.Ro1-1	P16.0mM.Ro1-1-5 (middle)	3a-2/3a-2,3b/3b	Mid	Middle	10x	34	P16.0mM.Ro1-1-5 (middle) ROI.tif:0903-0954	15549	18.39	957.2	909.5	561.27	895	781	230	67.6043	234.19	84.54	76.39	0.62	2.77	0.36	0.95	3.4666	1293.88	67.5561	24.387	19.5016	66.3474	3.40215
	P16.0mM.Ro1-1	P16.0mM.Ro1-1-5 (middle)	3a-2/3a-2,3b/3b	Mid	Middle	10x	35	P16.0mM.Ro1-1-5 (middle) ROI.tif:0739-1029	13615	27.1	1028.15	740.14	464.74	975	661	162	84.0432	159.71	108.54	92.94	0.79	1.47	0.68	0.95	3.4666	1132.95	46.0711	31.3102	24.2437	46.7317	1.92758
	P16.0mM.Ro1-1	P16.0mM.Ro1-1-5 (middle)	3a-2/3a-2,3b/3b	Mid	Middle	10x	36	P16.0mM.Ro1-1-5 (middle) ROI.tif:0731-1147	17959	27.32	1141.18	727.5	516.62	1079	639	172	104.413	177.92	128.52	77.9	0.85	1.38	0.72	0.97	3.4666	1494.43	51.3241	37.0738	30.1197	49.6163	1.64731
	P16.0mM.Ro1-1	P16.0mM.Ro1-1-5 (middle)	3a-2/3a-2,3b/3b	Mid	Middle	10x	37	P16.0mM.Ro1-1-5 (middle) ROI.tif:0596-1059	17745	30.1	1057.51	598.41	510.77	991	511	170	104.382	163.06	138.56	90.11	0.85	1.18	0.85	0.96	3.4666	1476.62	47.0374	39.97	30.1109	49.0394	1.62863
	P16.0mM.Ro1-1	P16.0mM.Ro1-1-5 (middle)	3a-2/3a-2,3b/3b	Mid	Middle	10x	38	P16.0mM.Ro1-1-5 (middle) ROI.tif:0528-1159	5991	29.9	1154.8	532.69	300.37	1114	473	111	53.973	95.98	79.47	86.14	0.83	1.21	0.83	1	3.4666	498.531	27.6871	22.9245	15.5694	32.0198	2.05658
	P16.0mM.Ro1-1	P16.0mM.Ro1-1-5 (middle)	3a-2/3a-2,3b/3b	Mid	Middle	10x	39	P16.0mM.Ro1-1-5 (middle) ROI.tif:0593-1182	7754	30.65	1182.1	599.64	375.89	1121	539	113	68.6195	136.07	72.55	41.69	0.69	1.88	0.53	0.92	3.4666	645.236	39.2517	20.9283	19.7945	32.5968	1.64676
	P16.0mM.Ro1-1	P16.0mM.Ro1-1-5 (middle)	3a-2/3a-2,3b/3b	Mid	Middle	10x	40	P16.0mM.Ro1-1-5 (middle) ROI.tif:0402-0989	21962	35.07	995.54	406.51	612	925	285	246	89.2764	241.13	115.97	83.94	0.74	2.08	0.48	0.95	3.4666	1827.53	69.5581	33.4535	25.7533	70.9629	2.75549
	P16.0mM.Ro1-1	P16.0mM.Ro1-1-5 (middle)	3a-2/3a-2,3b/3b	Mid	Middle	10x	41	P16.0mM.Ro1-1-5 (middle) ROI.tif:0405-1100	23006	33.35	1095.1	402.47	702.09	1032	276	264	87.1439	278.35	105.23	84.1	0.59	2.65	0.38	0.83	3.4666	1914.4	80.2948	30.3554	25.1382	76.1553	3.02947
	P16.0mM.Ro1-1	P16.0mM.Ro1-1-5 (middle)	3a-2/3a-2,3b/3b	Mid	Middle	10x	42	P16.0mM.Ro1-1-5 (middle) ROI.tif:0385-1195	18442	30.87	1196.31	386.59	536.57	1135	290	191	96.555	201.98	116.25	87.25	0.8	1.74	0.58	0.98	3.4666	1534.62	58.2646	33.5343	27.8529	55.0972	1.97815
	P16.0mM.Ro1-1	P16.0mM.Ro1-1-5 (middle)	3a-2/3a-2,3b/3b	Mid	Middle	10x	43	P16.0mM.Ro1-1-5 (middle) ROI.tif:0153-1020	19865	30.54	1020.3	168.88	681.57	968	11	289	68.737	276.37	91.52	96.08	0.54	3.02	0.33	0.88	3.4666	1653.03	79.7236	26.4005	19.8284	83.367	4.20443
	P16.0mM.Ro1-1	P16.0mM.Ro1-1-5 (middle)	3a-2/3a-2,3b/3b	Mid	Middle	10x	44	P16.0mM.Ro1-1-5 (middle) ROI.tif:0183-1118	17450	29.84	1115.94	185.47	525.33	1063	90	190	91.8421	199.99	111.1	85.64	0.79	1.8	0.56	0.99	3.4666	1452.07	57.6905	32.0487	26.4934	54.8087	2.06877
	P16.0mM.Ro1-1	P16.0mM.Ro1-1-5 (middle)	3a-2/3a-2,3b/3b	Mid	Middle	10x	45	P16.0mM.Ro1-1-5 (middle) ROI.tif:0180-1213	20406	33.78	1216.31	193.02	595.99	1149	75	218	93.6055	226.05	114.94	84.47	0.72	1.97	0.51	0.91	3.4666	1698.05	65.208	33.1564	27.0021	62.8858	2.32892
	P16.0mM.Ro1-1	P16.0mM.Ro1-1-5 (middle)	3a-2/3a-2,3b/3b	Mid	Middle	10x	46	P16.0mM.Ro1-1-5 (middle) ROI.tif:0348-0116	19053	66.8	108.23	353.55	601.69	52	237	222	85.8243	217.47	111.55	78.71	0.66	1.95	0.51	0.9	3.4666	1585.46	62.7329	32.1785	24.7575	64.0397	2.58668
	P16.0mM.Ro1-1	P16.0mM.Ro1-1-5 (middle)	3a-2/3a-2,3b/3b	Mid	Middle	10x	47	P16.0mM.Ro1-1-5 (middle) ROI.tif:0492-0883	3368	33.52	880.03	499.48	252.45	859	444	97	34.7216	89.57	47.88	98.77	0.66	1.87	0.53	1	3.4666	280.262	25.838	13.8118	10.0161	27.9813	2.79365
	P16.0mM.Ro1-1	P16.0mM.Ro1-1-5 (middle)	3a-2/3a-2,3b/3b	Mid	Middle	10x	48	P16.0mM.Ro1-1-5 (middle) ROI.tif:0621-0872	5699	22.34	869.64	614.14	400.05	844	537	168	33.9226	180.35	40.23	84.03	0.45	4.48	0.22	0.85	3.4666	474.232	52.025	11.605	9.78556	48.4625	4.95245
	P16.0mM.Ro1-1	P16.0mM.Ro1-1-5 (middle)	3a-2/3a-2,3b/3b	Mid	Middle	10x	49	P16.0mM.Ro1-1-5 (middle) ROI.tif:0568-0830	8029	33.5	833.5	587.55	569.28	800	440	257	31.2412	233.68	43.75	84.84	0.31	5.34	0.19	0.81	3.4666	668.119	67.409	12.6204	9.01207	74.136	8.2263
	P16.0mM.Ro1-1	P16.0mM.Ro1-1-5 (middle)	3a-2/3a-2,3b/3b	Mid	Middle	10x	50	P16.0mM.Ro1-1-5 (middle) ROI.tif:0802-0837	12773	35.7	828.29	789.68	534.44	793	691	218	58.5917	224.95	72.3	84.99	0.56	3.11	0.32	0.92	3.4666	1062.88	64.8907	20.8562	16.9018	62.8858	3.72066
	P16.0mM.Ro1-1	P16.0mM.Ro1-1-8 (middle)	3a-2/3a-2,3b/3b	Tip	Middle	10x	1	P16.0mM.Ro1-1-8 (middle) ROI.tif:0236-0139	16039	52.96	148.66	229.54	651.54	103	99	293	54.7406	288.53	70.78	96.2	0.47	4.08	0.25	1	3.4666	1334.66	83.2314	20.4177	15.7909	84.5209	5.35252
	P16.0mM.Ro1-1	P16.0mM.Ro1-1-8 (middle)	3a-2/3a-2,3b/3b	Tip	Middle	10x	2	P16.0mM.Ro1-1-8 (middle) ROI.tif:0443-0147	15296	50.1	153.99	483.83	829.99	110	253	383	39.9373	322.74	60.34	95.98	0.28	5.35	0.19	0.88	3.4666	1272.83	93.0999	17.4061	11.5206	110.483	9.59002
	P16.0mM.Ro1-1	P16.0mM.Ro1-1-8 (middle)	3a-2/3a-2,3b/3b	Tip	Middle	10x	3	P16.0mM.Ro1-1-8 (middle) ROI.tif:0797-0160	16366	58.51	165.7	772.38	728.48	127	631	329	49.7447	328.79	63.38	90.96	0.39	5.19	0.19	0.87	3.4666	1361.87	94.8451	18.283	14.3497	94.9057	6.61377
	P16.0mM.Ro1-1	P16.0mM.Ro1-1-8 (middle)	3a-2/3a-2,3b/3b	Tip	Middle	10x	4	P16.0mM.Ro1-1-8 (middle) ROI.tif:0787-0250	21978	56.59	253.78	771.97	633.88	197	656	256	85.8516	247.37	113.12	94.21	0.69	2.19	0.46	0.97	3.4666	1828.86	71.3581	32.6314	24.7654	73.8476	2.98189
	P16.0mM.Ro1-1	P16.0mM.Ro1-1-8 (middle)	3a-2/3a-2,3b/3b	Tip	Middle	10x	5	P16.0mM.Ro1-1-8 (middle) ROI.tif:0524-0244	28895	55.73	242.64	528.42	748.43	183	364	311	92.91	306.39	120.08	87.73	0.65	2.55	0.39	0.98	3.4666	2404.45	88.3834	34.6391	26.8015	89.7133	3.34733
	P16.0mM.Ro1-1	P16.0mM.Ro1-1-8 (middle)	3a-2/3a-2,3b/3b	Tip	Middle	10x	6	P16.0mM.Ro1-1-8 (middle) ROI.tif:0230-0232	29069	52.05	229.21	232.58	855.95	181	37	390	74.5359	376.57	98.29	85.71	0.5	3.83	0.26	0.98	3.4666	2418.93	108.628	28.3534	21.5012	112.502	5.23238
	P16.0mM.Ro1-1	P16.0mM.Ro1-1-8 (middle)	3a-2/3a-2,3b/3b	Tip	Middle	10x	7	P16.0mM.Ro1-1-8 (middle) ROI.tif:0210-0317	24725	55.13	312.21	229.88	836.71	271	25	379	65.2375	382.89	82.22	90.1	0.44	4.66	0.21	0.89	3.4666	2057.45	110.451	23.7178	18.8189	109.329	5.80954
	P16.0mM.Ro1-1	P16.0mM.Ro1-1-8 (middle)	3a-2/3a-2,3b/3b	Tip	Middle	10x	8	P16.0mM.Ro1-1-8 (middle) ROI.tif:0635-0346	22164	51	340.01	637.99	741.62	295	473	321	69.0467	339.01	83.24	95.8	0.51	4.07	0.25	0.91	3.4666	1844.34	97.7932	24.012	19.9177	92.5979	4.64903
	P16.0mM.Ro1-1	P16.0mM.Ro1-1-8 (middle)	3a-2/3a-2,3b/3b	Tip	Middle	10x	9	P16.0mM.Ro1-1-8 (middle) ROI.tif:0417-0332	6152	46.12	334.82	429.38	351.15	289	352	127	48.4409	100.43	77.99	78.5	0.63	1.29	0.78	0.85	3.4666	511.928	28.9707	22.4975	13.9736	36.6353	2.62175
	P16.0mM.Ro1-1	P16.0mM.Ro1-1-8 (middle)	3a-2/3a-2,3b/3b	Tip	Middle	10x	10	P16.0mM.Ro1-1-8 (middle) ROI.tif:0603-0425	27015	47.97	421.28	587.55	760.85	364	452	303	89.1584	302.18	113.83	86.84	0.59	2.65	0.38	0.95	3.4666	2248.01	87.169	32.8362	25.7193	87.4055	3.39845
	P16.0mM.Ro1-1	P16.0mM.Ro1-1-8 (middle)	3a-2/3a-2,3b/3b	Tip	Middle	10x	11	P16.0mM.Ro1-1-8 (middle) ROI.tif:0812-0328	4090	46.93	323.96	810.47	265.9	301	753	108	37.8704	102.43	50.84	90.29	0.73	2.01	0.5	1	3.4666	340.342	29.5477	14.6657	10.9244	31.1544	2.85183
	P16.0mM.Ro1-1	P16.0mM.Ro1-1-8 (middle)	3a-2/3a-2,3b/3b	Tip	Middle	10x	12	P16.0mM.Ro1-1-8 (middle) ROI.tif:0830-0531	19676	47.53	531.48	824.92	532.91	444	757	147	133.85	170.05	147.32	176.84	0.87	1.15	0.87	0.99	3.4666	1637.3	49.0538	42.497	38.6114	42.4047	1.09824
	P16.0mM.Ro1-1	P16.0mM.Ro1-1-8 (middle)	3a-2/3a-2,3b/3b	Tip	Middle	10x	13	P16.0mM.Ro1-1-8 (middle) ROI.tif:0717-0532	14501	40.09	537.57	713.74	500.01	447	657	119	121.857	177.96	103.75	12.01	0.73	1.72	0.58	0.92	3.4666	1206.68	51.3356	29.9285	35.1518	34.3276	0.976553
	P16.0mM.Ro1-1	P16.0mM.Ro1-1-8 (middle)	3a-2/3a-2,3b/3b	Tip	Middle	10x	14	P16.0mM.Ro1-1-8 (middle) ROI.tif:0581-0553	32527	42.7	558.63	575.96	764.13	453	467	236	137.826	222.68	185.98	57.48	0.7	1.2	0.84	0.91	3.4666	2706.68	64.2359	53.6491	39.7583	68.0782	1.7123
	P16.0mM.Ro1-1	P16.0mM.Ro1-1-8 (middle)	3a-2/3a-2,3b/3b	Tip	Middle	10x	15	P16.0mM.Ro1-1-8 (middle) ROI.tif:0374-0565	26717	42.73	565.42	384.32	653.97	483	264	217	123.12	207.94	163.59	63.05	0.79	1.27	0.79	0.94	3.4666	2223.21	59.9838	47.1903	35.516	62.5974	1.76251
	P16.0mM.Ro1-1	P16.0mM.Ro1-1-8 (middle)	3a-2/3a-2,3b/3b	Tip	Middle	10x	16	P16.0mM.Ro1-1-8 (middle) ROI.tif:0165-0544	33156	31	544.47	164.4	731.55	478	25	280	118.414	293.08	144.04	92	0.78	2.03	0.49	1	3.4666	2759.02	84.5439	41.5508	34.1586	80.7708	2.36458
	P16.0mM.Ro1-1	P16.0mM.Ro1-1-8 (middle)	3a-2/3a-2,3b/3b	Tip	Middle	10x	17	P16.0mM.Ro1-1-8 (middle) ROI.tif:0217-0668	25785	38.37	666.75	207.79	717.84	615	73	287	89.8432	302.06	108.69	92.68	0.63	2.78	0.36	0.98	3.4666	2145.65	87.1344	31.3535	25.9168	82.7901	3.19445
	P16.0mM.Ro1-1	P16.0mM.Ro1-1-8 (middle)	3a-2/3a-2,3b/3b	Tip	Middle	10x	18	P16.0mM.Ro1-1-8 (middle) ROI.tif:0525-0689	27621	40.09	689.12	514.55	760.81	627	363	317	87.1325	320.68	109.67	92.2	0.6	2.92	0.34	0.92	3.4666	2298.43	92.5056	31.6362	25.1349	91.4441	3.63814
	P16.0mM.Ro1-1	P16.0mM.Ro1-1-8 (middle)	3a-2/3a-2,3b/3b	Tip	Middle	10x	19	P16.0mM.Ro1-1-8 (middle) ROI.tif:0815-0677	34437	33.14	672.67	810.48	764.56	604	660	307	112.173	297.92	147.18	91.35	0.74	2.02	0.49	0.99	3.4666	2865.62	85.9401	42.4566	32.3581	88.5594	2.73685
	P16.0mM.Ro1-1	P16.0mM.Ro1-1-8 (middle)	3a-2/3a-2,3b/3b	Tip	Middle	10x	20	P16.0mM.Ro1-1-8 (middle) ROI.tif:0692-0800	47372	39.03	800.77	684.84	984.99	718	485	408	116.108	407.69	147.94	92.19	0.61	2.76	0.36	0.92	3.4666	3941.98	117.605	42.6758	33.4933	117.695	3.51397
	P16.0mM.Ro1-1	P16.0mM.Ro1-1-8 (middle)	3a-2/3a-2,3b/3b	Tip	Middle	10x	21	P16.0mM.Ro1-1-8 (middle) ROI.tif:0906-0874	4574	19.91	877.05	903.22	357.46	850	823	167	27.3892	162.49	35.84	96.31	0.45	4.53	0.22	0.91	3.4666	380.617	46.873	10.3387	7.90089	48.174	6.09729
	P16.0mM.Ro1-1	P16.0mM.Ro1-1-8 (middle)	3a-2/3a-2,3b/3b	Tip	Middle	10x	22	P16.0mM.Ro1-1-8 (middle) ROI.tif:0596-0911	23981	38.48	910.48	593.01	705.2	849	448	295	81.2915	289.64	105.42	88.02	0.61	2.75	0.36	0.94	3.4666	1995.54	83.5516	30.4102	23.4499	85.0978	3.62891
	P16.0mM.Ro1-1	P16.0mM.Ro1-1-8 (middle)	3a-2/3a-2,3b/3b	Tip	Middle	10x	23	P16.0mM.Ro1-1-8 (middle) ROI.tif:0710-1017	31958	35.9	1015.06	706.41	792.46	951	544	329	97.1368	340.1	119.64	99.01	0.64	2.84	0.35	0.97	3.4666	2659.33	98.1077	34.5122	28.0208	94.9057	3.38698
	P16.0mM.Ro1-1	P16.0mM.Ro1-1-8 (middle)	3a-2/3a-2,3b/3b	Tip	Middle	10x	24	P16.0mM.Ro1-1-8 (middle) ROI.tif:0600-1197	22653	35.29	1195.7	600.08	661.25	1132	457	284	79.7641	275.01	104.88	98.34	0.65	2.62	0.38	0.96	3.4666	1885.03	79.3313	30.2544	23.0093	81.9247	3.5605
	P16.0mM.Ro1-1	P16.0mM.Ro1-1-8 (middle)	3a-2/3a-2,3b/3b	Tip	Middle	10x	25	P16.0mM.Ro1-1-8 (middle) ROI.tif:0463-1107	23091	37.89	1104.32	451.19	674.99	1048	325	270	85.5222	274.52	107.1	92.8	0.64	2.56	0.39	0.96	3.4666	1921.48	79.19	30.8948	24.6703	77.8861	3.15707
	P16.0mM.Ro1-1	P16.0mM.Ro1-1-8 (middle)	3a-2/3a-2,3b/3b	Tip	Middle	10x	26	P16.0mM.Ro1-1-8 (middle) ROI.tif:0443-1000	25018	40.47	1003.88	434.15	686.58	941	305	269	93.0037	276.04	115.4	99.26	0.67	2.39	0.42	0.93	3.4666	2081.83	79.6285	33.2891	26.8285	77.5976	2.89236
	P16.0mM.Ro1-1	P16.0mM.Ro1-1-8 (middle)	3a-2/3a-2,3b/3b	Tip	Middle	10x	27	P16.0mM.Ro1-1-8 (middle) ROI.tif:0387-0876	24078	31.45	877.09	379.57	620.89	812	267	236	102.025	234.35	130.82	89.37	0.78	1.79	0.56	0.96	3.4666	2003.61	67.6023	37.7373	29.431	68.0782	2.31315
	P16.0mM.Ro1-1	P16.0mM.Ro1-1-8 (middle)	3a-2/3a-2,3b/3b	Tip	Middle	10x	28	P16.0mM.Ro1-1-8 (middle) ROI.tif:0266-0968	10495	27.45	964.65	270.65	463.72	891	213	112	93.7054	167.14	79.95	159.12	0.61	2.09	0.48	0.84	3.4666	873.323	48.2144	23.0629	27.0309	32.3083	1.19524
	P16.0mM.Ro1-1	P16.0mM.Ro1-1-8 (middle)	3a-2/3a-2,3b/3b	Tip	Middle	10x	29	P16.0mM.Ro1-1-8 (middle) ROI.tif:0192-1086	27241	37.52	1085.04	204.45	718.69	1023	50	290	93.9345	299.57	115.78	100.09	0.66	2.59	0.39	0.97	3.4666	2266.81	86.4161	33.3987	27.097	83.6555	3.08726
	P16.0mM.Ro1-1	P16.0mM.Ro1-1-8 (middle)	3a-2/3a-2,3b/3b	Tip	Middle	10x	30	P16.0mM.Ro1-1-8 (middle) ROI.tif:0158-0977	15496	36.36	978.67	159.78	507.92	924	60	187	82.8663	184.17	107.13	97.34	0.75	1.72	0.58	1	3.4666	1289.47	53.127	30.9035	23.9042	53.9433	2.25665
	P16.0mM.Ro1-1	P16.0mM.Ro1-1-8 (middle)	3a-2/3a-2,3b/3b	Tip	Middle	10x	31	P16.0mM.Ro1-1-8 (middle) ROI.tif:0109-0874	19887	31.74	876.72	104.63	542	808	17	187	106.348	190.94	132.61	91.7	0.85	1.44	0.69	1	3.4666	1654.86	55.0799	38.2536	30.6778	53.9433	1.75838
	P16.0mM.Ro2-4	P16.0mM.Ro2-4-8_ROI_stomata 19	3a-2/+, 3b/+	Tip	Middle	10x	1	P16.0mM.Ro2-4-8_ROI_stomata 19 LA adjusted.tif:0387-0134	36355	48.87	132.15	384.69	1029.57	79	159	457	79.5514	486.94	95.06	93.97	0.43	5.12	0.2	1	3.4666	3025.22	140.466	27.4217	22.948	131.829	5.74471
	P16.0mM.Ro2-4	P16.0mM.Ro2-4-8_ROI_stomata 19	3a-2/+, 3b/+	Tip	Middle	10x	2	P16.0mM.Ro2-4-8_ROI_stomata 19 LA adjusted.tif:0257-0198	23337	39.26	199.46	254.97	796.31	149	84	347	67.2536	374.92	79.25	96.88	0.46	4.73	0.21	0.97	3.4666	1941.95	108.152	22.861	19.4005	100.098	5.15957
	P16.0mM.Ro2-4	P16.0mM.Ro2-4-8_ROI_stomata 19	3a-2/+, 3b/+	Tip	Middle	10x	3	P16.0mM.Ro2-4-8_ROI_stomata 19 LA adjusted.tif:0371-0286	27618	42.93	291.38	365.64	863.64	227	193	342	80.7544	335.76	104.73	91.1	0.47	3.21	0.31	0.88	3.4666	2298.18	96.8557	30.2112	23.295	98.6557	4.23506
	P16.0mM.Ro2-4	P16.0mM.Ro2-4-8_ROI_stomata 19	3a-2/+, 3b/+	Tip	Middle	10x	4	P16.0mM.Ro2-4-8_ROI_stomata 19 LA adjusted.tif:0700-0229	41036	45.42	227.37	690.52	1188.34	172	425	547	75.0201	577.54	90.47	94.12	0.37	6.38	0.16	0.97	3.4666	3414.74	166.601	26.0976	21.6408	157.791	7.29138
	P16.0mM.Ro2-4	P16.0mM.Ro2-4-8_ROI_stomata 19	3a-2/+, 3b/+	Tip	Middle	10x	5	P16.0mM.Ro2-4-8_ROI_stomata 19 LA adjusted.tif:0719-0306	18478	42.44	309.67	723.47	662.81	259	592	263	70.2586	257.52	91.36	93.62	0.53	2.82	0.35	0.94	3.4666	1537.61	74.286	26.3544	20.2673	75.8668	3.74332
	P16.0mM.Ro2-4	P16.0mM.Ro2-4-8_ROI_stomata 19	3a-2/+, 3b/+	Tip	Middle	10x	6	P16.0mM.Ro2-4-8_ROI_stomata 19 LA adjusted.tif:0401-0374	16326	43.06	371.2	402.79	642.87	335	267	277	58.9386	286.2	72.63	94.89	0.5	3.94	0.25	1	3.4666	1358.54	82.5593	20.9514	17.0019	79.9054	4.6998
	P16.0mM.Ro2-4	P16.0mM.Ro2-4-8_ROI_stomata 19	3a-2/+, 3b/+	Tip	Middle	10x	7	P16.0mM.Ro2-4-8_ROI_stomata 19 LA adjusted.tif:0351-0438	40902	40.47	438.53	360.48	1314.2	392	43	624	65.5481	656.21	79.36	93.25	0.3	8.27	0.12	1	3.4666	3403.59	189.295	22.8927	18.9085	180.003	9.51973
	P16.0mM.Ro2-4	P16.0mM.Ro2-4-8_ROI_stomata 19	3a-2/+, 3b/+	Tip	Middle	10x	8	P16.0mM.Ro2-4-8_ROI_stomata 19 LA adjusted.tif:0723-0504	14367	39.26	500.99	729.77	587.77	459	592	261	55.046	260.89	70.12	93.39	0.52	3.72	0.27	0.99	3.4666	1195.52	75.2582	20.2273	15.879	75.2899	4.74149
	P16.0mM.Ro2-4	P16.0mM.Ro2-4-8_ROI_stomata 19	3a-2/+, 3b/+	Tip	Middle	10x	9	P16.0mM.Ro2-4-8_ROI_stomata 19 LA adjusted.tif:0598-0555	42538	46.58	558.34	601.88	1417.04	512	264	675	63.0193	711.96	76.07	93.31	0.27	9.36	0.11	1	3.4666	3539.73	205.377	21.9437	18.179	194.715	10.711
	P16.0mM.Ro2-4	P16.0mM.Ro2-4-8_ROI_stomata 19	3a-2/+, 3b/+	Tip	Middle	10x	10	P16.0mM.Ro2-4-8_ROI_stomata 19 LA adjusted.tif:0339-0607	33424	38.92	608.81	339.45	1083.01	559	99	493	67.7972	526.47	80.83	95.77	0.36	6.51	0.15	0.99	3.4666	2781.32	151.869	23.3168	19.5572	142.214	7.27169
	P16.0mM.Ro2-4	P16.0mM.Ro2-4-8_ROI_stomata 19	3a-2/+, 3b/+	Tip	Middle	10x	11	P16.0mM.Ro2-4-8_ROI_stomata 19 LA adjusted.tif:0507-0694	28927	29.9	695.17	503	897.96	648	311	393	73.6056	418.17	88.08	93.62	0.45	4.75	0.21	0.98	3.4666	2407.11	120.628	25.4082	21.2328	113.368	5.33927
	P16.0mM.Ro2-4	P16.0mM.Ro2-4-8_ROI_stomata 19	3a-2/+, 3b/+	Tip	Middle	10x	12	P16.0mM.Ro2-4-8_ROI_stomata 19 LA adjusted.tif:0299-0760	19561	33.1	762.07	301.83	609.65	703	196	216	90.5602	216.04	115.28	93.63	0.66	1.87	0.53	0.93	3.4666	1627.73	62.3204	33.2545	26.1236	62.3089	2.38515
	P16.0mM.Ro2-4	P16.0mM.Ro2-4-8_ROI_stomata 19	3a-2/+, 3b/+	Tip	Middle	10x	13	P16.0mM.Ro2-4-8_ROI_stomata 19 LA adjusted.tif:0631-0778	31312	35.06	781.02	617.06	992.67	733	408	449	69.7372	464.22	85.88	94.46	0.4	5.41	0.19	0.95	3.4666	2605.57	133.912	24.7736	20.1169	129.522	6.43846
	P16.0mM.Ro2-4	P16.0mM.Ro2-4-8_ROI_stomata 19	3a-2/+, 3b/+	Tip	Middle	10x	14	P16.0mM.Ro2-4-8_ROI_stomata 19 LA adjusted.tif:0477-0843	26516	30.27	847.75	479.52	902.46	804	279	410	64.6732	436.84	77.29	91.79	0.41	5.65	0.18	0.99	3.4666	2206.48	126.014	22.2956	18.6561	118.272	6.33957
	P16.0mM.Ro2-4	P16.0mM.Ro2-4-8_ROI_stomata 19	3a-2/+, 3b/+	Tip	Middle	10x	15	P16.0mM.Ro2-4-8_ROI_stomata 19 LA adjusted.tif:0519-0922	48116	32.73	925.27	525.37	1399.22	873	195	657	73.2359	691.35	88.61	93.3	0.31	7.8	0.13	0.97	3.4666	4003.89	199.432	25.5611	21.1262	189.523	8.97101
	P16.0mM.Ro2-4	P16.0mM.Ro2-4-8_ROI_stomata 19	3a-2/+, 3b/+	Tip	Middle	10x	16	P16.0mM.Ro2-4-8_ROI_stomata 19 LA adjusted.tif:0301-0991	47312	45.42	990.08	316.53	1300.9	929	5	602	78.5914	626.02	96.23	96.3	0.35	6.51	0.15	0.96	3.4666	3936.99	180.586	27.7592	22.671	173.657	7.65987
	P16.0mM.Ro2-4	P16.0mM.Ro2-4-8_ROI_stomata 19	3a-2/+, 3b/+	Tip	Middle	10x	17	P16.0mM.Ro2-4-8_ROI_stomata 19 LA adjusted.tif:0242-1070	23657	50.41	1073.23	248.29	693.87	1012	108	269	87.9442	293.74	102.54	99.31	0.62	2.86	0.35	0.96	3.4666	1968.58	84.7343	29.5794	25.369	77.5976	3.05876
	P16.0mM.Ro2-4	P16.0mM.Ro2-4-8_ROI_stomata 19	3a-2/+, 3b/+	Tip	Middle	10x	18	P16.0mM.Ro2-4-8_ROI_stomata 19 LA adjusted.tif:0591-1109	46968	50.08	1111.01	595.7	1058.6	1049	377	443	106.023	483.79	123.61	94.64	0.53	3.91	0.26	1	3.4666	3908.36	139.557	35.6574	30.584	127.791	4.17836
	P16.0mM.Ro5-1	P16.0mM.Ro5-1-1_ROI-stomata 23	3a-2/3a-2,3b/3b	Base	Midrib	10x	1	P16.0mM.Ro5-1-1_ROI-stomata 23.tif:0690-0071	31833	26.84	73.58	694.41	725.44	3	549	283	112.484	290.95	139.31	94.35	0.76	2.09	0.48	0.99	3.4666	2648.93	83.9295	40.1863	32.448	81.6362	2.51591
	P16.0mM.Ro5-1	P16.0mM.Ro5-1-1_ROI-stomata 23	3a-2/3a-2,3b/3b	Base	Midrib	10x	2	P16.0mM.Ro5-1-1_ROI-stomata 23.tif:0407-0206	30145	30.31	210.36	400.52	812.07	121	267	281	107.278	253.81	151.22	84	0.57	1.68	0.6	0.88	3.4666	2508.46	73.2158	43.622	30.9461	81.0593	2.61937
	P16.0mM.Ro5-1	P16.0mM.Ro5-1-1_ROI-stomata 23	3a-2/3a-2,3b/3b	Base	Midrib	10x	3	P16.0mM.Ro5-1-1_ROI-stomata 23.tif:0725-0211	35931	33.45	209.02	729.78	844.68	139	544	363	98.9835	352.79	129.68	84.9	0.63	2.72	0.37	0.96	3.4666	2989.94	101.768	37.4084	28.5535	104.714	3.66728
	P16.0mM.Ro5-1	P16.0mM.Ro5-1-1_ROI-stomata 23	3a-2/3a-2,3b/3b	Base	Midrib	10x	4	P16.0mM.Ro5-1-1_ROI-stomata 23.tif:0567-0327	29778	23.82	323.16	572.6	818.67	263	383	368	80.9185	343.84	110.27	92.33	0.56	3.12	0.32	0.97	3.4666	2477.92	99.1865	31.8093	23.3423	106.156	4.54779
	P16.0mM.Ro5-1	P16.0mM.Ro5-1-1_ROI-stomata 23	3a-2/3a-2,3b/3b	Base	Midrib	10x	5	P16.0mM.Ro5-1-1_ROI-stomata 23.tif:0204-0347	20438	24.84	345.18	206.54	605.94	288	76	256	79.8359	250.17	104.02	87.55	0.7	2.4	0.42	1	3.4666	1700.71	72.1658	30.0063	23.03	73.8476	3.20658
	P16.0mM.Ro5-1	P16.0mM.Ro5-1-1_ROI-stomata 23	3a-2/3a-2,3b/3b	Base	Midrib	10x	6	P16.0mM.Ro5-1-1_ROI-stomata 23.tif:0373-0416	24172	43.95	423.27	382.46	632.78	353	251	245	98.6612	248.34	123.93	87.23	0.76	2	0.5	0.99	3.4666	2011.43	71.6379	35.7497	28.4605	70.6744	2.48325
	P16.0mM.Ro5-1	P16.0mM.Ro5-1-1_ROI-stomata 23	3a-2/3a-2,3b/3b	Base	Midrib	10x	7	P16.0mM.Ro5-1-1_ROI-stomata 23.tif:0766-0429	35798	42.66	430.01	753.28	840.94	360	588	356	100.556	357.59	127.46	83.03	0.64	2.81	0.36	0.96	3.4666	2978.87	103.153	36.768	29.0071	102.694	3.54031
	P16.0mM.Ro5-1	P16.0mM.Ro5-1-1_ROI-stomata 23	3a-2/3a-2,3b/3b	Base	Midrib	10x	8	P16.0mM.Ro5-1-1_ROI-stomata 23.tif:0533-0443	7595	34.55	443.14	537.96	346.06	384	488	91	83.4615	120.82	80.04	11.03	0.8	1.51	0.66	0.94	3.4666	632.005	34.8526	23.0889	24.0759	26.2505	1.09032
	P16.0mM.Ro5-1	P16.0mM.Ro5-1-1_ROI-stomata 23	3a-2/3a-2,3b/3b	Base	Midrib	10x	9	P16.0mM.Ro5-1-1_ROI-stomata 23.tif:0252-0560	41180	51.7	559.08	230.59	1019.16	476	40	425	96.8941	382.78	136.98	76.08	0.5	2.79	0.36	0.86	3.4666	3426.72	110.419	39.5142	27.9508	122.599	4.38623
	P16.0mM.Ro5-1	P16.0mM.Ro5-1-1_ROI-stomata 23	3a-2/3a-2,3b/3b	Base	Midrib	10x	10	P16.0mM.Ro5-1-1_ROI-stomata 23.tif:0278-0689	28033	58.65	681.92	281.26	740.44	628	120	317	88.4322	293.48	121.62	90.46	0.64	2.41	0.41	0.99	3.4666	2332.72	84.6593	35.0834	25.5098	91.4441	3.58467
	P16.0mM.Ro5-1	P16.0mM.Ro5-1-1_ROI-stomata 23	3a-2/3a-2,3b/3b	Base	Midrib	10x	11	P16.0mM.Ro5-1-1_ROI-stomata 23.tif:0655-0566	40778	48.07	571.04	665.6	1286.01	480	429	452	90.2168	334.1	155.4	85.34	0.31	2.15	0.47	0.64	3.4666	3393.27	96.3769	44.8278	26.0246	130.387	5.01015
	P16.0mM.Ro5-1	P16.0mM.Ro5-1-1_ROI-stomata 23	3a-2/3a-2,3b/3b	Base	Midrib	10x	12	P16.0mM.Ro5-1-1_ROI-stomata 23.tif:0545-0702	30316	61.4	701.26	546.41	734.03	636	391	308	98.4286	308.68	125.05	85.17	0.71	2.47	0.41	1	3.4666	2522.69	89.044	36.0728	28.3934	88.8479	3.12917
	P16.0mM.Ro5-1	P16.0mM.Ro5-1-1_ROI-stomata 23	3a-2/3a-2,3b/3b	Base	Midrib	10x	13	P16.0mM.Ro5-1-1_ROI-stomata 23.tif:0695-0812	31282	65.74	809.65	704.85	895.61	756	491	408	76.6716	403.97	98.6	96.52	0.49	4.1	0.24	0.99	3.4666	2603.08	116.532	28.4429	22.1172	117.695	5.3214
	P16.0mM.Ro5-1	P16.0mM.Ro5-1-1_ROI-stomata 23	3a-2/3a-2,3b/3b	Base	Midrib	10x	14	P16.0mM.Ro5-1-1_ROI-stomata 23.tif:0355-0808	27652	61.71	802.39	352.72	898.91	749	149	412	67.1165	388.99	90.51	99.6	0.43	4.3	0.23	1	3.4666	2301.01	112.211	26.1092	19.3609	118.848	6.13858
	P16.0mM.Ro5-1	P16.0mM.Ro5-1-1_ROI-stomata 23	3a-2/3a-2,3b/3b	Base	Midrib	10x	15	P16.0mM.Ro5-1-1_ROI-stomata 23.tif:0330-0892	30514	65.89	897.47	334.41	1003.46	837	97	466	65.4807	450.46	86.25	95.47	0.38	5.22	0.19	0.92	3.4666	2539.17	129.943	24.8803	18.889	134.426	7.1166
	P16.0mM.Ro5-1	P16.0mM.Ro5-1-1_ROI-stomata 23	3a-2/3a-2,3b/3b	Base	Midrib	10x	16	P16.0mM.Ro5-1-1_ROI-stomata 23.tif:0692-0896	16699	66.18	898.78	686.73	665.96	856	540	304	54.9309	302.39	70.31	95.93	0.47	4.3	0.23	1	3.4666	1389.58	87.2296	20.2821	15.8458	87.694	5.53422
	P16.0mM.Ro5-1	P16.0mM.Ro5-1-1_ROI-stomata 23	3a-2/3a-2,3b/3b	Base	Midrib	10x	17	P16.0mM.Ro5-1-1_ROI-stomata 23.tif:0348-0994	35257	64.27	991.09	366.25	1105.26	949	88	521	67.6718	529.29	84.81	90.56	0.36	6.24	0.16	1	3.4666	2933.85	152.683	24.4649	19.5211	150.291	7.69893
	P16.0mM.Ro5-1	P16.0mM.Ro5-1-1_ROI-stomata 23	3a-2/3a-2,3b/3b	Base	Midrib	10x	18	P16.0mM.Ro5-1-1_ROI-stomata 23.tif:0794-0980	32409	67.62	982.32	793.38	943.59	932	584	421	76.981	435.25	94.81	91.98	0.46	4.59	0.22	0.97	3.4666	2696.86	125.555	27.3496	22.2065	121.445	5.46888
	P16.0mM.Ro5-1	P16.0mM.Ro5-1-1_ROI-stomata 23	3a-2/3a-2,3b/3b	Base	Midrib	10x	19	P16.0mM.Ro5-1-1_ROI-stomata 23.tif:0630-1064	33295	55.41	1066.62	645.62	1117.26	1020	376	508	65.5413	529.29	80.09	90.24	0.34	6.61	0.15	0.92	3.4666	2770.59	152.683	23.1033	18.9065	146.541	7.75083
	P16.0mM.Ro5-1	P16.0mM.Ro5-1-1_ROI-stomata 23	3a-2/3a-2,3b/3b	Base	Midrib	10x	20	P16.0mM.Ro5-1-1_ROI-stomata 23.tif:0239-1133	13363	62.39	1135.38	243.81	486.24	1091	147	185	72.2324	193.76	87.81	90.01	0.71	2.21	0.45	1	3.4666	1111.98	55.8934	25.3303	20.8367	53.3664	2.56118
	P16.0mM.Ro5-1	P16.0mM.Ro5-1-1_ROI-stomata 23	3a-2/3a-2,3b/3b	Base	Midrib	10x	21	P16.0mM.Ro5-1-1_ROI-stomata 23.tif:0396-1130	11828	48.76	1133.54	393.53	425.07	1081	324	145	81.5724	152.04	99.05	89.92	0.82	1.53	0.65	1	3.4666	984.246	43.8585	28.5727	23.531	41.8277	1.77756
	P16.0mM.Ro5-1	P16.0mM.Ro5-1-1_ROI-stomata 23	3a-2/3a-2,3b/3b	Base	Midrib	10x	22	P16.0mM.Ro5-1-1_ROI-stomata 23.tif:0563-1161	19056	53.81	1150.92	570.17	718.51	1101	423	280	68.0571	252.25	96.19	85.79	0.46	2.62	0.38	0.75	3.4666	1585.71	72.7658	27.7476	19.6322	80.7708	4.11419
	P16.0mM.Ro5-1	P16.0mM.Ro5-1-3_ROI_stomata 20	3a-2/3a-2,3b/3b	Base	Margin	10x	1	P16.0mM.Ro5-1-3_ROI_stomata 20.tif:0311-0306	30846	69.26	306.49	319.48	887.59	256	108	407	75.7887	391.8	100.24	90.01	0.49	3.91	0.26	0.97	3.4666	2566.8	113.021	28.9159	21.8625	117.406	5.37019
	P16.0mM.Ro5-1	P16.0mM.Ro5-1-3_ROI_stomata 20	3a-2/3a-2,3b/3b	Base	Margin	10x	2	P16.0mM.Ro5-1-3_ROI_stomata 20.tif:0410-0390	30511	68.33	392.37	419.54	852.01	341	223	374	81.5802	393.31	98.77	87.85	0.53	3.98	0.25	1	3.4666	2538.92	113.457	28.4919	23.5332	107.887	4.58444
	P16.0mM.Ro5-1	P16.0mM.Ro5-1-3_ROI_stomata 20	3a-2/3a-2,3b/3b	Base	Margin	10x	3	P16.0mM.Ro5-1-3_ROI_stomata 20.tif:0726-0394	26683	69.13	398	728.81	665.4	327	592	268	99.5634	267.49	127.01	85.05	0.76	2.11	0.47	1	3.4666	2220.38	77.1621	36.6382	28.7208	77.3092	2.69175
	P16.0mM.Ro5-1	P16.0mM.Ro5-1-3_ROI_stomata 20	3a-2/3a-2,3b/3b	Base	Margin	10x	4	P16.0mM.Ro5-1-3_ROI_stomata 20.tif:0796-0511	15995	50.18	500.3	801.01	698.3	451	653	287	55.7317	257.28	79.16	102.09	0.41	3.25	0.31	0.77	3.4666	1331	74.2168	22.8351	16.0768	82.7901	5.14967
	P16.0mM.Ro5-1	P16.0mM.Ro5-1-3_ROI_stomata 20	3a-2/3a-2,3b/3b	Base	Margin	10x	5	P16.0mM.Ro5-1-3_ROI_stomata 20.tif:0377-0494	53280	62.95	496.13	379.29	1217.29	432	111	532	100.15	555.61	122.1	87.78	0.45	4.55	0.22	0.92	3.4666	4433.6	160.275	35.2218	28.8901	153.464	5.31201
	P16.0mM.Ro5-1	P16.0mM.Ro5-1-3_ROI_stomata 20	3a-2/3a-2,3b/3b	Base	Margin	10x	6	P16.0mM.Ro5-1-3_ROI_stomata 20.tif:0190-0616	33947	69.24	612.38	204.87	850.45	555	12	357	95.0896	375.55	115.09	89.82	0.59	3.26	0.31	0.95	3.4666	2824.84	108.334	33.1997	27.4302	102.983	3.75435
	P16.0mM.Ro5-1	P16.0mM.Ro5-1-3_ROI_stomata 20	3a-2/3a-2,3b/3b	Base	Margin	10x	7	P16.0mM.Ro5-1-3_ROI_stomata 20.tif:0625-0600	51156	59.01	598.94	611.72	1102.96	523	381	488	104.828	488.68	133.29	81.26	0.53	3.67	0.27	0.95	3.4666	4256.86	140.968	38.4498	30.2394	140.772	4.65525
	P16.0mM.Ro5-1	P16.0mM.Ro5-1-3_ROI_stomata 20	3a-2/3a-2,3b/3b	Base	Margin	10x	8	P16.0mM.Ro5-1-3_ROI_stomata 20.tif:0486-0729	27238	57.14	723.93	489.01	740.32	668	341	290	93.9241	306.99	112.97	94.42	0.62	2.72	0.37	0.95	3.4666	2266.56	88.5565	32.5881	27.094	83.6555	3.0876
	P16.0mM.Ro5-1	P16.0mM.Ro5-1-3_ROI_stomata 20	3a-2/3a-2,3b/3b	Base	Margin	10x	9	P16.0mM.Ro5-1-3_ROI_stomata 20.tif:0726-0687	12427	43.32	678.75	713.85	620.25	596	611	230	54.0304	267.39	59.17	54.89	0.41	4.52	0.22	0.85	3.4666	1034.09	77.1332	17.0686	15.586	66.3474	4.25686
	P16.0mM.Ro5-1	P16.0mM.Ro5-1-3_ROI_stomata 20	3a-2/3a-2,3b/3b	Base	Margin	10x	10	P16.0mM.Ro5-1-3_ROI_stomata 20.tif:0796-0667	3925	29.75	669.81	807.75	305.68	627	735	122	32.1721	120.96	41.32	58.42	0.53	2.93	0.34	0.97	3.4666	326.612	34.893	11.9195	9.2806	35.193	3.7921
	P16.0mM.Ro5-1	P16.0mM.Ro5-1-3_ROI_stomata 20	3a-2/3a-2,3b/3b	Base	Margin	10x	11	P16.0mM.Ro5-1-3_ROI_stomata 20.tif:0790-0719	11044	43.08	732.17	774.49	581.15	661	668	244	45.2623	218.87	64.25	70.07	0.41	3.41	0.29	0.79	3.4666	919.007	63.1368	18.534	13.0567	70.386	5.3908
	P16.0mM.Ro5-1	P16.0mM.Ro5-1-3_ROI_stomata 20	3a-2/3a-2,3b/3b	Base	Margin	10x	12	P16.0mM.Ro5-1-3_ROI_stomata 20.tif:0793-0834	33212	49.09	836.53	795.63	815.56	771	627	332	100.036	344.02	122.92	93.94	0.63	2.8	0.36	0.95	3.4666	2763.68	99.2384	35.4584	28.8571	95.7711	3.3188
	P16.0mM.Ro5-1	P16.0mM.Ro5-1-3_ROI_stomata 20	3a-2/3a-2,3b/3b	Base	Margin	10x	13	P16.0mM.Ro5-1-3_ROI_stomata 20.tif:0360-0841	60700	55.93	834.12	368.28	1323.58	767	59	602	100.831	625.52	123.55	93.92	0.44	5.06	0.2	0.94	3.4666	5051.04	180.442	35.6401	29.0863	173.657	5.97041
	P16.0mM.Ro5-1	P16.0mM.Ro5-1-3_ROI_stomata 20	3a-2/3a-2,3b/3b	Base	Margin	10x	14	P16.0mM.Ro5-1-3_ROI_stomata 20.tif:0330-0961	75070	53.49	961.2	334.6	1376.41	873	33	595	126.168	649.63	147.13	94.8	0.5	4.42	0.23	0.97	3.4666	6246.82	187.397	42.4422	36.3953	171.638	4.71593
	P16.0mM.Ro5-1	P16.0mM.Ro5-1-3_ROI_stomata 20	3a-2/3a-2,3b/3b	Base	Margin	10x	15	P16.0mM.Ro5-1-3_ROI_stomata 20.tif:0757-1085	29825	38.57	1083.77	746.85	791.65	1027	587	341	87.4633	343.98	110.4	85.52	0.6	3.12	0.32	0.92	3.4666	2481.84	99.2269	31.8468	25.2303	98.3673	3.89878
	P16.0mM.Ro5-1	P16.0mM.Ro5-1-3_ROI_stomata 20	3a-2/3a-2,3b/3b	Base	Margin	10x	16	P16.0mM.Ro5-1-3_ROI_stomata 20.tif:0515-1209	21442	58.08	1211.43	514.6	682.05	1163	375	280	76.5786	293.42	93.04	90.12	0.58	3.15	0.32	0.98	3.4666	1784.26	84.642	26.839	22.0904	80.7708	3.65638
	P16.0mM.Ro5-1	P16.0mM.Ro5-1-3_ROI_stomata 20	3a-2/3a-2,3b/3b	Base	Margin	10x	17	P16.0mM.Ro5-1-3_ROI_stomata 20.tif:0196-1198	24081	55.26	1198.32	198.63	788.23	1156	19	354	68.0254	370.89	82.67	88.78	0.49	4.49	0.22	0.96	3.4666	2003.86	106.99	23.8476	19.6231	102.117	5.20394
	P16.0mM.Ro5-1	P16.0mM.Ro5-1-3_ROI_stomata 20	3a-2/3a-2,3b/3b	Base	Margin	10x	18	P16.0mM.Ro5-1-3_ROI_stomata 20.tif:0721-1200	14265	49.84	1197.28	730.78	509.6	1151	624	195	73.1538	183.85	98.79	92.09	0.69	1.86	0.54	0.94	3.4666	1187.04	53.0347	28.4977	21.1025	56.2511	2.66562
	P16.0mM.Ro5-1	P16.0mM.Ro5-1-3_ROI_stomata 20	3a-2/3a-2,3b/3b	Base	Margin	10x	19	P16.0mM.Ro5-1-3_ROI_stomata 20.tif:0755-0296	47955	79.13	289.59	780.29	1184.67	236	491	529	90.6522	565.11	108.05	91.83	0.43	5.23	0.19	0.95	3.4666	3990.49	163.016	31.1689	26.1502	152.599	5.83549
	Figure 3 D, E
Leaf 5	Plant	IMAGE	Genotype	Base.Mid.Tip.	Mar.Mid.Rib.	OBJECTIVE.USED	ROI	Label	Area	StdDev	X	Y	Perim	BX	BY	Calculated.Width	Height	Major	Minor	Angle	Circularity	AR	Round	Solidity	PIXELS.uM	Area.in.micron	Calculated.Width.in.micron	Height.in.micron	Length.Width.Ratio
	MGH94-15	MGH94-15-2 (midrib)	3a-2/+, 3b/+	Base	Middle	4X	1	MGH94-15-2 (midrib)-1 DUPE_ROIs stomata 50 L.tif:0209-0064	11082	64.625	63.237	216.895	579.936	39	77	41.9773	264	280.625	50.281	92.151	0.414	5.581	0.179	0.986	1.36	5991.57	30.8656	194.118	6.28912
	MGH94-15	MGH94-15-2 (midrib)	3a-2/+, 3b/+	Base	Middle	4X	2	MGH94-15-2 (midrib)-1 DUPE_ROIs stomata 50 L.tif:0117-0103	11221	67.118	105.778	114.427	548.708	73	2	47.953	234	253.426	56.375	90.62	0.468	4.495	0.222	0.921	1.36	6066.72	35.2596	172.059	4.87978
	MGH94-15	MGH94-15-2 (midrib)	3a-2/+, 3b/+	Base	Middle	4X	3	MGH94-15-2 (midrib)-1 DUPE_ROIs stomata 50 L.tif:0330-0114	9122	70.733	114.386	331.094	454.176	89	234	47.0206	194	209.472	55.447	91.394	0.556	3.778	0.265	0.994	1.36	4931.88	34.574	142.647	4.12585
	MGH94-15	MGH94-15-2 (midrib)	3a-2/+, 3b/+	Base	Middle	4X	4	MGH94-15-2 (midrib)-1 DUPE_ROIs stomata 50 L.tif:0193-0161	7004	68.101	159.421	197.168	368.252	124	125	51.1241	137	136.531	65.317	88.415	0.649	2.09	0.478	0.901	1.36	3786.76	37.5912	100.735	2.67975
	MGH94-15	MGH94-15-2 (midrib)	3a-2/+, 3b/+	Base	Middle	4X	5	MGH94-15-2 (midrib)-1 DUPE_ROIs stomata 50 L.tif:0357-0169	6859	65.334	167.641	366.037	376.06	132	290	48.3028	142	138.569	63.024	85.949	0.609	2.199	0.455	0.846	1.36	3708.37	35.5168	104.412	2.93979
	MGH94-15	MGH94-15-2 (midrib)	3a-2/+, 3b/+	Base	Middle	4X	6	MGH94-15-2 (midrib)-1 DUPE_ROIs stomata 50 L.tif:0310-0223	9431	67.359	225.929	313.418	446.876	191	222	54.5145	173	185.308	64.8	92.018	0.593	2.86	0.35	0.924	1.36	5098.94	40.0842	127.206	3.17347
	MGH94-15	MGH94-15-2 (midrib)	3a-2/+, 3b/+	Base	Middle	4X	7	MGH94-15-2 (midrib)-1 DUPE_ROIs stomata 50 L.tif:0139-0223	9067	69.66	226.29	142.543	419.104	191	59	55.2866	164	180.029	64.125	85.573	0.649	2.807	0.356	0.979	1.36	4902.14	40.6519	120.588	2.96636
	MGH94-15	MGH94-15-2 (midrib)	3a-2/+, 3b/+	Base	Middle	4X	8	MGH94-15-2 (midrib)-1 DUPE_ROIs stomata 50 L.tif:0373-0284	8647	66.517	286.749	375.97	390.843	249	300	58.8231	147	158.637	69.402	91.708	0.711	2.286	0.437	0.961	1.36	4675.06	43.2523	108.088	2.49902
	MGH94-15	MGH94-15-2 (midrib)	3a-2/+, 3b/+	Base	Middle	4X	9	MGH94-15-2 (midrib)-1 DUPE_ROIs stomata 50 L.tif:0245-0277	5865	68.171	278.082	244.395	316.992	247	186	50.1282	117	125.059	59.712	93.708	0.733	2.094	0.477	0.978	1.36	3170.96	36.859	86.0294	2.33401
	MGH94-15	MGH94-15-2 (midrib)	3a-2/+, 3b/+	Base	Middle	4X	10	MGH94-15-2 (midrib)-1 DUPE_ROIs stomata 50 L.tif:0098-0282	8494	64.306	283.429	103.275	438.025	253	9	47.7191	178	193.936	55.765	89.62	0.556	3.478	0.288	0.965	1.36	4592.34	35.0876	130.882	3.73016
	MGH94-15	MGH94-15-2 (midrib)	3a-2/+, 3b/+	Base	Middle	4X	11	MGH94-15-2 (midrib)-1 DUPE_ROIs stomata 50 L.tif:0145-0332	6690	64.81	332.155	142.827	360.754	304	74	47.4468	141	154.214	55.235	85.181	0.646	2.792	0.358	0.972	1.36	3617	34.8874	103.676	2.97175
	MGH94-15	MGH94-15-2 (midrib)	3a-2/+, 3b/+	Base	Middle	4X	12	MGH94-15-2 (midrib)-1 DUPE_ROIs stomata 50 L.tif:0274-0333	5687	60.476	333.129	270.461	313.974	304	211	48.1949	118	123.739	58.518	95.052	0.725	2.115	0.473	0.972	1.36	3074.72	35.4374	86.7647	2.44839
	MGH94-15	MGH94-15-2 (midrib)	3a-2/+, 3b/+	Base	Middle	4X	13	MGH94-15-2 (midrib)-1 DUPE_ROIs stomata 50 L.tif:0405-0341	6831	57.856	341.108	403.253	383.097	314	323	43.7885	156	168.659	51.569	90.957	0.585	3.271	0.306	0.932	1.36	3693.23	32.1974	114.706	3.56258
	MGH94-15	MGH94-15-2 (midrib)	3a-2/+, 3b/+	Base	Middle	4X	14	MGH94-15-2 (midrib)-1 DUPE_ROIs stomata 50 L.tif:0435-0391	6092	62.435	391.24	435.165	359.962	363	367	44.7941	136	135.044	57.437	90.668	0.591	2.351	0.425	0.896	1.36	3293.69	32.9369	100	3.03611
	MGH94-15	MGH94-15-2 (midrib)	3a-2/+, 3b/+	Base	Middle	4X	15	MGH94-15-2 (midrib)-1 DUPE_ROIs stomata 50 L.tif:0288-0388	3073	58.224	384.875	295.639	242.7	361	258	37.4756	82	72.22	54.177	77.978	0.656	1.333	0.75	0.886	1.36	1661.44	27.5556	60.2941	2.18809
	MGH94-15	MGH94-15-2 (midrib)	3a-2/+, 3b/+	Base	Middle	4X	16	MGH94-15-2 (midrib)-1 DUPE_ROIs stomata 50 L.tif:0163-0379	6341	66.327	380.787	158.298	370.684	343	90	43.1361	147	138.978	58.093	78.646	0.58	2.392	0.418	0.882	1.36	3428.31	31.7177	108.088	3.40782
	MGH94-15	MGH94-15-2 (midrib)	3a-2/+, 3b/+	Base	Middle	4X	17	MGH94-15-2 (midrib)-1 DUPE_ROIs stomata 50 L.tif:0101-0432	8271	67.787	433.197	108.22	435.39	406	11	44.4677	186	197.646	53.282	90.307	0.548	3.709	0.27	0.993	1.36	4471.78	32.6969	136.765	4.18281
	MGH94-15	MGH94-15-2 (midrib)	3a-2/+, 3b/+	Base	Middle	4X	18	MGH94-15-2 (midrib)-1 DUPE_ROIs stomata 50 L.tif:0211-0472	5347	65.156	473.359	209.893	380.346	455	126	31.4529	170	183.213	37.159	89.135	0.464	4.931	0.203	0.967	1.36	2890.9	23.1272	125	5.4049
	MGH94-15	MGH94-15-2 (midrib)	3a-2/+, 3b/+	Base	Middle	4X	19	MGH94-15-2 (midrib)-1 DUPE_ROIs stomata 50 L.tif:0225-0425	3283	55.924	429.266	227.041	236.504	397	195	48.2794	68	70.521	59.273	93.214	0.738	1.19	0.841	0.913	1.36	1774.98	35.4996	50	1.40847
	MGH94-15	MGH94-15-2 (midrib)	3a-2/+, 3b/+	Base	Middle	4X	20	MGH94-15-2 (midrib)-1 DUPE_ROIs stomata 50 L.tif:0331-0435	6338	63.341	435.288	327.587	355.799	408	254	42.5369	149	159.091	50.725	92.946	0.629	3.136	0.319	0.998	1.36	3426.69	31.2771	109.559	3.50284
	MGH94-15	MGH94-15-2 (midrib)	3a-2/+, 3b/+	Base	Middle	4X	21	MGH94-15-2 (midrib)-1 DUPE_ROIs stomata 50 L.tif:0134-0511	5267	65.82	510.411	138.43	353.686	488	61	34.4248	153	163.531	41.008	87.484	0.529	3.988	0.251	0.937	1.36	2847.64	25.3124	112.5	4.44447
	MGH94-15	MGH94-15-2 (midrib)	3a-2/+, 3b/+	Base	Middle	4X	22	MGH94-15-2 (midrib)-1 DUPE_ROIs stomata 50 L.tif:0309-0507	7936	60.626	509.802	310.115	477.644	485	208	38.902	204	222.847	45.343	91.456	0.437	4.915	0.203	0.962	1.36	4290.66	28.6044	150	5.24395
	MGH94-15	MGH94-15-2 (midrib)	3a-2/+, 3b/+	Base	Middle	4X	23	MGH94-15-2 (midrib)-1 DUPE_ROIs stomata 50 L.tif:0378-0557	6081	67.411	554.618	378.159	355.661	530	310	43.7482	139	148.341	52.194	91.247	0.604	2.842	0.352	0.974	1.36	3287.74	32.1678	102.206	3.17727
	MGH94-15	MGH94-15-2 (midrib)	3a-2/+, 3b/+	Base	Middle	4X	24	MGH94-15-2 (midrib)-1 DUPE_ROIs stomata 50 L.tif:0173-0550	7709	67.008	550.686	176.879	448.397	528	80	40.5737	190	200.846	48.87	90.125	0.482	4.11	0.243	0.965	1.36	4167.93	29.8336	139.706	4.68284
	MGH94-15	MGH94-15-2 (midrib)	3a-2/+, 3b/+	Base	Middle	4X	25	MGH94-15-2 (midrib)-1 DUPE_ROIs stomata 50 L.tif:0296-0604	8530	68.482	599.462	300.784	447.71	575	201	44.6597	191	203.848	53.279	93.303	0.535	3.826	0.261	0.979	1.36	4611.81	32.838	140.441	4.27679
	MGH94-15	MGH94-15-2 (midrib)	3a-2/+, 3b/+	Base	Middle	4X	26	MGH94-15-2 (midrib)-1 DUPE_ROIs stomata 50 L.tif:0196-0636	8720	71.531	634.931	196.023	473.193	608	95	42.9557	203	221.191	50.195	94.856	0.489	4.407	0.227	0.954	1.36	4714.53	31.585	149.265	4.7258
	MGH94-15	MGH94-15-2 (midrib)	3a-2/+, 3b/+	Base	Middle	4X	27	MGH94-15-2 (midrib)-1 DUPE_ROIs stomata 50 L.tif:0392-0650	8600	63.049	649.932	393.206	454.002	622	297	45.5026	189	204.372	53.578	92.918	0.524	3.814	0.262	0.976	1.36	4649.65	33.4578	138.971	4.1536
	MGH94-15	MGH94-15-2 (midrib)	3a-2/+, 3b/+	Base	Middle	4X	28	MGH94-15-2 (midrib)-1 DUPE_ROIs stomata 50 L.tif:0274-0687	7718	74.29	687.268	272.279	416.574	657	191	45.4	170	184.696	53.206	91.08	0.559	3.471	0.288	0.949	1.36	4172.79	33.3824	125	3.74449
	MGH94-15	MGH94-15-2 (midrib)	3a-2/+, 3b/+	Base	Middle	4X	29	MGH94-15-2 (midrib)-1 DUPE_ROIs stomata 50 L.tif:0292-0742	9689	68.217	742.011	292.153	415.418	710	210	60.9371	159	170.185	72.488	90.645	0.706	2.348	0.426	1	1.36	5238.43	44.8067	116.912	2.60925
	MGH94-15	MGH94-15-2 (midrib)	3a-2/+, 3b/+	Base	Middle	4X	30	MGH94-15-2 (midrib)-1 DUPE_ROIs stomata 50 L.tif:0383-0803	13999	70.733	802.133	384.873	596.451	772	255	55.1142	254	277.049	64.335	90.588	0.494	4.306	0.232	0.973	1.36	7568.66	40.5251	186.765	4.60862
	MGH94-15	MGH94-15-2 (midrib)	3a-2/+, 3b/+	Base	Middle	4X	31	MGH94-15-2 (midrib)-1 DUPE_ROIs stomata 50 L.tif:0161-0677	3204	71.613	675.232	158.939	230.324	653	117	39.0732	82	81.056	50.329	94.314	0.759	1.611	0.621	1	1.36	1732.27	28.7303	60.2941	2.09863
	MGH94-15	MGH94-15-2 (midrib)	3a-2/+, 3b/+	Base	Middle	4X	32	MGH94-15-2 (midrib)-1 DUPE_ROIs stomata 50 L.tif:0132-0790	5280	72.485	788.103	130.797	288.859	758	80	52.2772	101	106.94	62.864	103.039	0.795	1.701	0.588	1	1.36	2854.67	38.4391	74.2647	1.93201
	MGH94-15	MGH94-15-2 (midrib)	3a-2/+, 3b/+	Base	Middle	4X	33	MGH94-15-2 (midrib)-1 DUPE_ROIs stomata 50 L.tif:0147-0855	4876	81.34	851.075	149.381	260.551	818	105	57.3647	85	87.548	70.914	98.706	0.903	1.235	0.81	1	1.36	2636.25	42.1799	62.5	1.48175
	MGH94-15	MGH94-15-2 (midrib)	3a-2/+, 3b/+	Base	Middle	4X	34	MGH94-15-2 (midrib)-1 DUPE_ROIs stomata 50 L.tif:0265-0856	8891	71.556	854.497	262.175	407.694	821	184	57.3613	155	163.049	69.429	94.334	0.672	2.348	0.426	0.985	1.36	4806.99	42.1774	113.971	2.70217
	MGH94-15	MGH94-15-2 (midrib)	3a-2/+, 3b/+	Base	Middle	4X	35	MGH94-15-2 (midrib)-1 DUPE_ROIs stomata 50 L.tif:0393-0866	6994	75.241	862.21	395.549	338.683	832	335	57.8017	121	131.116	67.917	91.565	0.766	1.931	0.518	0.991	1.36	3781.36	42.5012	88.9706	2.09337
	MGH94-15	MGH94-15-2 (midrib)	3a-2/+, 3b/+	Base	Middle	4X	36	MGH94-15-2 (midrib)-1 DUPE_ROIs stomata 50 L.tif:0251-0909	11032	74.289	911.469	245.064	500.835	875	143	52.2844	211	226.499	62.015	92.124	0.553	3.652	0.274	0.938	1.36	5964.53	38.4444	155.147	4.03562
	MGH94-15	MGH94-15-2 (midrib)	3a-2/+, 3b/+	Base	Middle	4X	37	MGH94-15-2 (midrib)-1 DUPE_ROIs stomata 50 L.tif:0133-0957	8535	73.576	958.861	132.137	445.498	923	47	49.6221	172	166.719	65.182	98.242	0.54	2.558	0.391	0.887	1.36	4614.51	36.4868	126.471	3.4662
	MGH94-15	MGH94-15-2 (midrib)	3a-2/+, 3b/+	Base	Middle	4X	38	MGH94-15-2 (midrib)-1 DUPE_ROIs stomata 50 L.tif:0299-0966	6832	85.085	966.805	311.939	382.596	937	233	47.1172	145	141.375	61.53	91.713	0.587	2.298	0.435	0.905	1.36	3693.77	34.645	106.618	3.07743
	MGH94-15	MGH94-15-2 (midrib)	3a-2/+, 3b/+	Base	Middle	4X	39	MGH94-15-2 (midrib)-1 DUPE_ROIs stomata 50 L.tif:0081-1010	7164	82.629	1009.93	84.325	392.692	981	1	43.1566	166	175.165	52.074	93.765	0.584	3.364	0.297	0.961	1.36	3873.27	31.7328	122.059	3.84645
	MGH94-15	MGH94-15-2 (midrib)	3a-2/+, 3b/+	Base	Middle	4X	40	MGH94-15-2 (midrib)-1 DUPE_ROIs stomata 50 L.tif:0260-1018	9332	82.799	1017.54	257.071	455.918	989	161	47.6122	196	206.705	57.482	91.532	0.564	3.596	0.278	0.987	1.36	5045.42	35.009	144.118	4.11659
	MGH94-15	MGH94-15-2 (midrib)	3a-2/+, 3b/+	Base	Middle	4X	41	MGH94-15-2 (midrib)-1 DUPE_ROIs stomata 50 L.tif:0352-1068	5984	77.569	1066.97	348.632	380.808	1044	270	36.2667	165	173.131	44.007	93.026	0.519	3.934	0.254	0.997	1.36	3235.29	26.6667	121.324	4.54963
	MGH94-15	MGH94-15-2 (midrib)	3a-2/+, 3b/+	Base	Middle	4X	42	MGH94-15-2 (midrib)-1 DUPE_ROIs stomata 50 L.tif:0185-1057	7024	72.689	1058.23	179.189	415.547	1031	92	39.0222	180	191.13	46.791	92.039	0.511	4.085	0.245	0.995	1.36	3797.58	28.6928	132.353	4.61276
	MGH94-15	MGH94-15-2 (midrib)	3a-2/+, 3b/+	Base	Middle	4X	43	MGH94-15-2 (midrib)-1 DUPE_ROIs stomata 50 L.tif:0255-1093	5105	69.664	1094.12	257.814	495.573	1080	139	21.7234	235	246.298	26.39	92.477	0.261	9.333	0.107	0.977	1.36	2760.06	15.9731	172.794	10.8178
	MGH94-15	MGH94-15-2 (midrib)	3a-2/+, 3b/+	Base	Middle	4X	44	MGH94-15-2 (midrib)-1 DUPE_ROIs stomata 50 L.tif:0210-1114	2077	63.615	1114.54	214.775	268.149	1103	149	16.8862	123	128.619	20.561	94.659	0.363	6.256	0.16	0.996	1.36	1122.95	12.4163	90.4412	7.28406
	MGH94-15	MGH94-15-2 (midrib)	3a-2/+, 3b/+	Base	Middle	4X	45	MGH94-15-2 (midrib)-1 DUPE_ROIs stomata 50 L.tif:0387-1121	4548	66.744	1120.69	386.98	479.995	1106	272	19.7739	230	244.894	23.646	92.775	0.248	10.357	0.097	0.979	1.36	2458.91	14.5396	169.118	11.6315
	MGH94-15	MGH94-15-2 (midrib)	3a-2/+, 3b/+	Base	Middle	4X	46	MGH94-15-2 (midrib)-1 DUPE_ROIs stomata 50 L.tif:0318-1140	3310	74.257	1139.9	315.084	367.278	1126	230	18.8068	176	182.284	23.12	93.284	0.308	7.884	0.127	0.989	1.36	1789.58	13.8285	129.412	9.35831
	MGH94-15	MGH94-15-2 (midrib)	3a-2/+, 3b/+	Base	Middle	4X	47	MGH94-15-2 (midrib)-1 DUPE_ROIs stomata 50 L.tif:0257-1166	6571	71.34	1165.31	250.543	442.826	1144	155	33.1869	198	204.069	40.998	91.894	0.421	4.977	0.201	0.97	1.36	3552.66	24.4021	145.588	5.96622
	MGH94-15	MGH94-15-2 (midrib)	3a-2/+, 3b/+	Base	Middle	4X	48	MGH94-15-2 (midrib)-1 DUPE_ROIs stomata 50 L.tif:0312-1210	8111	77.327	1208.41	313.876	395.425	1177	229	49.1576	165	173.676	59.463	90.817	0.652	2.921	0.342	0.999	1.36	4385.27	36.1453	121.324	3.35655
	MGH94-15	MGH94-15-2 (midrib)	3a-2/+, 3b/+	Base	Middle	4X	49	MGH94-15-2 (midrib)-1 DUPE_ROIs stomata 50 L.tif:0124-1203	11074	78.914	1204.62	125.766	500.721	1173	19	52.4834	211	227.973	61.849	91.831	0.555	3.686	0.271	1.003	1.36	5987.24	38.5907	155.147	4.02032
	MGH94-15	MGH94-15-1 (margin)	3a-2/+, 3b/+	Base	Midrib	4X	1	MGH94-15-1 (margin)-1_ROIs LA adjusted.tif:0123-0072	6891	78.09	72.56	121.05	458.23	53	20	33.2899	207	221.77	39.56	89.28	0.41	5.61	0.18	0.96	1.36	3725.67	24.4778	152.206	6.21811
	MGH94-15	MGH94-15-1 (margin)	3a-2/+, 3b/+	Base	Midrib	4X	2	MGH94-15-1 (margin)-1_ROIs LA adjusted.tif:0345-0074	8186	73.9	72.02	345.99	532.77	52	219	33.1417	247	263.87	39.5	90.41	0.36	6.68	0.15	0.94	1.36	4425.82	24.3689	181.618	7.45285
	MGH94-15	MGH94-15-1 (margin)	3a-2/+, 3b/+	Base	Midrib	4X	3	MGH94-15-1 (margin)-1_ROIs LA adjusted.tif:0241-0109	5160	76.54	105.74	244.44	339.28	80	167	34.6309	149	152.38	43.11	93.68	0.56	3.53	0.28	0.95	1.36	2789.79	25.4639	109.559	4.30252
	MGH94-15	MGH94-15-1 (margin)	3a-2/+, 3b/+	Base	Midrib	4X	4	MGH94-15-1 (margin)-1_ROIs LA adjusted.tif:0433-0110	5610	76.51	110.34	431.35	347.41	88	359	37.9054	148	156.53	45.63	89.44	0.58	3.43	0.29	0.99	1.36	3033.09	27.8716	108.824	3.90446
	MGH94-15	MGH94-15-1 (margin)	3a-2/+, 3b/+	Base	Midrib	4X	5	MGH94-15-1 (margin)-1_ROIs LA adjusted.tif:0365-0146	5432	78.86	145	363.09	402.04	127	273	29.2043	186	190.21	36.36	87.96	0.42	5.23	0.19	1	1.36	2936.85	21.4738	136.765	6.36892
	MGH94-15	MGH94-15-1 (margin)	3a-2/+, 3b/+	Base	Midrib	4X	6	MGH94-15-1 (margin)-1_ROIs LA adjusted.tif:0310-0187	8447	83.59	185.12	302.06	498.05	164	197	37.3761	226	237.37	45.31	89.61	0.43	5.24	0.19	1	1.36	4566.93	27.4824	166.176	6.04664
	MGH94-15	MGH94-15-1 (margin)	3a-2/+, 3b/+	Base	Midrib	4X	7	MGH94-15-1 (margin)-1_ROIs LA adjusted.tif:0337-0244	5719	81.76	245.05	341.26	328.8	219	269	42.0515	136	142.09	51.25	87.37	0.66	2.77	0.36	1	1.36	3092.02	30.9202	100	3.23413
	MGH94-15	MGH94-15-1 (margin)	3a-2/+, 3b/+	Base	Midrib	4X	8	MGH94-15-1 (margin)-1_ROIs LA adjusted.tif:0424-0280	5278	82.5	282.8	423.8	358.19	259	344	34.0516	155	165.14	40.69	85.44	0.52	4.06	0.25	0.99	1.36	2853.59	25.038	113.971	4.55191
	MGH94-15	MGH94-15-1 (margin)	3a-2/+, 3b/+	Base	Midrib	4X	9	MGH94-15-1 (margin)-1_ROIs LA adjusted.tif:0238-0287	8955	82.69	288.54	242.34	492.01	263	132	40.8904	219	231.8	49.19	90.32	0.46	4.71	0.21	0.99	1.36	4841.59	30.0665	161.029	5.35578
	MGH94-15	MGH94-15-1 (margin)	3a-2/+, 3b/+	Base	Midrib	4X	10	MGH94-15-1 (margin)-1_ROIs LA adjusted.tif:0247-0464	6071	72.86	464.18	258.95	401.38	444	159	32.8162	185	185.89	41.58	89.75	0.47	4.47	0.22	1	1.36	3282.33	24.1296	136.029	5.63746
	MGH94-15	MGH94-15-1 (margin)	3a-2/+, 3b/+	Base	Midrib	4X	11	MGH94-15-1 (margin)-1_ROIs LA adjusted.tif:0424-0460	6465	81.77	460.02	421.75	392.9	437	337	37.3699	173	182.76	45.04	89.84	0.53	4.06	0.25	1	1.36	3495.35	27.4779	127.206	4.62939
	MGH94-15	MGH94-15-1 (margin)	3a-2/+, 3b/+	Base	Midrib	4X	12	MGH94-15-1 (margin)-1_ROIs LA adjusted.tif:0368-0505	9205	73.99	500.9	372.22	493.83	475	256	41.8409	220	229.91	50.98	89.81	0.47	4.51	0.22	0.97	1.36	4976.75	30.7654	161.765	5.25801
	MGH94-15	MGH94-15-1 (margin)	3a-2/+, 3b/+	Base	Midrib	4X	13	MGH94-15-1 (margin)-1_ROIs LA adjusted.tif:0192-0495	4360	75.24	496.33	188.87	325.94	478	120	30.2778	144	150.71	36.84	90.06	0.52	4.09	0.24	1	1.36	2357.27	22.2631	105.882	4.75596
	MGH94-15	MGH94-15-1 (margin)	3a-2/+, 3b/+	Base	Midrib	4X	14	MGH94-15-1 (margin)-1_ROIs LA adjusted.tif:0280-0545	6134	84.01	545.66	282.07	353.01	519	209	42.8951	143	147.29	53.02	86.94	0.62	2.78	0.36	0.98	1.36	3316.39	31.5405	105.147	3.33371
	MGH94-15	MGH94-15-1 (margin)	3a-2/+, 3b/+	Base	Midrib	4X	15	MGH94-15-1 (margin)-1_ROIs LA adjusted.tif:0283-0587	7752	69.52	585.69	278.18	531.93	565	159	31.2581	248	261.01	37.82	87.15	0.34	6.9	0.14	1	1.36	4191.18	22.9839	182.353	7.93395
	MGH94-15	MGH94-15-1 (margin)	3a-2/+, 3b/+	Base	Midrib	4X	16	MGH94-15-1 (margin)-1_ROIs LA adjusted.tif:0393-0609	5405	72.72	612.15	396.44	337.13	587	323	39.1667	138	144.35	47.67	87.63	0.6	3.03	0.33	0.97	1.36	2922.25	28.799	101.471	3.5234
	MGH94-15	MGH94-15-1 (margin)	3a-2/+, 3b/+	Base	Midrib	4X	17	MGH94-15-1 (margin)-1_ROIs LA adjusted.tif:0445-0653	4288	73.29	652.67	438.77	303.59	631	378	34.8618	123	132.3	41.27	89.65	0.58	3.21	0.31	0.96	1.36	2318.34	25.6337	90.4412	3.52822
	MGH94-15	MGH94-15-1 (margin)	3a-2/+, 3b/+	Base	Midrib	4X	18	MGH94-15-1 (margin)-1_ROIs LA adjusted.tif:0294-0656	6020	76.52	657.24	298.8	403.57	634	205	34.2045	176	189.45	40.46	87.64	0.46	4.68	0.21	0.96	1.36	3254.76	25.1504	129.412	5.14551
	MGH94-15	MGH94-15-1 (margin)	3a-2/+, 3b/+	Base	Midrib	4X	19	MGH94-15-1 (margin)-1_ROIs LA adjusted.tif:0213-0626	7090	73.14	627.76	210.9	498.01	608	98	30.8261	230	241.83	37.33	87.39	0.36	6.48	0.15	1	1.36	3833.26	22.6662	169.118	7.46121
	MGH94-15	MGH94-15-1 (margin)	3a-2/+, 3b/+	Base	Midrib	4X	20	MGH94-15-1 (margin)-1_ROIs LA adjusted.tif:0114-0666	5575	76.8	666.25	114.18	392.65	648	27	32.0402	174	187.84	37.79	91.17	0.45	4.97	0.2	1	1.36	3014.17	23.559	127.941	5.43067
	MGH94-15	MGH94-15-1 (margin)	3a-2/+, 3b/+	Base	Midrib	4X	21	MGH94-15-1 (margin)-1_ROIs LA adjusted.tif:0238-0701	6859	78.45	700.66	236.21	398.65	674	154	41.5697	165	177.34	49.25	84.58	0.54	3.6	0.28	0.99	1.36	3708.37	30.566	121.324	3.96924
	MGH94-15	MGH94-15-1 (margin)	3a-2/+, 3b/+	Base	Midrib	4X	22	MGH94-15-1 (margin)-1_ROIs LA adjusted.tif:0128-0747	5875	72.08	742.88	130.42	438.64	723	33	29.9745	196	212.42	35.22	87.01	0.38	6.03	0.17	0.91	1.36	3176.36	22.0401	144.118	6.53889
	MGH94-15	MGH94-15-1 (margin)	3a-2/+, 3b/+	Base	Midrib	4X	23	MGH94-15-1 (margin)-1_ROIs LA adjusted.tif:0270-0738	3043	71.7	736.84	267.89	237	716	219	32.7204	93	98.42	39.37	86.57	0.68	2.5	0.4	1	1.36	1645.22	24.0591	68.3824	2.84226
	MGH94-15	MGH94-15-1 (margin)	3a-2/+, 3b/+	Base	Midrib	4X	24	MGH94-15-1 (margin)-1_ROIs LA adjusted.tif:0411-0731	5924	68.87	728.94	405.36	437.89	711	307	30.2245	196	212.64	35.47	88.16	0.39	5.99	0.17	0.95	1.36	3202.85	22.2239	144.118	6.48481
	MGH94-15	MGH94-15-1 (margin)	3a-2/+, 3b/+	Base	Midrib	4X	25	MGH94-15-1 (margin)-1_ROIs LA adjusted.tif:0322-0764	3316	70.03	763.33	328.81	299.29	746	257	24.9323	133	137.12	30.79	85.91	0.47	4.45	0.22	1	1.36	1792.82	18.3326	97.7941	5.33444
	MGH94-15	MGH94-15-1 (margin)	3a-2/+, 3b/+	Base	Midrib	4X	26	MGH94-15-1 (margin)-1_ROIs LA adjusted.tif:0186-0769	3820	63.56	769.94	183.9	328.86	755	109	25.6376	149	156.67	31.04	90.22	0.44	5.05	0.2	1	1.36	2065.31	18.8512	109.559	5.81178
	MGH94-15	MGH94-15-1 (margin)	3a-2/+, 3b/+	Base	Midrib	4X	27	MGH94-15-1 (margin)-1_ROIs LA adjusted.tif:0278-0790	2001	64.84	789.82	272.52	231.22	776	222	19.4272	103	106.69	23.88	88.69	0.47	4.47	0.22	0.97	1.36	1081.86	14.2847	75.7353	5.30185
	MGH94-15	MGH94-15-1 (margin)	3a-2/+, 3b/+	Base	Midrib	4X	28	MGH94-15-1 (margin)-1_ROIs LA adjusted.tif:0420-0785	4078	65.91	784.29	419.46	403.34	768	323	22.0432	185	199.7	26	86.95	0.32	7.68	0.13	0.99	1.36	2204.8	16.2083	136.029	8.39259
	MGH94-15	MGH94-15-1 (margin)	3a-2/+, 3b/+	Base	Midrib	4X	29	MGH94-15-1 (margin)-1_ROIs LA adjusted.tif:0306-0814	5713	69.27	813.83	299.29	472.18	798	190	25.3911	225	231.65	31.4	88.81	0.32	7.38	0.14	0.98	1.36	3088.78	18.6699	165.441	8.86137
	MGH94-15	MGH94-15-1 (margin)	3a-2/+, 3b/+	Base	Midrib	4X	30	MGH94-15-1 (margin)-1_ROIs LA adjusted.tif:0151-0794	2209	67.88	793.66	150.11	302.5	783	79	15.2345	145	147.25	19.1	93.27	0.3	7.71	0.13	0.99	1.36	1194.31	11.2018	106.618	9.51788
	MGH94-15	MGH94-15-1 (margin)	3a-2/+, 3b/+	Base	Midrib	4X	31	MGH94-15-1 (margin)-1_ROIs LA adjusted.tif:0135-0820	4116	68.23	819.76	130.66	306.19	799	64	30.7164	134	139.7	37.51	93.66	0.55	3.72	0.27	0.95	1.36	2225.35	22.5856	98.5294	4.36249
	MGH94-15	MGH94-15-1 (margin)	3a-2/+, 3b/+	Base	Midrib	4X	32	MGH94-15-1 (margin)-1_ROIs LA adjusted.tif:0105-0853	3749	73.54	850.9	102.32	332.58	833	30	24.5033	153	158.61	30.09	89.49	0.43	5.27	0.19	0.91	1.36	2026.92	18.0171	112.5	6.24406
	MGH94-15	MGH94-15-1 (margin)	3a-2/+, 3b/+	Base	Midrib	4X	33	MGH94-15-1 (margin)-1_ROIs LA adjusted.tif:0171-0879	5570	65.49	877.76	167.94	465.86	860	59	25.787	216	226.92	31.25	90.25	0.32	7.26	0.14	0.95	1.36	3011.46	18.9611	158.824	8.3763
	MGH94-15	MGH94-15-1 (margin)	3a-2/+, 3b/+	Base	Midrib	4X	34	MGH94-15-1 (margin)-1_ROIs LA adjusted.tif:0081-0940	3808	72.91	937.3	74.04	294.79	918	12	29.2923	130	135.97	35.66	93.52	0.55	3.81	0.26	1	1.36	2058.82	21.5385	95.5882	4.43802
	MGH94-15	MGH94-15-1 (margin)	3a-2/+, 3b/+	Base	Midrib	4X	35	MGH94-15-1 (margin)-1_ROIs LA adjusted.tif:0372-0872	4223	71.5	872.93	371.39	402.95	860	278	22.4628	188	202.44	26.56	87.68	0.33	7.62	0.13	0.98	1.36	2283.2	16.5167	138.235	8.36941
	MGH94-15	MGH94-15-1 (margin)	3a-2/+, 3b/+	Base	Midrib	4X	36	MGH94-15-1 (margin)-1_ROIs LA adjusted.tif:0302-0904	4545	77.98	904.62	302.77	373.13	888	217	26.7353	170	180.27	32.1	91.44	0.41	5.62	0.18	1	1.36	2457.29	19.6583	125	6.35864
	MGH94-15	MGH94-15-1 (margin)	3a-2/+, 3b/+	Base	Midrib	4X	37	MGH94-15-1 (margin)-1_ROIs LA adjusted.tif:0255-0937	7304	72.73	936.61	256.42	492.77	917	141	32.1762	227	244.35	38.06	89.28	0.38	6.42	0.16	0.99	1.36	3948.96	23.659	166.912	7.0549
	MGH94-15	MGH94-15-1 (margin)	3a-2/+, 3b/+	Base	Midrib	4X	38	MGH94-15-1 (margin)-1_ROIs LA adjusted.tif:0164-0968	4954	68.73	968.57	155.43	366.79	950	78	30.0242	165	172.28	36.61	88.54	0.46	4.71	0.21	1	1.36	2678.42	22.0766	121.324	5.49556
	MGH94-15	MGH94-15-1 (margin)	3a-2/+, 3b/+	Base	Midrib	4X	39	MGH94-15-1 (margin)-1_ROIs LA adjusted.tif:0152-0996	5199	70.09	997.03	159.05	553.57	983	19	19.5451	266	282.06	23.47	89.45	0.21	12.02	0.08	0.94	1.36	2810.88	14.3714	195.588	13.6095
	MGH94-15	MGH94-15-1 (margin)	3a-2/+, 3b/+	Base	Midrib	4X	40	MGH94-15-1 (margin)-1_ROIs LA adjusted.tif:0325-0970	4749	72.94	969.97	321.14	373.48	953	240	29.135	163	177.55	34.06	90.3	0.43	5.21	0.19	0.93	1.36	2567.58	21.4228	119.853	5.59465
	MGH94-15	MGH94-15-1 (margin)	3a-2/+, 3b/+	Base	Midrib	4X	41	MGH94-15-1 (margin)-1_ROIs LA adjusted.tif:0396-0997	5504	67.68	995.67	386.48	468.29	977	282	24.905	221	228.37	30.69	87.03	0.32	7.44	0.13	0.94	1.36	2975.78	18.3125	162.5	8.87373
	MGH94-15	MGH94-15-1 (margin)	3a-2/+, 3b/+	Base	Midrib	4X	42	MGH94-15-1 (margin)-1_ROIs LA adjusted.tif:0459-0961	3194	66.46	962.49	458.93	254.96	944	402	29.3028	109	112.67	36.09	88.77	0.62	3.12	0.32	1	1.36	1726.86	21.5461	80.1471	3.71979
	MGH94-15	MGH94-15-1 (margin)	3a-2/+, 3b/+	Base	Midrib	4X	43	MGH94-15-1 (margin)-1_ROIs LA adjusted.tif:0242-1027	6783	69.4	1023.56	237.35	556.94	1008	105	25.6932	264	283.03	30.51	90.86	0.27	9.28	0.11	0.98	1.36	3667.28	18.892	194.118	10.2751
	MGH94-15	MGH94-15-1 (margin)	3a-2/+, 3b/+	Base	Midrib	4X	44	MGH94-15-1 (margin)-1_ROIs LA adjusted.tif:0152-1051	5963	66.45	1051.19	155.08	466.4	1035	44	27.6065	216	228.96	33.16	90.45	0.34	6.9	0.14	0.95	1.36	3223.94	20.2989	158.824	7.82425
	MGH94-15	MGH94-15-1 (margin)	3a-2/+, 3b/+	Base	Midrib	4X	45	MGH94-15-1 (margin)-1_ROIs LA adjusted.tif:0260-1087	5249	78.16	1083.7	259.81	336.1	1059	188	37.227	141	142.06	47.05	92.82	0.58	3.02	0.33	0.98	1.36	2837.91	27.3728	103.676	3.78758
	MGH94-15	MGH94-15-1 (margin)	3a-2/+, 3b/+	Base	Midrib	4X	46	MGH94-15-1 (margin)-1_ROIs LA adjusted.tif:0425-1084	3258	72.83	1083.26	422.53	270.93	1065	371	30.1667	108	109.33	37.94	90.95	0.56	2.88	0.35	0.95	1.36	1761.46	22.1814	79.4118	3.58011
	MGH94-15	MGH94-15-1 (margin)	3a-2/+, 3b/+	Base	Midrib	4X	47	MGH94-15-1 (margin)-1_ROIs LA adjusted.tif:0192-1116	4860	75.95	1115.91	185.87	448.61	1101	87	23.1429	210	219.46	28.2	88.98	0.3	7.78	0.13	1	1.36	2627.6	17.0168	154.412	9.07407
	MGH94-15	MGH94-15-1 (margin)	3a-2/+, 3b/+	Base	Midrib	4X	48	MGH94-15-1 (margin)-1_ROIs LA adjusted.tif:0264-1146	7041	69.11	1143.79	262.56	508.66	1125	147	29.8347	236	253.15	35.41	89.67	0.34	7.15	0.14	0.93	1.36	3806.77	21.9373	173.529	7.91024
	MGH94-15	MGH94-15-1 (margin)	3a-2/+, 3b/+	Base	Midrib	4X	49	MGH94-15-1 (margin)-1_ROIs LA adjusted.tif:0275-1174	4101	70.01	1172.56	276.73	358.41	1157	195	24.8545	165	172.9	30.2	89.74	0.4	5.73	0.17	0.95	1.36	2217.24	18.2754	121.324	6.63863
	MGH94-15	MGH94-15-1 (margin)	3a-2/+, 3b/+	Base	Midrib	4X	50	MGH94-15-1 (margin)-1_ROIs LA adjusted.tif:0121-1172	3642	71.64	1174.85	125.89	333.18	1158	49	24.6081	148	155.83	29.76	88.02	0.41	5.24	0.19	0.97	1.36	1969.07	18.0942	108.824	6.01428
	MGH94-15	MGH94-15-1 (margin)	3a-2/+, 3b/+	Base	Midrib	4X	51	MGH94-15-1 (margin)-1_ROIs LA adjusted.tif:0211-1198	4660	70.78	1198.71	215.85	481.62	1187	93	20.7111	225	237.96	24.93	90.17	0.25	9.54	0.1	1	1.36	2519.46	15.2288	165.441	10.8637
	MGH94-15	MGH94-15-1 (margin)	3a-2/+, 3b/+	Base	Midrib	4X	52	MGH94-15-1 (margin)-1_ROIs LA adjusted.tif:0126-1223	4673	65.77	1220.25	122.81	483.5	1207	9	20.1422	232	244.21	24.36	90.84	0.25	10.02	0.1	0.98	1.36	2526.49	14.8105	170.588	11.5181
	MGH94-15	MGH94-15-1 (margin)	3a-2/+, 3b/+	Base	Midrib	4X	53	MGH94-15-1 (margin)-1_ROIs LA adjusted.tif:0427-1175	3867	66.68	1172.91	422.84	316.93	1156	352	27.042	143	149.78	32.87	91.57	0.48	4.56	0.22	1	1.36	2090.72	19.8838	105.147	5.28808
	MGH94-15	MGH94-15-1 (margin)	3a-2/+, 3b/+	Base	Midrib	4X	54	MGH94-15-1 (margin)-1_ROIs LA adjusted.tif:0388-1200	1867	76.54	1199.01	390.85	253.69	1190	329	15.822	118	121.53	19.56	91.48	0.36	6.21	0.16	1	1.36	1009.41	11.6338	86.7647	7.45795
	MGH94-15	MGH94-15-1 (margin)	3a-2/+, 3b/+	Base	Midrib	4X	55	MGH94-15-1 (margin)-1_ROIs LA adjusted.tif:0333-1219	3103	74.34	1219.7	335.48	374.56	1208	244	17.3352	179	186.44	21.19	89.59	0.28	8.8	0.11	1	1.36	1677.66	12.7465	131.618	10.3258
	MGH94-15	MGH94-15-1 (margin)	3a-2/+, 3b/+	Base	Midrib	4X	56	MGH94-15-1 (margin)-1_ROIs LA adjusted.tif:0402-1246	3269	78.6	1245.65	398	269.53	1228	340	27.7034	118	112.67	36.94	93.16	0.57	3.05	0.33	1	1.36	1767.41	20.3701	86.7647	4.25941
	MGH94-15	MGH94-15-1 (margin)	3a-2/+, 3b/+	Base	Midrib	4X	57	MGH94-15-1 (margin)-1_ROIs LA adjusted.tif:0265-0848	5608	67.05	846.26	265.34	377.82	827	179	32.4162	173	178.39	40.03	88.69	0.49	4.46	0.22	1	1.36	3032.01	23.8354	127.206	5.33684
	MGH94-15	MGH94-15-3(middle)	3a-2/+, 3b/+	Base	Margin	4X	1	MGH94-15-3(middle)-1 ROIs stomata 47 LA adjusted.tif:0163-0038	4220	57.845	39.362	156.22	410.916	24	66	22.328	189	202.097	26.587	91.583	0.314	7.601	0.132	0.993	1.36	2281.57	16.4177	138.971	8.46469
	MGH94-15	MGH94-15-3(middle)	3a-2/+, 3b/+	Base	Margin	4X	2	MGH94-15-3(middle)-1 ROIs stomata 47 LA adjusted.tif:0326-0045	2989	63.551	43.643	327.574	319.9	32	254	20.7569	144	155.402	24.489	91.221	0.367	6.346	0.158	0.992	1.36	1616.03	15.2625	105.882	6.93744
	MGH94-15	MGH94-15-3(middle)	3a-2/+, 3b/+	Base	Margin	4X	3	MGH94-15-3(middle)-1 ROIs stomata 47 LA adjusted.tif:0297-0023	6490	56.727	22.093	292.877	722.085	9	123	18.7032	347	379.454	21.777	91.614	0.156	17.425	0.057	0.925	1.36	3508.87	13.7523	255.147	18.553
	MGH94-15	MGH94-15-3(middle)	3a-2/+, 3b/+	Base	Margin	4X	4	MGH94-15-3(middle)-1 ROIs stomata 47 LA adjusted.tif:0265-0064	3634	66.488	64.468	262.771	336.813	48	188	24.3893	149	161.636	28.626	92.258	0.403	5.647	0.177	0.998	1.36	1964.75	17.9333	109.559	6.10925
	MGH94-15	MGH94-15-3(middle)	3a-2/+, 3b/+	Base	Margin	4X	5	MGH94-15-3(middle)-1 ROIs stomata 47 LA adjusted.tif:0261-0100	9637	82.373	98.355	262.413	518.834	73	144	41.3605	233	246.15	49.849	92.961	0.45	4.938	0.203	1.001	1.36	5210.32	30.4121	171.324	5.63339
	MGH94-15	MGH94-15-3(middle)	3a-2/+, 3b/+	Base	Margin	4X	6	MGH94-15-3(middle)-1 ROIs stomata 47 LA adjusted.tif:0076-0091	5470	67.704	89.115	72.143	343.691	67	3	38.7943	141	151.392	46.004	89.495	0.582	3.291	0.304	1	1.36	2957.4	28.5252	103.676	3.63455
	MGH94-15	MGH94-15-3(middle)	3a-2/+, 3b/+	Base	Margin	4X	7	MGH94-15-3(middle)-1 ROIs stomata 47 LA adjusted.tif:0141-0134	6950	88.213	135.285	140.001	345.552	101	74	52.6515	132	139.511	63.429	91.822	0.731	2.2	0.455	0.995	1.36	3757.57	38.7143	97.0588	2.50705
	MGH94-15	MGH94-15-3(middle)	3a-2/+, 3b/+	Base	Margin	4X	8	MGH94-15-3(middle)-1 ROIs stomata 47 LA adjusted.tif:0339-0153	12205	92.092	153.518	338.403	602.856	125	203	44.707	273	292.753	53.082	91.906	0.422	5.515	0.181	0.953	1.36	6598.72	32.8728	200.735	6.10643
	MGH94-15	MGH94-15-3(middle)	3a-2/+, 3b/+	Base	Margin	4X	9	MGH94-15-3(middle)-1 ROIs stomata 47 LA adjusted.tif:0458-0208	4767	84.765	206.626	459.833	289.423	180	407	46.2816	103	105.032	57.788	91.481	0.715	1.818	0.55	0.959	1.36	2577.31	34.0306	75.7353	2.22551
	MGH94-15	MGH94-15-3(middle)	3a-2/+, 3b/+	Base	Margin	4X	10	MGH94-15-3(middle)-1 ROIs stomata 47 LA adjusted.tif:0431-0257	7691	85.071	259.259	428.319	390.99	231	352	49.9416	154	168.262	58.198	89.902	0.632	2.891	0.346	0.97	1.36	4158.2	36.7217	113.235	3.0836
	MGH94-15	MGH94-15-3(middle)	3a-2/+, 3b/+	Base	Margin	4X	11	MGH94-15-3(middle)-1 ROIs stomata 47 LA adjusted.tif:0302-0260	6482	86.216	257.914	300.154	324.334	222	242	55.4017	117	122.201	67.537	99.975	0.774	1.809	0.553	0.96	1.36	3504.54	40.7366	86.0294	2.11185
	MGH94-15	MGH94-15-3(middle)	3a-2/+, 3b/+	Base	Margin	4X	12	MGH94-15-3(middle)-1 ROIs stomata 47 LA adjusted.tif:0311-0204	6842	89.624	202.475	308.122	392.815	175	239	47.1862	145	146.104	59.625	94.471	0.557	2.45	0.408	0.902	1.36	3699.18	34.6957	106.618	3.07293
	MGH94-15	MGH94-15-3(middle)	3a-2/+, 3b/+	Base	Margin	4X	13	MGH94-15-3(middle)-1 ROIs stomata 47 LA adjusted.tif:0155-0249	9608	89.953	248.461	157.344	462.024	218	59	49.7824	193	195.271	62.648	90.006	0.566	3.117	0.321	0.941	1.36	5194.64	36.6047	141.912	3.87687
	MGH94-15	MGH94-15-3(middle)	3a-2/+, 3b/+	Base	Margin	4X	14	MGH94-15-3(middle)-1 ROIs stomata 47 LA adjusted.tif:0075-0298	7387	79.906	299.734	75.614	351.814	266	5	53.1439	139	146.401	64.244	93.586	0.75	2.279	0.439	1.001	1.36	3993.84	39.0764	102.206	2.61554
	MGH94-15	MGH94-15-3(middle)	3a-2/+, 3b/+	Base	Margin	4X	15	MGH94-15-3(middle)-1 ROIs stomata 47 LA adjusted.tif:0223-0304	8124	80.747	306.672	222.02	396.627	277	141	48.9398	166	175.421	58.966	92.345	0.649	2.975	0.336	0.981	1.36	4392.3	35.9851	122.059	3.39193
	MGH94-15	MGH94-15-3(middle)	3a-2/+, 3b/+	Base	Margin	4X	16	MGH94-15-3(middle)-1 ROIs stomata 47 LA adjusted.tif:0368-0312	6131	81.049	312.16	374.846	355.702	282	301	46.8015	131	136.677	57.115	89.733	0.609	2.393	0.418	0.895	1.36	3314.77	34.4129	96.3235	2.79905
	MGH94-15	MGH94-15-3(middle)	3a-2/+, 3b/+	Base	Margin	4X	17	MGH94-15-3(middle)-1 ROIs stomata 47 LA adjusted.tif:0290-0356	7422	82.667	357.458	292.303	373.219	325	212	48.8289	152	161.164	58.636	93.148	0.67	2.749	0.364	0.979	1.36	4012.76	35.9036	111.765	3.11291
	MGH94-15	MGH94-15-3(middle)	3a-2/+, 3b/+	Base	Margin	4X	18	MGH94-15-3(middle)-1 ROIs stomata 47 LA adjusted.tif:0274-0403	12976	82.617	406.736	273.281	603.282	372	141	48.4179	268	286.496	57.668	93.162	0.448	4.968	0.201	0.988	1.36	7015.57	35.6014	197.059	5.53514
	MGH94-15	MGH94-15-3(middle)	3a-2/+, 3b/+	Base	Margin	4X	19	MGH94-15-3(middle)-1 ROIs stomata 47 LA adjusted.tif:0376-0467	11293	74.049	459.951	381.219	536.389	431	256	48.0553	235	245.277	58.622	94.057	0.493	4.184	0.239	0.916	1.36	6105.64	35.3348	172.794	4.8902
	MGH94-15	MGH94-15-3(middle)	3a-2/+, 3b/+	Base	Margin	4X	20	MGH94-15-3(middle)-1 ROIs stomata 47 LA adjusted.tif:0380-0517	9539	88.879	515.109	382.566	447.257	482	291	53.2905	179	191.358	63.47	96.453	0.599	3.015	0.332	0.954	1.36	5157.33	39.1842	131.618	3.35895
	MGH94-15	MGH94-15-3(middle)	3a-2/+, 3b/+	Base	Margin	4X	21	MGH94-15-3(middle)-1 ROIs stomata 47 LA adjusted.tif:0225-0505	6784	82.765	504.88	227.994	361.282	476	153	48.8058	139	149.816	57.655	91.248	0.653	2.598	0.385	0.99	1.36	3667.82	35.8866	102.206	2.84802
	MGH94-15	MGH94-15-3(middle)	3a-2/+, 3b/+	Base	Margin	4X	22	MGH94-15-3(middle)-1 ROIs stomata 47 LA adjusted.tif:0111-0451	11121	84.42	450.102	109.479	502.621	417	7	53.4663	208	224.107	63.183	93.918	0.553	3.547	0.282	0.955	1.36	6012.65	39.3135	152.941	3.8903
	MGH94-15	MGH94-15-3(middle)	3a-2/+, 3b/+	Base	Margin	4X	23	MGH94-15-3(middle)-1 ROIs stomata 47 LA adjusted.tif:0123-0553	8089	82.995	552.521	128.698	435.471	524	32	44.2022	183	191.082	53.9	91.947	0.536	3.545	0.282	0.99	1.36	4373.38	32.5016	134.559	4.14007
	MGH94-15	MGH94-15-3(middle)	3a-2/+, 3b/+	Base	Margin	4X	24	MGH94-15-3(middle)-1 ROIs stomata 47 LA adjusted.tif:0302-0563	9486	73.128	561.736	303.967	467.241	533	207	49.1503	193	208.394	57.957	93.41	0.546	3.596	0.278	0.992	1.36	5128.68	36.1399	141.912	3.92673
	MGH94-15	MGH94-15-3(middle)	3a-2/+, 3b/+	Base	Margin	4X	25	MGH94-15-3(middle)-1 ROIs stomata 47 LA adjusted.tif:0371-0615	9211	82.506	615.74	374.583	453.698	586	281	49.2567	187	203.081	57.749	92.903	0.562	3.517	0.284	0.973	1.36	4980	36.2182	137.5	3.79644
	MGH94-15	MGH94-15-3(middle)	3a-2/+, 3b/+	Base	Margin	4X	26	MGH94-15-3(middle)-1 ROIs stomata 47 LA adjusted.tif:0198-0608	8358	77.996	605.998	199.851	413.357	574	118	50.9634	164	178.103	59.75	94.273	0.615	2.981	0.335	0.998	1.36	4518.81	37.4731	120.588	3.218
	MGH94-15	MGH94-15-3(middle)	3a-2/+, 3b/+	Base	Margin	4X	27	MGH94-15-3(middle)-1 ROIs stomata 47 LA adjusted.tif:0061-0601	7021	76.286	602.36	63.159	339.309	567	1	57.5492	122	129.543	69.007	90.882	0.766	1.877	0.533	1	1.36	3795.96	42.3156	89.7059	2.11993
	MGH94-15	MGH94-15-3(middle)	3a-2/+, 3b/+	Base	Margin	4X	28	MGH94-15-3(middle)-1 ROIs stomata 47 LA adjusted.tif:0414-0673	7921	88.551	670.488	414.166	419.882	637	331	49.8176	159	166.467	60.585	95.558	0.565	2.748	0.364	0.952	1.36	4282.55	36.6306	116.912	3.19164
	MGH94-15	MGH94-15-3(middle)	3a-2/+, 3b/+	Base	Margin	4X	29	MGH94-15-3(middle)-1 ROIs stomata 47 LA adjusted.tif:0353-0716	10627	82.499	715.704	351.838	505.208	683	249	49.1991	216	230.823	58.62	94.255	0.523	3.938	0.254	0.988	1.36	5745.57	36.1758	158.824	4.39033
	MGH94-15	MGH94-15-3(middle)	3a-2/+, 3b/+	Base	Margin	4X	30	MGH94-15-3(middle)-1 ROIs stomata 47 LA adjusted.tif:0258-0763	8833	83.592	759.869	260.051	441.602	730	166	48.0054	184	199.611	56.342	94.94	0.569	3.543	0.282	1	1.36	4775.63	35.2981	135.294	3.8329
	MGH94-15	MGH94-15-3(middle)	3a-2/+, 3b/+	Base	Margin	4X	31	MGH94-15-3(middle)-1 ROIs stomata 47 LA adjusted.tif:0171-0810	7805	83.667	806.196	174.922	411.245	777	90	49.3987	158	164.967	60.24	91.941	0.58	2.738	0.365	0.962	1.36	4219.83	36.3226	116.176	3.19846
	MGH94-15	MGH94-15-3(middle)	3a-2/+, 3b/+	Base	Margin	4X	32	MGH94-15-3(middle)-1 ROIs stomata 47 LA adjusted.tif:0375-0817	8958	83.947	814.113	377.96	444.336	786	289	52.0814	172	185.794	61.389	91.476	0.57	3.026	0.33	0.974	1.36	4843.21	38.2951	126.471	3.30252
	MGH94-15	MGH94-15-3(middle)	3a-2/+, 3b/+	Base	Margin	4X	33	MGH94-15-3(middle)-1 ROIs stomata 47 LA adjusted.tif:0294-0864	9069	84.724	863.39	295.826	435.945	833	206	50.9494	178	191.656	60.249	92.396	0.6	3.181	0.314	0.98	1.36	4903.22	37.4628	130.882	3.49366
	MGH94-15	MGH94-15-3(middle)	3a-2/+, 3b/+	Base	Margin	4X	34	MGH94-15-3(middle)-1 ROIs stomata 47 LA adjusted.tif:0103-0858	10861	86.41	858.555	105.888	490.661	827	4	54.0348	201	220.36	62.755	91.902	0.567	3.511	0.285	0.988	1.36	5872.08	39.7315	147.794	3.71982
	MGH94-15	MGH94-15-3(middle)	3a-2/+, 3b/+	Base	Margin	4X	35	MGH94-15-3(middle)-1 ROIs stomata 47 LA adjusted.tif:0221-0910	7788	80.862	910.331	219.224	442.846	887	122	39.9385	195	205.611	48.227	90.426	0.499	4.263	0.235	1	1.36	4210.64	29.3665	143.382	4.88251
	MGH94-15	MGH94-15-3(middle)	3a-2/+, 3b/+	Base	Margin	4X	36	MGH94-15-3(middle)-1 ROIs stomata 47 LA adjusted.tif:0157-0958	9866	89.874	959.56	157.341	442.958	926	65	53.6196	184	195.609	64.219	92.53	0.632	3.046	0.328	0.996	1.36	5334.13	39.4262	135.294	3.43158
	MGH94-15	MGH94-15-3(middle)	3a-2/+, 3b/+	Base	Margin	4X	37	MGH94-15-3(middle)-1 ROIs stomata 47 LA adjusted.tif:0359-0965	13571	88.372	963.286	356.435	518.212	921	252	64.0142	212	229.054	75.437	94.947	0.635	3.036	0.329	0.989	1.36	7337.26	47.0692	155.882	3.31177
	MGH94-15	MGH94-15-3(middle)	3a-2/+, 3b/+	Base	Margin	4X	38	MGH94-15-3(middle)-1 ROIs stomata 47 LA adjusted.tif:0253-1018	9379	83.508	1018.57	256.02	456.303	986	168	52.3966	179	180.248	66.252	93.904	0.566	2.721	0.368	0.929	1.36	5070.83	38.5269	131.618	3.41625
	MGH94-15	MGH94-15-3(middle)	3a-2/+, 3b/+	Base	Margin	4X	39	MGH94-15-3(middle)-1 ROIs stomata 47 LA adjusted.tif:0364-1078	11936	84.168	1079.58	357.495	559.335	1049	235	47.9357	249	267.724	56.765	92.14	0.479	4.716	0.212	0.979	1.36	6453.29	35.2469	183.088	5.19445
	MGH94-15	MGH94-15-3(middle)	3a-2/+, 3b/+	Base	Margin	4X	40	MGH94-15-3(middle)-1 ROIs stomata 47 LA adjusted.tif:0138-1070	11428	83.083	1071.31	139.117	498.689	1033	36	55.4757	206	217.383	66.935	88.112	0.577	3.248	0.308	0.947	1.36	6178.63	40.791	151.471	3.71334
	MGH94-15	MGH94-15-3(middle)	3a-2/+, 3b/+	Base	Margin	4X	41	MGH94-15-3(middle)-1 ROIs stomata 47 LA adjusted.tif:0229-1125	11202	79.658	1125.12	233.873	546.097	1097	112	47.0672	238	257.683	55.35	92.825	0.472	4.655	0.215	0.979	1.36	6056.44	34.6083	175	5.0566
	MGH94-15	MGH94-15-3(middle)	3a-2/+, 3b/+	Base	Margin	4X	42	MGH94-15-3(middle)-1 ROIs stomata 47 LA adjusted.tif:0138-1171	11633	85.225	1169.7	141.957	551.531	1141	19	48.2697	241	260.367	56.887	92.222	0.481	4.577	0.218	0.986	1.36	6289.47	35.4924	177.206	4.99278
	MGH94-15	MGH94-15-3(middle)	3a-2/+, 3b/+	Base	Margin	4X	43	MGH94-15-3(middle)-1 ROIs stomata 47 LA adjusted.tif:0319-1182	6386	83.886	1179.32	317.314	334.744	1149	257	52.7769	121	131.789	61.696	94.482	0.716	2.136	0.468	1	1.36	3452.64	38.8065	88.9706	2.29267
	MGH94-15	MGH94-15-3(middle)	3a-2/+, 3b/+	Base	Margin	4X	44	MGH94-15-3(middle)-1 ROIs stomata 47 LA adjusted.tif:0442-1182	6563	82.78	1182.36	439.836	345.57	1154	378	52.9274	124	137.793	60.643	88.014	0.691	2.272	0.44	0.988	1.36	3548.33	38.9172	91.1765	2.34283
	MGH94-15	MGH94-15-3(middle)	3a-2/+, 3b/+	Base	Margin	4X	45	MGH94-15-3(middle)-1 ROIs stomata 47 LA adjusted.tif:0353-1237	5303	81.988	1236.15	351.461	320.659	1208	296	48.6514	109	107.112	63.037	98.884	0.648	1.699	0.589	0.923	1.36	2867.11	35.7731	80.1471	2.24043
	MGH94-15	MGH94-15-3(middle)	3a-2/+, 3b/+	Base	Margin	4X	46	MGH94-15-3(middle)-1 ROIs stomata 47 LA adjusted.tif:0413-0919	7986	81.581	913.751	417.366	456.771	887	311	40.1307	199	211.01	48.188	94.843	0.481	4.379	0.228	0.957	1.36	4317.69	29.5078	146.324	4.9588
	MGH94-15	MGH94-15-4 (midrib)	3a-2/+, 3b/+	Mid	Midrib	4X	1	MGH94-15-4 (midrib)-1 ROI stomata 49 LA adjusted.tif:0130-0081	5519	71.904	81.475	131.98	376.038	59	49	34.4937	160	170.52	41.209	94.069	0.49	4.138	0.242	0.927	1.36	2983.89	25.3631	117.647	4.63852
	MGH94-15	MGH94-15-4 (midrib)	3a-2/+, 3b/+	Mid	Midrib	4X	2	MGH94-15-4 (midrib)-1 ROI stomata 49 LA adjusted.tif:0246-0041	2910	40.267	39.603	252.919	344.999	29	165	17.8528	163	170.209	21.768	90.902	0.307	7.819	0.128	0.923	1.36	1573.31	13.127	119.853	9.13024
	MGH94-15	MGH94-15-4 (midrib)	3a-2/+, 3b/+	Mid	Midrib	4X	3	MGH94-15-4 (midrib)-1 ROI stomata 49 LA adjusted.tif:0109-0116	5858	76.79	116.564	111.347	397.228	93	28	35.9387	163	173.555	42.976	94.633	0.467	4.038	0.248	0.838	1.36	3167.17	26.4255	119.853	4.53551
	MGH94-15	MGH94-15-4 (midrib)	3a-2/+, 3b/+	Mid	Midrib	4X	4	MGH94-15-4 (midrib)-1 ROI stomata 49 LA adjusted.tif:0259-0084	4278	76.914	86.445	259.863	279.77	63	204	38.8909	110	117.087	46.52	90.043	0.687	2.517	0.397	0.997	1.36	2312.93	28.5963	80.8824	2.82842
	MGH94-15	MGH94-15-4 (midrib)	3a-2/+, 3b/+	Mid	Midrib	4X	5	MGH94-15-4 (midrib)-1 ROI stomata 49 LA adjusted.tif:0311-0127	8350	79.171	127.583	309.436	532.543	104	189	34.0816	245	258.89	41.066	93.305	0.37	6.304	0.159	0.932	1.36	4514.49	25.06	180.147	7.18862
	MGH94-15	MGH94-15-4 (midrib)	3a-2/+, 3b/+	Mid	Midrib	4X	6	MGH94-15-4 (midrib)-1 ROI stomata 49 LA adjusted.tif:0196-0166	7032	87.199	165.752	198.577	381.68	134	121	46.5695	151	160.57	55.76	88.451	0.607	2.88	0.347	0.963	1.36	3801.9	34.2423	111.029	3.24246
	MGH94-15	MGH94-15-4 (midrib)	3a-2/+, 3b/+	Mid	Midrib	4X	7	MGH94-15-4 (midrib)-1 ROI stomata 49 LA adjusted.tif:0383-0178	5641	79.066	175.161	386.371	344.814	151	312	39.4476	143	145.969	49.205	93.709	0.596	2.967	0.337	0.917	1.36	3049.85	29.0056	105.147	3.62507
	MGH94-15	MGH94-15-4 (midrib)	3a-2/+, 3b/+	Mid	Midrib	4X	8	MGH94-15-4 (midrib)-1 ROI stomata 49 LA adjusted.tif:0145-0215	6959	85.323	214.287	141.498	381.205	189	65	43.2236	161	169.865	52.162	85.95	0.602	3.256	0.307	1	1.36	3762.44	31.7821	118.382	3.72482
	MGH94-15	MGH94-15-4 (midrib)	3a-2/+, 3b/+	Mid	Midrib	4X	9	MGH94-15-4 (midrib)-1 ROI stomata 49 LA adjusted.tif:0121-0262	6591	79.306	263.407	121.985	374.565	236	45	43.3618	152	165.472	50.715	86.858	0.59	3.263	0.306	0.981	1.36	3563.47	31.8837	111.765	3.50539
	MGH94-15	MGH94-15-4 (midrib)	3a-2/+, 3b/+	Mid	Midrib	4X	10	MGH94-15-4 (midrib)-1 ROI stomata 49 LA adjusted.tif:0294-0217	7033	85.457	216.164	295.114	387.703	188	218	46.2697	152	159.543	56.127	93.447	0.588	2.843	0.352	0.937	1.36	3802.44	34.0219	111.765	3.28509
	MGH94-15	MGH94-15-4 (midrib)	3a-2/+, 3b/+	Mid	Midrib	4X	11	MGH94-15-4 (midrib)-1 ROI stomata 49 LA adjusted.tif:0415-0222	4099	79.037	223.029	413.57	265.852	194	364	40.1863	102	108.043	48.305	105.795	0.729	2.237	0.447	0.995	1.36	2216.15	29.5487	75	2.53818
	MGH94-15	MGH94-15-4 (midrib)	3a-2/+, 3b/+	Mid	Midrib	4X	12	MGH94-15-4 (midrib)-1 ROI stomata 49 LA adjusted.tif:0365-0263	4992	80.454	267.379	362.283	291.178	232	311	45.7982	109	110.149	57.704	88.514	0.74	1.909	0.524	0.947	1.36	2698.96	33.6751	80.1471	2.38001
	MGH94-15	MGH94-15-4 (midrib)	3a-2/+, 3b/+	Mid	Midrib	4X	13	MGH94-15-4 (midrib)-1 ROI stomata 49 LA adjusted.tif:0253-0259	5736	85.873	261.244	251.408	338.156	225	194	48.2017	119	130.989	55.755	97.409	0.63	2.349	0.426	0.88	1.36	3101.21	35.4424	87.5	2.46879
	MGH94-15	MGH94-15-4 (midrib)	3a-2/+, 3b/+	Mid	Midrib	4X	14	MGH94-15-4 (midrib)-1 ROI stomata 49 LA adjusted.tif:0220-0306	4874	80.02	303.875	221.13	324.265	279	161	40.958	119	130.592	47.52	94.019	0.583	2.748	0.364	0.858	1.36	2635.16	30.1162	87.5	2.90542
	MGH94-15	MGH94-15-4 (midrib)	3a-2/+, 3b/+	Mid	Midrib	4X	15	MGH94-15-4 (midrib)-1 ROI stomata 49 LA adjusted.tif:0147-0352	6064	80.761	354.307	154.434	349.296	320	83	47.0078	129	125.797	61.376	87.346	0.625	2.05	0.488	0.911	1.36	3278.55	34.5645	94.8529	2.74423
	MGH94-15	MGH94-15-4 (midrib)	3a-2/+, 3b/+	Mid	Midrib	4X	16	MGH94-15-4 (midrib)-1 ROI stomata 49 LA adjusted.tif:0331-0314	4600	76.422	313.142	331.267	329.522	283	269	36.8	125	125.798	46.558	96.917	0.532	2.702	0.37	0.824	1.36	2487.02	27.0588	91.9118	3.39674
	MGH94-15	MGH94-15-4 (midrib)	3a-2/+, 3b/+	Mid	Midrib	4X	17	MGH94-15-4 (midrib)-1 ROI stomata 49 LA adjusted.tif:0241-0397	4562	78.079	399.033	239.899	262.99	369	195	49.587	92	97.783	59.402	87.687	0.829	1.646	0.607	1	1.36	2466.48	36.461	67.6471	1.85533
	MGH94-15	MGH94-15-4 (midrib)	3a-2/+, 3b/+	Mid	Midrib	4X	18	MGH94-15-4 (midrib)-1 ROI stomata 49 LA adjusted.tif:0341-0382	9551	80.058	391.002	336.324	513.803	331	249	51.9076	184	175.955	69.113	114.209	0.455	2.546	0.393	0.742	1.36	5163.82	38.1674	135.294	3.54476
	MGH94-15	MGH94-15-4 (midrib)	3a-2/+, 3b/+	Mid	Midrib	4X	19	MGH94-15-4 (midrib)-1 ROI stomata 49 LA adjusted.tif:0407-0363	4492	87.58	363.072	413.66	281.337	334	365	46.3093	97	92.804	61.628	82.551	0.713	1.506	0.664	0.927	1.36	2428.63	34.0509	71.3235	2.09461
	MGH94-15	MGH94-15-4 (midrib)	3a-2/+, 3b/+	Mid	Midrib	4X	20	MGH94-15-4 (midrib)-1 ROI stomata 49 LA adjusted.tif:0102-0403	10610	79.218	405.571	99.739	466.426	371	8	56.4362	188	204.881	65.936	91.456	0.613	3.107	0.322	0.963	1.36	5736.38	41.4972	138.235	3.3312
	MGH94-15	MGH94-15-4 (midrib)	3a-2/+, 3b/+	Mid	Midrib	4X	21	MGH94-15-4 (midrib)-1 ROI stomata 49 LA adjusted.tif:0393-0098	6027	74.781	95.816	397.033	370.454	74	314	37.9057	159	169.163	45.363	93.261	0.552	3.729	0.268	0.981	1.36	3258.54	27.8718	116.912	4.19462
	MGH94-15	MGH94-15-4 (midrib)	3a-2/+, 3b/+	Mid	Midrib	4X	22	MGH94-15-4 (midrib)-1 ROI stomata 49 LA adjusted.tif:0392-0061	4992	51.339	62.375	396.116	497.138	47	274	21.0633	237	246.143	25.822	91.1	0.254	9.532	0.105	0.913	1.36	2698.96	15.4877	174.265	11.2518
	MGH94-15	MGH94-15-4 (midrib)	3a-2/+, 3b/+	Mid	Midrib	4X	23	MGH94-15-4 (midrib)-1 ROI stomata 49 LA adjusted.tif:0268-0563	6276	77.247	565.728	264.161	342.395	536	195	42.9863	146	148.377	53.855	92.351	0.673	2.755	0.363	0.988	1.36	3393.17	31.6076	107.353	3.39643
	MGH94-15	MGH94-15-4 (midrib)	3a-2/+, 3b/+	Mid	Midrib	4X	24	MGH94-15-4 (midrib)-1 ROI stomata 49 LA adjusted.tif:0384-0525	3364	71.199	527.822	386.673	288.205	491	343	41.0244	82	75.769	56.529	127.09	0.509	1.34	0.746	0.765	1.36	1818.77	30.165	60.2941	1.99881
	MGH94-15	MGH94-15-4 (midrib)	3a-2/+, 3b/+	Mid	Midrib	4X	25	MGH94-15-4 (midrib)-1 ROI stomata 49 LA adjusted.tif:0453-0477	5350	80.214	478.042	450.029	292.602	446	399	49.537	108	110.768	61.496	96.249	0.785	1.801	0.555	0.972	1.36	2892.52	36.4243	79.4118	2.18019
	MGH94-15	MGH94-15-4 (midrib)	3a-2/+, 3b/+	Mid	Midrib	4X	26	MGH94-15-4 (midrib)-1 ROI stomata 49 LA adjusted.tif:0294-0764	8819	58.437	763.963	292.976	411.125	733	209	51.8765	170	179.664	62.498	91.892	0.656	2.875	0.348	0.994	1.36	4768.06	38.1445	125	3.27702
	MGH94-15	MGH94-15-4 (midrib)	3a-2/+, 3b/+	Mid	Midrib	4X	27	MGH94-15-4 (midrib)-1 ROI stomata 49 LA adjusted.tif:0335-0810	4338	55.143	810.92	337.867	307.225	787	270	33.1145	131	135.696	40.704	89.551	0.578	3.334	0.3	0.921	1.36	2345.37	24.3489	96.3235	3.95597
	MGH94-15	MGH94-15-4 (midrib)	3a-2/+, 3b/+	Mid	Midrib	4X	28	MGH94-15-4 (midrib)-1 ROI stomata 49 LA adjusted.tif:0168-0893	6430	66.817	896.554	161.207	407.451	870	79	35.9218	179	182.597	44.836	92.224	0.487	4.073	0.246	0.987	1.36	3476.43	26.4131	131.618	4.98305
	MGH94-15	MGH94-15-4 (midrib)	3a-2/+, 3b/+	Mid	Midrib	4X	29	MGH94-15-4 (midrib)-1 ROI stomata 49 LA adjusted.tif:0084-0935	5027	81.11	934.543	79.963	318.854	912	17	37.5149	134	139.973	45.727	88.211	0.621	3.061	0.327	0.97	1.36	2717.88	27.5845	98.5294	3.57191
	MGH94-15	MGH94-15-4 (midrib)	3a-2/+, 3b/+	Mid	Midrib	4X	30	MGH94-15-4 (midrib)-1 ROI stomata 49 LA adjusted.tif:0221-0986	4773	64.992	988.349	219.151	271.333	958	169	45.4571	105	106.759	56.924	91.106	0.815	1.875	0.533	0.999	1.36	2580.56	33.4244	77.2059	2.30987
	MGH94-15	MGH94-15-4 (midrib)	3a-2/+, 3b/+	Mid	Midrib	4X	31	MGH94-15-4 (midrib)-1 ROI stomata 49 LA adjusted.tif:0335-0991	6810	72.841	991.245	337.626	384.21	963	260	45.0993	151	154.141	56.252	86.455	0.58	2.74	0.365	0.943	1.36	3681.88	33.1613	111.029	3.34816
	MGH94-15	MGH94-15-4 (midrib)	3a-2/+, 3b/+	Mid	Midrib	4X	32	MGH94-15-4 (midrib)-1 ROI stomata 49 LA adjusted.tif:0365-1039	5478	84.171	1039.03	370.315	320.048	1011	302	43.1339	127	132.988	52.447	93.661	0.672	2.536	0.394	0.972	1.36	2961.72	31.7161	93.3824	2.94432
	MGH94-15	MGH94-15-4 (midrib)	3a-2/+, 3b/+	Mid	Midrib	4X	33	MGH94-15-4 (midrib)-1 ROI stomata 49 LA adjusted.tif:0212-1033	5058	83.175	1033.7	209.651	345.254	1005	147	38.6107	131	128.622	50.069	94.516	0.533	2.569	0.389	0.87	1.36	2734.65	28.3902	96.3235	3.39284
	MGH94-15	MGH94-15-4 (midrib)	3a-2/+, 3b/+	Mid	Midrib	4X	34	MGH94-15-4 (midrib)-1 ROI stomata 49 LA adjusted.tif:0071-1029	5195	82.112	1028.58	71.159	308.581	996	21	51.95	100	98.716	67.005	88.376	0.686	1.473	0.679	0.895	1.36	2808.72	38.1985	73.5294	1.92493
	MGH94-15	MGH94-15-4 (midrib)	3a-2/+, 3b/+	Mid	Midrib	4X	35	MGH94-15-4 (midrib)-1 ROI stomata 49 LA adjusted.tif:0102-1073	7772	83.53	1074.64	103.138	448.101	1046	6	40.4792	192	205.986	48.04	89.848	0.486	4.288	0.233	0.863	1.36	4201.99	29.7641	141.176	4.74318
	MGH94-15	MGH94-15-4 (midrib)	3a-2/+, 3b/+	Mid	Midrib	4X	36	MGH94-15-4 (midrib)-1 ROI stomata 49 LA adjusted.tif:0272-1080	7513	79.641	1081.32	277.484	422.074	1051	187	43.9357	171	177.268	53.963	90.364	0.53	3.285	0.304	0.897	1.36	4061.96	32.3056	125.735	3.89205
	MGH94-15	MGH94-15-4 (midrib)	3a-2/+, 3b/+	Mid	Midrib	4X	37	MGH94-15-4 (midrib)-1 ROI stomata 49 LA adjusted.tif:0422-1086	5936	81.729	1086.48	424.299	342.234	1057	354	43.6471	136	141.546	53.396	88.95	0.637	2.651	0.377	0.914	1.36	3209.34	32.0934	100	3.1159
	MGH94-15	MGH94-15-4 (midrib)	3a-2/+, 3b/+	Mid	Midrib	4X	38	MGH94-15-4 (midrib)-1 ROI stomata 49 LA adjusted.tif:0150-1122	5938	75.856	1118.96	147.932	349.22	1096	78	41.2361	144	149.922	50.43	88.334	0.612	2.973	0.336	0.959	1.36	3210.42	30.3207	105.882	3.49208
	MGH94-15	MGH94-15-4 (midrib)	3a-2/+, 3b/+	Mid	Midrib	4X	39	MGH94-15-4 (midrib)-1 ROI stomata 49 LA adjusted.tif:0166-1156	4345	81.537	1159.89	173.041	291.649	1130	113	36.5126	119	117.883	46.93	84.816	0.642	2.512	0.398	0.916	1.36	2349.16	26.8475	87.5	3.25915
	MGH94-15	MGH94-15-4 (midrib)	3a-2/+, 3b/+	Mid	Midrib	4X	40	MGH94-15-4 (midrib)-1 ROI stomata 49 LA adjusted.tif:0152-1210	5581	76.544	1209.08	152.359	340.558	1180	93	47.2966	118	114.68	61.964	93.599	0.605	1.851	0.54	0.902	1.36	3017.41	34.7769	86.7647	2.49489
	MGH94-15	MGH94-15-4 (midrib)	3a-2/+, 3b/+	Mid	Midrib	4X	41	MGH94-15-4 (midrib)-1 ROI stomata 49 LA adjusted.tif:0299-1128	7899	81.404	1128.68	303.463	428.776	1102	209	43.6409	181	189.327	53.121	91.303	0.54	3.564	0.281	0.93	1.36	4270.65	32.0889	133.088	4.14749
	MGH94-15	MGH94-15-4 (midrib)	3a-2/+, 3b/+	Mid	Midrib	4X	42	MGH94-15-4 (midrib)-1 ROI stomata 49 LA adjusted.tif:0265-1173	4113	75.716	1172.21	267.316	270.363	1150	210	37.3909	110	111.659	46.9	87.357	0.707	2.381	0.42	0.999	1.36	2223.72	27.4933	80.8824	2.94189
	MGH94-15	MGH94-15-4 (midrib)	3a-2/+, 3b/+	Mid	Midrib	4X	43	MGH94-15-4 (midrib)-1 ROI stomata 49 LA adjusted.tif:0375-1176	4592	71.991	1174.75	377.291	302.227	1153	316	38.5882	119	125.243	46.683	90.564	0.632	2.683	0.373	0.96	1.36	2482.7	28.3737	87.5	3.08384
	MGH94-15	MGH94-15-4 (midrib)	3a-2/+, 3b/+	Mid	Midrib	4X	44	MGH94-15-4 (midrib)-1 ROI stomata 49 LA adjusted.tif:0286-1218	4541	76.437	1216.4	288.165	306.249	1190	233	42.4393	107	99.448	58.139	92.319	0.608	1.711	0.585	0.9	1.36	2455.13	31.2053	78.6765	2.52125
	MGH94-15	MGH94-15-4 (midrib)	3a-2/+, 3b/+	Mid	Midrib	4X	45	MGH94-15-4 (midrib)-1 ROI stomata 49 LA adjusted.tif:0421-1220	5386	72.628	1220.98	421.155	326.817	1189	363	46.0342	117	111.198	61.671	91.644	0.634	1.803	0.555	0.918	1.36	2911.98	33.8487	86.0294	2.54159
	MGH94-15	MGH94-15-4 (midrib)	3a-2/+, 3b/+	Mid	Midrib	4X	46	MGH94-15-4 (midrib)-1 ROI stomata 49 LA adjusted.tif:0061-1251	4655	83.052	1253.24	63.36	291.873	1226	3	40.1293	116	120.917	49.017	88.318	0.687	2.467	0.405	0.956	1.36	2516.76	29.5068	85.2941	2.89066
	MGH94-15	MGH94-15-4 (midrib)	3a-2/+, 3b/+	Mid	Midrib	4X	47	MGH94-15-4 (midrib)-1 ROI stomata 49 LA adjusted.tif:0202-1254	6598	72.199	1256.44	197.615	411.79	1231	114	37.4886	176	190.727	44.046	89.115	0.489	4.33	0.231	0.934	1.36	3567.26	27.5652	129.412	4.69476
	MGH94-15	MGH94-15-4 (midrib)	3a-2/+, 3b/+	Mid	Midrib	4X	48	MGH94-15-4 (midrib)-1 ROI stomata 49 LA adjusted.tif:0444-1130	5393	74.746	1132.36	446.802	348.859	1104	380	41.8062	129	137.074	50.094	90.831	0.557	2.736	0.365	0.867	1.36	2915.77	30.7399	94.8529	3.08567
	MGH94-15	MGH94-15-4 (midrib)	3a-2/+, 3b/+	Mid	Midrib	4X	70	MGH94-15-4 (midrib)-1 ROI stomata 49 LA adjusted.tif:0068-1159	4526	83.28	1158.63	67.699	278.624	1131	17	43.9417	103	105.391	54.679	93.064	0.733	1.927	0.519	0.951	1.36	2447.02	32.3101	75.7353	2.34401
	MGH94-15	MGH94-15-5 (middle)	3a-2/+, 3b/+	Mid	Middle	4X	25	MGH94-15-5 (middle)_ROI_Stomata1-24 LA adjusted.tif:0150-0035	4579	60.93	33.952	151.314	279.693	10	94	40.5221	113	113.379	51.422	87.649	0.736	2.205	0.454	0.991	1.36	2475.67	29.7957	83.0882	2.7886
	MGH94-15	MGH94-15-5 (middle)	3a-2/+, 3b/+	Mid	Middle	4X	26	MGH94-15-5 (middle)_ROI_Stomata1-24 LA adjusted.tif:0321-0030	5336	76.809	31.52	325.602	364.901	2	255	40.4242	132	122.706	55.368	84.965	0.504	2.216	0.451	0.849	1.36	2884.95	29.7237	97.0588	3.26537
	MGH94-15	MGH94-15-5 (middle)	3a-2/+, 3b/+	Mid	Middle	4X	27	MGH94-15-5 (middle)_ROI_Stomata1-24 LA adjusted.tif:0122-0079	3646	57.514	80.029	122.219	239.073	52	83	46.7436	78	85.428	54.341	101.832	0.802	1.572	0.636	1.001	1.36	1971.24	34.3703	57.3529	1.66868
	MGH94-15	MGH94-15-5 (middle)	3a-2/+, 3b/+	Mid	Middle	4X	28	MGH94-15-5 (middle)_ROI_Stomata1-24 LA adjusted.tif:0235-0077	6932	68.824	78.897	232.567	402.837	49	157	44.4359	156	170.74	51.693	87.574	0.537	3.303	0.303	0.912	1.36	3747.84	32.6735	114.706	3.51067
	MGH94-15	MGH94-15-5 (middle)	3a-2/+, 3b/+	Mid	Middle	4X	29	MGH94-15-5 (middle)_ROI_Stomata1-24 LA adjusted.tif:0384-0081	6875	74.405	82.988	382.443	379.356	52	309	45.8333	150	162.353	53.917	94.78	0.6	3.011	0.332	0.949	1.36	3717.02	33.701	110.294	3.27273
	MGH94-15	MGH94-15-5 (middle)	3a-2/+, 3b/+	Mid	Middle	4X	30	MGH94-15-5 (middle)_ROI_Stomata1-24 LA adjusted.tif:0130-0119	4778	65.369	122.708	128.406	324	95	66	37.3281	128	142.222	42.775	93.5	0.572	3.325	0.301	0.913	1.36	2583.26	27.4472	94.1176	3.42905
	MGH94-15	MGH94-15-5 (middle)	3a-2/+, 3b/+	Mid	Middle	4X	31	MGH94-15-5 (middle)_ROI_Stomata1-24 LA adjusted.tif:0275-0123	6959	72.042	123.084	275.025	410.762	99	191	41.4226	168	184.48	48.029	90.219	0.518	3.841	0.26	0.925	1.36	3762.44	30.4578	123.529	4.05576
	MGH94-15	MGH94-15-5 (middle)	3a-2/+, 3b/+	Mid	Middle	4X	32	MGH94-15-5 (middle)_ROI_Stomata1-24 LA adjusted.tif:0320-0167	4669	73.76	167.529	322.576	311.164	141	267	43.6355	107	107.885	55.103	92.301	0.606	1.958	0.511	0.908	1.36	2524.33	32.0849	78.6765	2.45213
	MGH94-15	MGH94-15-5 (middle)	3a-2/+, 3b/+	Mid	Middle	4X	33	MGH94-15-5 (middle)_ROI_Stomata1-24 LA adjusted.tif:0120-0206	4094	68.114	205.222	120.737	285.561	183	61	34.6949	118	124.045	42.022	93.091	0.631	2.952	0.339	0.965	1.36	2213.45	25.511	86.7647	3.40108
	MGH94-15	MGH94-15-5 (middle)	3a-2/+, 3b/+	Mid	Middle	4X	34	MGH94-15-5 (middle)_ROI_Stomata1-24 LA adjusted.tif:0299-0210	10166	71.847	211.324	306.803	620.196	188	162	37.1022	274	291.896	44.344	90.806	0.332	6.583	0.152	0.916	1.36	5496.32	27.281	201.471	7.38501
	MGH94-15	MGH94-15-5 (middle)	3a-2/+, 3b/+	Mid	Middle	4X	35	MGH94-15-5 (middle)_ROI_Stomata1-24 LA adjusted.tif:0083-0238	4658	68.275	238.256	83.538	352.53	216	6	30.2468	154	163.913	36.182	95.884	0.471	4.53	0.221	0.982	1.36	2518.38	22.2403	113.235	5.09146
	MGH94-15	MGH94-15-5 (middle)	3a-2/+, 3b/+	Mid	Middle	4X	36	MGH94-15-5 (middle)_ROI_Stomata1-24 LA adjusted.tif:0264-0250	8219	65.276	249.289	264.348	493.406	227	154	37.3591	220	236.944	44.166	91.398	0.424	5.365	0.186	0.981	1.36	4443.66	27.4699	161.765	5.88879
	MGH94-15	MGH94-15-5 (middle)	3a-2/+, 3b/+	Mid	Middle	4X	37	MGH94-15-5 (middle)_ROI_Stomata1-24 LA adjusted.tif:0435-0257	5421	65.805	256.298	438.523	354.976	235	363	37.3862	145	155.511	44.384	91.565	0.541	3.504	0.285	0.988	1.36	2930.9	27.4899	106.618	3.87844
	MGH94-15	MGH94-15-5 (middle)	3a-2/+, 3b/+	Mid	Middle	4X	38	MGH94-15-5 (middle)_ROI_Stomata1-24 LA adjusted.tif:0071-0277	4714	71.966	276.256	75.156	296.158	250	16	40.9913	115	121.039	49.588	96.763	0.675	2.441	0.41	0.998	1.36	2548.66	30.1407	84.5588	2.80547
	MGH94-15	MGH94-15-5 (middle)	3a-2/+, 3b/+	Mid	Middle	4X	39	MGH94-15-5 (middle)_ROI_Stomata1-24 LA adjusted.tif:0186-0282	4721	72.816	285.953	181.676	314.088	257	123	37.1732	127	128.416	46.809	91.789	0.601	2.743	0.365	0.958	1.36	2552.44	27.3333	93.3824	3.41644
	MGH94-15	MGH94-15-5 (middle)	3a-2/+, 3b/+	Mid	Middle	4X	40	MGH94-15-5 (middle)_ROI_Stomata1-24 LA adjusted.tif:0334-0290	7034	74.187	291.362	332.1	441.138	268	234	34.995	201	206.607	43.348	90.681	0.454	4.766	0.21	0.969	1.36	3802.98	25.7316	147.794	5.74367
	MGH94-15	MGH94-15-5 (middle)	3a-2/+, 3b/+	Mid	Middle	4X	41	MGH94-15-5 (middle)_ROI_Stomata1-24 LA adjusted.tif:0136-0329	2104	69.186	326.582	129.394	215.199	303	104	32.875	64	54.288	49.346	139.589	0.571	1.1	0.909	0.804	1.36	1137.54	24.1728	47.0588	1.94677
	MGH94-15	MGH94-15-5 (middle)	3a-2/+, 3b/+	Mid	Middle	4X	42	MGH94-15-5 (middle)_ROI_Stomata1-24 LA adjusted.tif:0250-0337	3379	70.024	333.76	247.03	309.04	309	203	35.5684	95	74.608	57.665	94.775	0.445	1.294	0.773	0.76	1.36	1826.88	26.1533	69.8529	2.67091
	MGH94-15	MGH94-15-5 (middle)	3a-2/+, 3b/+	Mid	Middle	4X	43	MGH94-15-5 (middle)_ROI_Stomata1-24 LA adjusted.tif:0379-0340	5302	76.075	338.629	384.1	321.318	310	319	44.1833	120	114.793	58.808	87.457	0.645	1.952	0.512	0.896	1.36	2866.57	32.4877	88.2353	2.71596
	MGH94-15	MGH94-15-5 (middle)	3a-2/+, 3b/+	Mid	Middle	4X	44	MGH94-15-5 (middle)_ROI_Stomata1-24 LA adjusted.tif:0064-0361	4122	72.499	363.542	67.545	276.154	336	10	38.1667	108	111.891	46.905	88.505	0.679	2.385	0.419	0.946	1.36	2228.59	28.0637	79.4118	2.82969
	MGH94-15	MGH94-15-5 (middle)	3a-2/+, 3b/+	Mid	Middle	4X	45	MGH94-15-5 (middle)_ROI_Stomata1-24 LA adjusted.tif:0174-0374	4484	71.51	374.428	174.892	312.623	353	110	34.7597	129	134.716	42.38	91.56	0.577	3.179	0.315	0.977	1.36	2424.31	25.5586	94.8529	3.7112
	MGH94-15	MGH94-15-5 (middle)	3a-2/+, 3b/+	Mid	Middle	4X	46	MGH94-15-5 (middle)_ROI_Stomata1-24 LA adjusted.tif:0305-0382	5741	73.914	383.537	307.843	372.799	361	227	36.8013	156	168.139	43.474	89.971	0.519	3.868	0.259	0.948	1.36	3103.91	27.0598	114.706	4.23898
	MGH94-15	MGH94-15-5 (middle)	3a-2/+, 3b/+	Mid	Middle	4X	47	MGH94-15-5 (middle)_ROI_Stomata1-24 LA adjusted.tif:0130-0409	3751	72.341	409.395	134.117	270.072	386	77	35.0561	107	113.185	42.196	94.099	0.646	2.682	0.373	0.957	1.36	2028.01	25.7765	78.6765	3.05225
	MGH94-15	MGH94-15-5 (middle)	3a-2/+, 3b/+	Mid	Middle	4X	48	MGH94-15-5 (middle)_ROI_Stomata1-24 LA adjusted.tif:0248-0419	4706	72.152	418.972	248.13	335.787	393	182	35.9237	131	143.829	41.66	94.104	0.524	3.452	0.29	0.893	1.36	2544.33	26.4145	96.3235	3.64662
	MGH94-15	MGH94-15-5 (middle)	3a-2/+, 3b/+	Mid	Middle	4X	49	MGH94-15-5 (middle)_ROI_Stomata1-24 LA adjusted.tif:0399-0424	7622	71.391	424.834	397.915	425.923	399	310	42.581	179	194.588	49.873	91.812	0.528	3.902	0.256	0.988	1.36	4120.89	31.3096	131.618	4.20375
	MGH94-15	MGH94-15-5 (middle)	3a-2/+, 3b/+	Mid	Middle	4X	50	MGH94-15-5 (middle)_ROI_Stomata1-24 LA adjusted.tif:0061-0438	3760	69.363	437.336	60.555	277.741	417	5	33.5714	112	119.46	40.075	94.738	0.613	2.981	0.335	0.94	1.36	2032.87	24.6849	82.3529	3.33617
	MGH94-15	MGH94-15-5 (middle)	3a-2/+, 3b/+	Mid	Middle	4X	51	MGH94-15-5 (middle)_ROI_Stomata1-24 LA adjusted.tif:0177-0451	4128	70.081	449.639	179.362	305.893	430	115	33.2903	124	135.403	38.817	95.226	0.554	3.488	0.287	1	1.36	2231.83	24.4782	91.1765	3.72481
	MGH94-15	MGH94-15-5 (middle)	3a-2/+, 3b/+	Mid	Middle	4X	52	MGH94-15-5 (middle)_ROI_Stomata1-24 LA adjusted.tif:0326-0457	5766	69.273	460.148	321.896	409.746	435	236	31.8564	181	192.945	38.05	93.206	0.432	5.071	0.197	0.942	1.36	3117.43	23.4238	133.088	5.68175
	MGH94-15	MGH94-15-5 (middle)	3a-2/+, 3b/+	Mid	Middle	4X	53	MGH94-15-5 (middle)_ROI_Stomata1-24 LA adjusted.tif:0213-0488	6309	74.123	489.707	210.276	411.211	464	126	36.2586	174	191.585	41.929	94.421	0.469	4.569	0.219	0.984	1.36	3411.01	26.6608	127.941	4.79886
	MGH94-15	MGH94-15-5 (middle)	3a-2/+, 3b/+	Mid	Middle	4X	54	MGH94-15-5 (middle)_ROI_Stomata1-24 LA adjusted.tif:0384-0499	6591	74.363	498.299	381.788	397.312	478	299	38.5439	171	184.049	45.596	90.212	0.525	4.037	0.248	1	1.36	3563.47	28.3411	125.735	4.4365
	MGH94-15	MGH94-15-5 (middle)	3a-2/+, 3b/+	Mid	Middle	4X	55	MGH94-15-5 (middle)_ROI_Stomata1-24 LA adjusted.tif:0108-0531	4388	72.925	530.901	111.901	321.408	505	52	39.1786	112	99.373	56.222	87.356	0.534	1.768	0.566	0.867	1.36	2372.4	28.8078	82.3529	2.85871
	MGH94-15	MGH94-15-5 (middle)	3a-2/+, 3b/+	Mid	Middle	4X	56	MGH94-15-5 (middle)_ROI_Stomata1-24 LA adjusted.tif:0254-0538	5055	76.763	535.534	259.629	318.385	509	197	43.9565	115	116.131	55.422	96.729	0.627	2.095	0.477	0.938	1.36	2733.02	32.321	84.5588	2.61622
	MGH94-15	MGH94-15-5 (middle)	3a-2/+, 3b/+	Mid	Middle	4X	57	MGH94-15-5 (middle)_ROI_Stomata1-24 LA adjusted.tif:0436-0544	6303	75.582	544.226	436.809	371.275	517	361	42.8776	147	146.606	54.74	88.646	0.575	2.678	0.373	0.933	1.36	3407.76	31.5276	108.088	3.42837
	MGH94-15	MGH94-15-5 (middle)	3a-2/+, 3b/+	Mid	Middle	4X	58	MGH94-15-5 (middle)_ROI_Stomata1-24 LA adjusted.tif:0205-0578	7205	71.606	580.176	204.752	400.733	550	125	44.7516	161	176.945	51.845	92.938	0.564	3.413	0.293	0.963	1.36	3895.44	32.9056	118.382	3.59764
	MGH94-15	MGH94-15-5 (middle)	3a-2/+, 3b/+	Mid	Middle	4X	59	MGH94-15-5 (middle)_ROI_Stomata1-24 LA adjusted.tif:0329-0583	4131	73.699	585.4	328.926	258.442	553	284	45.9	90	93.159	56.46	93.155	0.777	1.65	0.606	0.953	1.36	2233.46	33.75	66.1765	1.96078
	MGH94-15	MGH94-15-5 (middle)	3a-2/+, 3b/+	Mid	Middle	4X	60	MGH94-15-5 (middle)_ROI_Stomata1-24 LA adjusted.tif:0428-0594	5356	78.537	593.26	430.844	324.74	569	363	41.2	130	134.816	50.584	90.047	0.638	2.665	0.375	0.979	1.36	2895.76	30.2941	95.5882	3.15534
	MGH94-15	MGH94-15-5 (middle)	3a-2/+, 3b/+	Mid	Middle	4X	61	MGH94-15-5 (middle)_ROI_Stomata1-24 LA adjusted.tif:0107-0624	3826	75.723	624.965	108.526	249.161	599	63	42.9888	89	93.945	51.854	89.271	0.774	1.812	0.552	0.99	1.36	2068.56	31.6094	65.4412	2.07031
	MGH94-15	MGH94-15-5 (middle)	3a-2/+, 3b/+	Mid	Middle	4X	62	MGH94-15-5 (middle)_ROI_Stomata1-24 LA adjusted.tif:0197-0630	5137	74.964	629.008	196.712	291.612	603	145	49.3942	104	112.639	58.067	88.828	0.759	1.94	0.516	0.986	1.36	2777.36	36.3193	76.4706	2.10551
	MGH94-15	MGH94-15-5 (middle)	3a-2/+, 3b/+	Mid	Middle	4X	63	MGH94-15-5 (middle)_ROI_Stomata1-24 LA adjusted.tif:0285-0635	4595	74.762	634.588	288.234	277.436	604	235	47.3711	97	95.549	61.231	90.837	0.75	1.56	0.641	0.962	1.36	2484.32	34.8317	71.3235	2.04766
	MGH94-15	MGH94-15-5 (middle)	3a-2/+, 3b/+	Mid	Middle	4X	64	MGH94-15-5 (middle)_ROI_Stomata1-24 LA adjusted.tif:0372-0638	4320	72.697	638.545	374.813	281.106	613	322	42.7723	101	102.365	53.733	85.979	0.687	1.905	0.525	0.949	1.36	2335.64	31.4502	74.2647	2.36134
	MGH94-15	MGH94-15-5 (middle)	3a-2/+, 3b/+	Mid	Middle	4X	65	MGH94-15-5 (middle)_ROI_Stomata1-24 LA adjusted.tif:0096-0670	6199	78.368	672.263	94.612	339.966	642	28	45.5809	136	145.379	54.291	90.064	0.674	2.678	0.373	0.962	1.36	3351.54	33.5154	100	2.98371
	MGH94-15	MGH94-15-5 (middle)	3a-2/+, 3b/+	Mid	Middle	4X	66	MGH94-15-5 (middle)_ROI_Stomata1-24 LA adjusted.tif:0219-0680	5525	78.613	680.669	220.695	319.111	655	160	46.4286	119	130.491	53.909	89.67	0.682	2.421	0.413	0.984	1.36	2987.13	34.1387	87.5	2.56308
	MGH94-15	MGH94-15-5 (middle)	3a-2/+, 3b/+	Mid	Middle	4X	67	MGH94-15-5 (middle)_ROI_Stomata1-24 LA adjusted.tif:0320-0686	3733	79.801	685.877	318.854	245.287	662	279	44.9759	83	88.527	53.69	91.93	0.78	1.649	0.606	1	1.36	2018.27	33.0705	61.0294	1.84543
	MGH94-15	MGH94-15-5 (middle)	3a-2/+, 3b/+	Mid	Middle	4X	68	MGH94-15-5 (middle)_ROI_Stomata1-24 LA adjusted.tif:0141-0725	3395	72.401	723.714	141.983	238.242	692	107	49.2029	69	68.213	63.37	11.001	0.752	1.076	0.929	0.893	1.36	1835.53	36.1786	50.7353	1.40236
	MGH94-15	MGH94-15-5 (middle)	3a-2/+, 3b/+	Mid	Middle	4X	69	MGH94-15-5 (middle)_ROI_Stomata1-24 LA adjusted.tif:0261-0734	4136	80.709	733.264	258.434	274.476	703	218	47.5402	87	79.773	66.014	93.775	0.69	1.208	0.828	0.891	1.36	2236.16	34.9561	63.9706	1.83003
	MGH94-15	MGH94-15-5 (middle)	3a-2/+, 3b/+	Mid	Middle	4X	70	MGH94-15-5 (middle)_ROI_Stomata1-24 LA adjusted.tif:0379-0742	3550	73.582	740.557	378.374	259.197	713	340	44.9367	79	72.22	62.586	92.422	0.664	1.154	0.867	0.877	1.36	1919.33	33.0417	58.0882	1.75803
	MGH94-15	MGH94-15-5 (middle)	3a-2/+, 3b/+	Mid	Middle	4X	71	MGH94-15-5 (middle)_ROI_Stomata1-24 LA adjusted.tif:0138-0763	4565	72.486	766.049	135.149	395.813	744	54	27.1726	168	179.025	32.467	90.069	0.366	5.514	0.181	0.808	1.36	2468.1	19.9799	123.529	6.18269
	MGH94-15	MGH94-15-5 (middle)	3a-2/+, 3b/+	Mid	Middle	4X	72	MGH94-15-5 (middle)_ROI_Stomata1-24 LA adjusted.tif:0122-0799	6013	70.024	797.953	123.498	436.323	780	22	29.9154	201	214.511	35.69	88.418	0.397	6.01	0.166	0.944	1.36	3250.97	21.9966	147.794	6.71894
	MGH94-15	MGH94-15-5 (middle)	3a-2/+, 3b/+	Mid	Middle	4X	73	MGH94-15-5 (middle)_ROI_Stomata1-24 LA adjusted.tif:0286-0785	6414	79.163	786.544	288.617	361.309	755	212	43.047	149	157.847	51.737	95.386	0.617	3.051	0.328	0.951	1.36	3467.78	31.6522	109.559	3.46134
	MGH94-15	MGH94-15-5 (middle)	3a-2/+, 3b/+	Mid	Middle	4X	74	MGH94-15-5 (middle)_ROI_Stomata1-24 LA adjusted.tif:0422-0787	5687	79.74	789.515	423.916	331.073	761	355	42.1259	135	140.256	51.626	86.286	0.652	2.717	0.368	0.971	1.36	3074.72	30.9749	99.2647	3.20468
	MGH94-15	MGH94-15-5 (middle)	3a-2/+, 3b/+	Mid	Middle	4X	75	MGH94-15-5 (middle)_ROI_Stomata1-24 LA adjusted.tif:0370-0833	4768	81.719	835.505	371.951	301.501	807	314	42.1947	113	115.867	52.395	88.654	0.659	2.211	0.452	0.943	1.36	2577.85	31.0255	83.0882	2.67806
	MGH94-15	MGH94-15-5 (middle)	3a-2/+, 3b/+	Mid	Middle	4X	76	MGH94-15-5 (middle)_ROI_Stomata1-24 LA adjusted.tif:0093-0884	4803	75.005	886.901	95.804	301.114	858	35	41.4052	116	118.451	51.628	85.667	0.666	2.294	0.436	0.937	1.36	2596.78	30.445	85.2941	2.80158
	MGH94-15	MGH94-15-5 (middle)	3a-2/+, 3b/+	Mid	Middle	4X	77	MGH94-15-5 (middle)_ROI_Stomata1-24 LA adjusted.tif:0252-0878	5194	81.28	877.831	251.478	304.793	852	194	44.7759	116	120.145	55.044	85.627	0.703	2.183	0.458	0.978	1.36	2808.17	32.9234	85.2941	2.59068
	MGH94-15	MGH94-15-5 (middle)	3a-2/+, 3b/+	Mid	Middle	4X	78	MGH94-15-5 (middle)_ROI_Stomata1-24 LA adjusted.tif:0335-0881	3090	71.665	883.94	332.995	230.805	851	301	45.4412	68	64.039	61.436	104.498	0.729	1.042	0.959	0.905	1.36	1670.63	33.4126	50	1.49644
	MGH94-15	MGH94-15-5 (middle)	3a-2/+, 3b/+	Mid	Middle	4X	79	MGH94-15-5 (middle)_ROI_Stomata1-24 LA adjusted.tif:0451-0884	4442	79.919	882.943	449.622	290.697	856	402	45.3265	98	94.717	59.712	87.698	0.661	1.586	0.63	0.927	1.36	2401.6	33.3283	72.0588	2.16209
	MGH94-15	MGH94-15-5 (middle)	3a-2/+, 3b/+	Mid	Middle	4X	80	MGH94-15-5 (middle)_ROI_Stomata1-24 LA adjusted.tif:0126-0930	6086	78.373	932.08	129.994	355.644	901	54	41.9724	145	151.705	51.079	87.119	0.605	2.97	0.337	0.925	1.36	3290.44	30.8621	106.618	3.45465
	MGH94-15	MGH94-15-5 (middle)	3a-2/+, 3b/+	Mid	Middle	4X	81	MGH94-15-5 (middle)_ROI_Stomata1-24 LA adjusted.tif:0252-0926	5171	80.168	927.214	254.583	314.728	900	193	43.4538	119	124.847	52.736	91.318	0.656	2.367	0.422	0.937	1.36	2795.74	31.9513	87.5	2.73854
	MGH94-15	MGH94-15-5 (middle)	3a-2/+, 3b/+	Mid	Middle	4X	82	MGH94-15-5 (middle)_ROI_Stomata1-24 LA adjusted.tif:0360-0930	4529	77.451	931.551	363.7	298.847	906	302	38.7094	117	117.295	49.162	86.195	0.637	2.386	0.419	0.946	1.36	2448.64	28.4628	86.0294	3.02252
	MGH94-15	MGH94-15-5 (middle)	3a-2/+, 3b/+	Mid	Middle	4X	83	MGH94-15-5 (middle)_ROI_Stomata1-24 LA adjusted.tif:0169-0975	6430	79.713	978.008	176.097	354.755	945	101	46.9343	137	146.212	55.994	85.583	0.642	2.611	0.383	0.947	1.36	3476.43	34.5105	100.735	2.91897
	MGH94-15	MGH94-15-5 (middle)	3a-2/+, 3b/+	Mid	Middle	4X	84	MGH94-15-5 (middle)_ROI_Stomata1-24 LA adjusted.tif:0284-0978	3938	81.509	976.815	283.116	267.549	954	239	43.2747	91	99.447	50.419	88.236	0.691	1.972	0.507	0.946	1.36	2129.11	31.8197	66.9118	2.10284
	MGH94-15	MGH94-15-5 (middle)	3a-2/+, 3b/+	Mid	Middle	4X	85	MGH94-15-5 (middle)_ROI_Stomata1-24 LA adjusted.tif:0396-0979	7676	82.868	980.231	398.328	386.804	951	319	49.5226	155	161.316	60.585	89.825	0.645	2.663	0.376	0.974	1.36	4150.09	36.4137	113.971	3.12988
	MGH94-15	MGH94-15-5 (middle)	3a-2/+, 3b/+	Mid	Middle	4X	86	MGH94-15-5 (middle)_ROI_Stomata1-24 LA adjusted.tif:0109-1027	3287	73.47	1027.3	107.957	248.393	1000	69	41.0875	80	75.219	55.639	87.509	0.669	1.352	0.74	0.892	1.36	1777.14	30.2114	58.8235	1.94706
	MGH94-15	MGH94-15-5 (middle)	3a-2/+, 3b/+	Mid	Middle	4X	87	MGH94-15-5 (middle)_ROI_Stomata1-24 LA adjusted.tif:0255-1026	5859	78.646	1025.81	257.453	366.516	1000	188	43.7239	134	130.935	56.974	88.2	0.548	2.298	0.435	0.9	1.36	3167.71	32.1499	98.5294	3.06469
	MGH94-15	MGH94-15-5 (middle)	3a-2/+, 3b/+	Mid	Middle	4X	88	MGH94-15-5 (middle)_ROI_Stomata1-24 LA adjusted.tif:0055-1072	4771	80.036	1074.52	55.35	297.721	1046	0	42.982	111	119.723	50.739	91.361	0.676	2.36	0.424	0.933	1.36	2579.48	31.6044	81.6176	2.58248
	MGH94-15	MGH94-15-5 (middle)	3a-2/+, 3b/+	Mid	Middle	4X	89	MGH94-15-5 (middle)_ROI_Stomata1-24 LA adjusted.tif:0177-1076	6555	82.985	1075.59	179.354	358.053	1047	109	47.8467	137	147.171	56.71	92.477	0.643	2.595	0.385	0.949	1.36	3544.01	35.1814	100.735	2.86331
	MGH94-15	MGH94-15-5 (middle)	3a-2/+, 3b/+	Mid	Middle	4X	90	MGH94-15-5 (middle)_ROI_Stomata1-24 LA adjusted.tif:0292-1075	4372	85.218	1075.67	291.071	263.694	1049	244	45.0722	97	103.027	54.031	88.126	0.79	1.907	0.524	1.001	1.36	2363.75	33.1413	71.3235	2.1521
	MGH94-15	MGH94-15-5 (middle)	3a-2/+, 3b/+	Mid	Middle	4X	91	MGH94-15-5 (middle)_ROI_Stomata1-24 LA adjusted.tif:0403-1075	5694	82.278	1076.05	406.227	332.735	1051	337	41.562	137	145.474	49.836	87.907	0.646	2.919	0.343	0.98	1.36	3078.5	30.5603	100.735	3.29628
	MGH94-15	MGH94-15-5 (middle)	3a-2/+, 3b/+	Mid	Middle	4X	92	MGH94-15-5 (middle)_ROI_Stomata1-24 LA adjusted.tif:0095-1113	4233	76.535	1113.59	94.687	314.536	1095	28	31.5896	134	145.916	36.936	87.712	0.538	3.95	0.253	0.978	1.36	2288.6	23.2276	98.5294	4.24191
	MGH94-15	MGH94-15-5 (middle)	3a-2/+, 3b/+	Mid	Middle	4X	93	MGH94-15-5 (middle)_ROI_Stomata1-24 LA adjusted.tif:0180-1116	934	66.014	1118.26	178.45	117.015	1099	160	23.35	40	37.335	31.852	127.127	0.857	1.172	0.853	0.993	1.36	504.974	17.1691	29.4118	1.71306
	MGH94-15	MGH94-15-5 (middle)	3a-2/+, 3b/+	Mid	Middle	4X	94	MGH94-15-5 (middle)_ROI_Stomata1-24 LA adjusted.tif:0179-1141	733	76.751	1141.74	177.04	109.171	1130	160	18.7949	39	38.851	24.022	91.692	0.773	1.617	0.618	1.001	1.36	396.302	13.8198	28.6765	2.07503
	MGH94-15	MGH94-15-5 (middle)	3a-2/+, 3b/+	Mid	Middle	4X	95	MGH94-15-5 (middle)_ROI_Stomata1-24 LA adjusted.tif:0177-1166	690	58.463	1165.12	179.133	106.379	1153	158	17.6923	39	34.714	25.308	89.156	0.766	1.372	0.729	0.998	1.36	373.054	13.009	28.6765	2.20435
	MGH94-15	MGH94-15-5 (middle)	3a-2/+, 3b/+	Mid	Middle	4X	96	MGH94-15-5 (middle)_ROI_Stomata1-24 LA adjusted.tif:0270-1115	4341	81.416	1116.49	272.638	355.151	1097	190	27.8269	156	165.473	33.402	89.363	0.432	4.954	0.202	0.927	1.36	2346.99	20.461	114.706	5.60608
	MGH94-15	MGH94-15-5 (middle)	3a-2/+, 3b/+	Mid	Middle	4X	97	MGH94-15-5 (middle)_ROI_Stomata1-24 LA adjusted.tif:0417-1115	5091	77.809	1115.35	417.841	357.186	1096	339	32.4268	157	163.923	39.543	87.739	0.501	4.145	0.241	0.995	1.36	2752.49	23.8432	115.441	4.84168
	MGH94-15	MGH94-15-5 (middle)	3a-2/+, 3b/+	Mid	Middle	4X	98	MGH94-15-5 (middle)_ROI_Stomata1-24 LA adjusted.tif:0388-1164	2456	66.441	1164.13	388.511	335.527	1155	309	15.4465	159	166.038	18.833	89.557	0.274	8.816	0.113	0.969	1.36	1327.85	11.3578	116.912	10.2936
	MGH94-15	MGH94-15-5 (middle)	3a-2/+, 3b/+	Mid	Middle	4X	99	MGH94-15-5 (middle)_ROI_Stomata1-24 LA adjusted.tif:0223-1141	1275	65.254	1140.79	221.203	158.261	1127	192	20.5645	62	61.452	26.417	91.304	0.64	2.326	0.43	0.964	1.36	689.338	15.121	45.5882	3.0149
	MGH94-15	MGH94-15-5 (middle)	3a-2/+, 3b/+	Mid	Middle	4X	100	MGH94-15-5 (middle)_ROI_Stomata1-24 LA adjusted.tif:0252-1162	2060	67.425	1162.27	250.082	256.302	1151	195	18.0702	114	120.967	21.683	89.41	0.394	5.579	0.179	0.947	1.36	1113.75	13.2869	83.8235	6.30874
	MGH94-15	MGH94-15-5 (middle)	3a-2/+, 3b/+	Mid	Middle	4X	101	MGH94-15-5 (middle)_ROI_Stomata1-24 LA adjusted.tif:0118-1142	1344	62.153	1141.22	121.607	176.412	1131	80	17.4545	77	79.34	21.568	92.001	0.543	3.679	0.272	0.986	1.36	726.644	12.8342	56.6176	4.41146
	MGH94-15	MGH94-15-5 (middle)	3a-2/+, 3b/+	Mid	Middle	4X	102	MGH94-15-5 (middle)_ROI_Stomata1-24 LA adjusted.tif:0095-1157	1698	68.65	1158.14	93.494	280.438	1148	29	12.7669	133	133.2	16.231	89.901	0.271	8.207	0.122	0.87	1.36	918.036	9.38744	97.7941	10.4176
	MGH94-15	MGH94-15-5 (middle)	3a-2/+, 3b/+	Mid	Middle	4X	103	MGH94-15-5 (middle)_ROI_Stomata1-24 LA adjusted.tif:0077-1175	1330	54.008	1174.65	79.284	172.243	1163	39	17.5	76	74.12	22.847	86.374	0.563	3.244	0.308	0.999	1.36	719.074	12.8676	55.8824	4.34286
	MGH94-15	MGH94-15-5 (middle)	3a-2/+, 3b/+	Mid	Middle	4X	104	MGH94-15-5 (middle)_ROI_Stomata1-24 LA adjusted.tif:0116-1195	1926	69.565	1193.4	114.459	250.318	1184	58	16.6034	116	117.441	20.881	91.015	0.386	5.624	0.178	0.993	1.36	1041.31	12.2084	85.2941	6.9865
	MGH94-15	MGH94-15-5 (middle)	3a-2/+, 3b/+	Mid	Middle	4X	105	MGH94-15-5 (middle)_ROI_Stomata1-24 LA adjusted.tif:0069-1220	3544	72.36	1221.58	69.884	251.079	1197	14	33.434	106	103.175	43.735	91.998	0.706	2.359	0.424	1	1.36	1916.09	24.5838	77.9412	3.17043
	MGH94-15	MGH94-15-5 (middle)	3a-2/+, 3b/+	Mid	Middle	4X	106	MGH94-15-5 (middle)_ROI_Stomata1-24 LA adjusted.tif:0183-1221	4113	75.478	1221.91	185.686	308.076	1202	118	31.3969	131	140.186	37.356	90.907	0.545	3.753	0.266	0.976	1.36	2223.72	23.086	96.3235	4.17238
	MGH94-15	MGH94-15-5 (middle)	3a-2/+, 3b/+	Mid	Middle	4X	107	MGH94-15-5 (middle)_ROI_Stomata1-24 LA adjusted.tif:0253-1197	3001	74.251	1196.4	255.484	364.677	1186	167	17.3468	173	184.668	20.691	91.483	0.284	8.925	0.112	0.949	1.36	1622.51	12.755	127.206	9.97301
	MGH94-15	MGH94-15-5 (middle)	3a-2/+, 3b/+	Mid	Middle	4X	108	MGH94-15-5 (middle)_ROI_Stomata1-24 LA adjusted.tif:0332-1224	5226	72.426	1225.04	329.049	382.727	1206	248	30.9231	169	179.82	37.003	90.428	0.448	4.86	0.206	0.959	1.36	2825.48	22.7376	124.265	5.46517
	MGH94-15	MGH94-15-5 (middle)	3a-2/+, 3b/+	Mid	Middle	4X	109	MGH94-15-5 (middle)_ROI_Stomata1-24 LA adjusted.tif:0464-0834	3660	76.353	834.53	463.431	242.854	811	420	41.1236	89	93.596	49.789	89.472	0.78	1.88	0.532	0.973	1.36	1978.81	30.2379	65.4412	2.16421
	MGH94-15	MGH94-15-5 (middle)	3a-2/+, 3b/+	Mid	Middle	4X	110	MGH94-15-5 (middle)_ROI_Stomata1-24 LA adjusted.tif:0432-0130	5905	71.42	130.214	434.187	373.021	107	357	39.106	151	166.655	45.114	93.427	0.533	3.694	0.271	0.995	1.36	3192.58	28.7544	111.029	3.8613
	MGH94-15	MGH94-15-5 (middle)	3a-2/+, 3b/+	Mid	Middle	4X	111	MGH94-15-5 (middle)_ROI_Stomata1-24 LA adjusted.tif:0064-0158	2853	62.225	159.959	66.649	230.337	133	26	37.0519	77	70.561	51.481	86.827	0.676	1.371	0.73	0.902	1.36	1542.5	27.2441	56.6176	2.07816
	MGH94-15	MGH94-15-5 (middle)	3a-2/+, 3b/+	Mid	Middle	4X	112	MGH94-15-5 (middle)_ROI_Stomata1-24 LA adjusted.tif:0468-0040	2899	73.679	37.928	470.064	237.947	10	435	43.2687	67	65.134	56.67	86.68	0.643	1.149	0.87	0.914	1.36	1567.37	31.8152	49.2647	1.54846
	MGH99-16	MGH99-16-2 (New_Middle)_ROI	3a-2/3a-2,3b/3b	Base	Middle	4X	1	MGH99-16-2 (New_Middle)_ROI stomata 89 LA adjusted.tif:0106-0045	3915	47.026	44.597	110.209	251.61	10	69	50.1923	78	72.592	68.668	106.817	0.777	1.057	0.946	0.917	1.36	2116.67	36.9061	57.3529	1.55402
	MGH99-16	MGH99-16-2 (New_Middle)_ROI	3a-2/3a-2,3b/3b	Base	Middle	4X	2	MGH99-16-2 (New_Middle)_ROI stomata 89 LA adjusted.tif:0228-0046	3693	52.685	47.205	228.037	281.109	15	191	45.5926	81	71.146	66.091	59.935	0.587	1.076	0.929	0.825	1.36	1996.65	33.524	59.5588	1.7766
	MGH99-16	MGH99-16-2 (New_Middle)_ROI	3a-2/3a-2,3b/3b	Base	Middle	4X	3	MGH99-16-2 (New_Middle)_ROI stomata 89 LA adjusted.tif:0340-0054	3214	53.891	54.839	330.324	269.093	27	292	39.1951	82	66.769	61.289	100.833	0.558	1.089	0.918	0.807	1.36	1737.67	28.8199	60.2941	2.0921
	MGH99-16	MGH99-16-2 (New_Middle)_ROI	3a-2/3a-2,3b/3b	Base	Middle	4X	4	MGH99-16-2 (New_Middle)_ROI stomata 89 LA adjusted.tif:0440-0058	3115	53.595	63.091	436.561	261.007	34	398	38.9375	80	71.617	55.38	61.559	0.575	1.293	0.773	0.831	1.36	1684.15	28.6305	58.8235	2.05457
	MGH99-16	MGH99-16-2 (New_Middle)_ROI	3a-2/3a-2,3b/3b	Base	Middle	4X	5	MGH99-16-2 (New_Middle)_ROI stomata 89 LA adjusted.tif:0457-0112	4521	51.36	109.067	456.996	313.115	85	389	37.3636	121	119.968	47.982	93.401	0.579	2.5	0.4	0.88	1.36	2444.31	27.4733	88.9706	3.23844
	MGH99-16	MGH99-16-2 (New_Middle)_ROI	3a-2/3a-2,3b/3b	Base	Middle	4X	6	MGH99-16-2 (New_Middle)_ROI stomata 89 LA adjusted.tif:0347-0105	4007	60.353	104.34	351.145	259.168	80	303	41.3093	97	103.347	49.366	96.215	0.75	2.093	0.478	1	1.36	2166.41	30.3745	71.3235	2.34814
	MGH99-16	MGH99-16-2 (New_Middle)_ROI	3a-2/3a-2,3b/3b	Base	Middle	4X	7	MGH99-16-2 (New_Middle)_ROI stomata 89 LA adjusted.tif:0252-0094	4380	62.551	97.752	255.864	270.303	71	201	42.1154	104	107.062	52.089	85.514	0.753	2.055	0.487	0.995	1.36	2368.08	30.9672	76.4706	2.46941
	MGH99-16	MGH99-16-2 (New_Middle)_ROI	3a-2/3a-2,3b/3b	Base	Middle	4X	8	MGH99-16-2 (New_Middle)_ROI stomata 89 LA adjusted.tif:0157-0093	3972	57.13	93.515	159.354	254.931	67	110	40.5306	98	102.287	49.442	82.75	0.768	2.069	0.483	0.993	1.36	2147.49	29.8019	72.0588	2.41792
	MGH99-16	MGH99-16-2 (New_Middle)_ROI	3a-2/3a-2,3b/3b	Base	Middle	4X	9	MGH99-16-2 (New_Middle)_ROI stomata 89 LA adjusted.tif:0068-0132	5501	39.851	133.267	68.552	318.026	106	4	42.9766	128	136.318	51.381	89.794	0.683	2.653	0.377	0.968	1.36	2974.16	31.6004	94.1176	2.97837
	MGH99-16	MGH99-16-2 (New_Middle)_ROI	3a-2/3a-2,3b/3b	Base	Middle	4X	10	MGH99-16-2 (New_Middle)_ROI stomata 89 LA adjusted.tif:0180-0136	4163	44.086	137.009	181.154	273.122	113	127	38.1927	109	110.086	48.149	87.854	0.701	2.286	0.437	0.985	1.36	2250.76	28.0828	80.1471	2.85395
	MGH99-16	MGH99-16-2 (New_Middle)_ROI	3a-2/3a-2,3b/3b	Base	Middle	4X	11	MGH99-16-2 (New_Middle)_ROI stomata 89 LA adjusted.tif:0298-0145	5396	56.691	143.58	302.592	320.738	115	233	40.8788	132	131.701	52.167	98.078	0.659	2.525	0.396	0.95	1.36	2917.39	30.0579	97.0588	3.22906
	MGH99-16	MGH99-16-2 (New_Middle)_ROI	3a-2/3a-2,3b/3b	Base	Middle	4X	12	MGH99-16-2 (New_Middle)_ROI stomata 89 LA adjusted.tif:0414-0144	4354	57.472	149.235	413.237	279.856	121	359	39.2252	111	111.617	49.667	89.281	0.699	2.247	0.445	0.973	1.36	2354.02	28.8421	81.6176	2.82981
	MGH99-16	MGH99-16-2 (New_Middle)_ROI	3a-2/3a-2,3b/3b	Base	Middle	4X	13	MGH99-16-2 (New_Middle)_ROI stomata 89 LA adjusted.tif:0106-0178	6001	45.47	176.023	107.893	382.088	155	21	35.7202	168	179.14	42.652	91.946	0.517	4.2	0.238	0.981	1.36	3244.49	26.2649	123.529	4.70322
[truncated: 4,093 more rows]

## Sheet: SF 9
Supplementary Figure 9 A, C, D, F, G, H
	Supplementary Figure 9 A, C											Summary for Supplementary Figure 9 A, C
					Root Length (cm) After Indicated Hours Post Sowing
[truncated: 538 more rows]

## Sheet: Leaf Growth Rate Data
NGH Number	Plant Identifier	Genotype	Leaf 5 Emergence Date	Day	Leaf Length (cm)
[truncated: 287 more rows]

[truncated: 9 more sheets: Supp. Figure 10, Supp. Table 2 , Figure 4, Supp. Tables 4-5, Nuclei Circularity Data, Figure 5, Table 1, Supp. Table 3 and 6, Supp. Figure 11, Supp. Figure 12, Dcd3b Sequences in Enhancer Lin]
